# Supplementary material for: SARS-CoV-2 human challenge reveals biomarkers that discriminate early and late phases of respiratory viral infections
Source: Nat Commun. 2024 Nov 30;15:10434. doi: 10.1038/s41467-024-54764-3 (PMC11608262; doi:10.1038/s41467-024-54764-3)
Supplement: Supplementary file 6 — Source Data [file 41467_2024_54764_MOESM6_ESM.xlsx]

## Sheet: Fig1,2B,3,4,5A,S4B,S6
Subject_ID	Sex	replicative_infection	Time	NoseVLlog10copies	ThroatVLlog10copies	VirusCulture	Symptom_Score	STAT1module_Zscore	IFI27	IFIT3	RSAD2	IFI44L	MX1	Herberg2	Pennisi2	Sampson4	Sampson10	Sweeney7	TrouilletAssant6	AndresTerre11	Yu3	Lopez7	Lydon15	Zaas48	Tsalik33	Sweeney11	Henrickson16	Cappuccio11	Rao8	Li3	Steinbrink19	Xu2	Ravichandran10	GomezCarballa3
439679	M	No	1	0	0	NA	NA	-0.520529	0.868957	-0.95146	0.0219927	0.0635322	-0.802867	-0.669397	0.250084	-0.382655	0.46661	0.510846	-0.0958181	-0.13349	-1.71437	-0.604849	0.57962	0.0422084	-1.08465	-3.39699	-0.290362	0.270108	-0.152251	1.14674	-0.249879	-0.536258	0.940212	-1.44164
439679	M	No	1.5	0	0	NA	NA	NA	NA	NA	NA	NA	NA	NA	NA	NA	NA	NA	NA	NA	NA	NA	NA	NA	NA	NA	NA	NA	NA	NA	NA	NA	NA	NA
439679	M	No	2	0	0	NA	NA	-0.250084	0.893306	-0.789721	-0.453763	-0.455429	-0.529408	-0.583352	-0.600973	-0.55245	-0.303569	0.19463	-0.47207	-0.406493	-1.40255	-0.744479	0.172058	-0.0700102	-0.109504	-3.36229	-0.301244	-0.677454	-0.763594	0.163313	-0.10923	-1.47434	0.604806	-0.453861
439679	M	No	2.5	0	0	NA	NA	NA	NA	NA	NA	NA	NA	NA	NA	NA	NA	NA	NA	NA	NA	NA	NA	NA	NA	NA	NA	NA	NA	NA	NA	NA	NA	NA
439679	M	No	3	0	0	NA	NA	0.179722	1.06248	-0.73335	0.0777187	-0.0160004	-0.650005	-0.29512	0.116628	0.0208865	0.659806	0.352389	-0.0982415	-0.088374	-1.72414	-0.564274	0.528844	0.16116	-0.737933	-3.21344	-0.577614	0.295699	-0.0207499	1.22985	-0.438562	-0.864219	0.99824	-1.01704
439679	M	No	3.5	0	0	NA	NA	NA	NA	NA	NA	NA	NA	NA	NA	NA	NA	NA	NA	NA	NA	NA	NA	NA	NA	NA	NA	NA	NA	NA	NA	NA	NA	NA
439679	M	No	4	0	0	NA	NA	-0.276085	0.898815	-0.867558	0.175683	-0.189205	-0.319315	-0.545603	-0.129883	-0.890422	-0.547707	0.1766	-0.283148	-0.241544	-0.889072	-0.843458	0.0143725	0.0752448	-0.228652	-3.31564	-0.183045	0.0113197	-0.421129	-0.226892	-0.489332	-0.81736	0.483116	-1.2576
439679	M	No	4.5	0	0	NA	NA	NA	NA	NA	NA	NA	NA	NA	NA	NA	NA	NA	NA	NA	NA	NA	NA	NA	NA	NA	NA	NA	NA	NA	NA	NA	NA	NA
439679	M	No	5	0	0	NA	NA	0.0144862	1.35644	-1.11201	-0.148729	-0.618616	-0.63613	-0.839679	-0.84876	-0.711902	-0.583806	0.0572178	-0.309773	-0.398293	-1.46418	-0.331069	0.567985	0.0253572	-0.312919	-3.24153	-0.213395	-1.27606	-0.307971	0.0364919	0.0296533	-1.16064	0.497985	-0.93524
439679	M	No	5.5	0	0	NA	NA	NA	NA	NA	NA	NA	NA	NA	NA	NA	NA	NA	NA	NA	NA	NA	NA	NA	NA	NA	NA	NA	NA	NA	NA	NA	NA	NA
439679	M	No	6	0	0	NA	NA	NA	NA	NA	NA	NA	NA	NA	NA	NA	NA	NA	NA	NA	NA	NA	NA	NA	NA	NA	NA	NA	NA	NA	NA	NA	NA	NA
439679	M	No	6.5	0	0	NA	NA	NA	NA	NA	NA	NA	NA	NA	NA	NA	NA	NA	NA	NA	NA	NA	NA	NA	NA	NA	NA	NA	NA	NA	NA	NA	NA	NA
439679	M	No	7	0	0	NA	NA	-0.0660675	1.30602	-0.529201	-0.190229	-0.453221	-0.508559	-0.392313	-0.508704	-0.551461	-0.079735	0.285956	-0.245099	-0.601545	-1.18275	-1.01729	0.312998	0.102861	-0.696945	-3.12504	-0.251951	-0.819841	-0.369734	0.0891451	-0.845228	-1.2285	0.488453	-1.39641
439679	M	No	7.5	0	0	NA	NA	NA	NA	NA	NA	NA	NA	NA	NA	NA	NA	NA	NA	NA	NA	NA	NA	NA	NA	NA	NA	NA	NA	NA	NA	NA	NA	NA
439679	M	No	8	0	0	NA	NA	NA	NA	NA	NA	NA	NA	NA	NA	NA	NA	NA	NA	NA	NA	NA	NA	NA	NA	NA	NA	NA	NA	NA	NA	NA	NA	NA
439679	M	No	8.5	0	3.345	NA	NA	NA	NA	NA	NA	NA	NA	NA	NA	NA	NA	NA	NA	NA	NA	NA	NA	NA	NA	NA	NA	NA	NA	NA	NA	NA	NA	NA
439679	M	No	9	0	0	NA	NA	NA	NA	NA	NA	NA	NA	NA	NA	NA	NA	NA	NA	NA	NA	NA	NA	NA	NA	NA	NA	NA	NA	NA	NA	NA	NA	NA
439679	M	No	9.5	0	0	NA	NA	NA	NA	NA	NA	NA	NA	NA	NA	NA	NA	NA	NA	NA	NA	NA	NA	NA	NA	NA	NA	NA	NA	NA	NA	NA	NA	NA
439679	M	No	10	0	0	NA	NA	-0.528173	1.34191	-1.18114	-0.154989	-0.989586	-0.757983	-1.06558	-0.918894	-0.350176	0.43734	0.101332	-0.447987	-0.918118	-1.919	-0.375523	0.483184	-0.125157	-0.295043	-3.00845	-0.27232	-2.55596	-0.0522547	-0.0583544	-0.109818	-1.58352	0.470918	-0.506442
439679	M	No	10.5	0	0	NA	NA	NA	NA	NA	NA	NA	NA	NA	NA	NA	NA	NA	NA	NA	NA	NA	NA	NA	NA	NA	NA	NA	NA	NA	NA	NA	NA	NA
439679	M	No	11	0	0	NA	NA	NA	NA	NA	NA	NA	NA	NA	NA	NA	NA	NA	NA	NA	NA	NA	NA	NA	NA	NA	NA	NA	NA	NA	NA	NA	NA	NA
439679	M	No	11.5	0	0	NA	NA	NA	NA	NA	NA	NA	NA	NA	NA	NA	NA	NA	NA	NA	NA	NA	NA	NA	NA	NA	NA	NA	NA	NA	NA	NA	NA	NA
439679	M	No	12	0	0	NA	NA	NA	NA	NA	NA	NA	NA	NA	NA	NA	NA	NA	NA	NA	NA	NA	NA	NA	NA	NA	NA	NA	NA	NA	NA	NA	NA	NA
439679	M	No	12.5	0	0	NA	NA	NA	NA	NA	NA	NA	NA	NA	NA	NA	NA	NA	NA	NA	NA	NA	NA	NA	NA	NA	NA	NA	NA	NA	NA	NA	NA	NA
439679	M	No	13	0	0	NA	NA	NA	NA	NA	NA	NA	NA	NA	NA	NA	NA	NA	NA	NA	NA	NA	NA	NA	NA	NA	NA	NA	NA	NA	NA	NA	NA	NA
439679	M	No	13.5	0	0	NA	NA	NA	NA	NA	NA	NA	NA	NA	NA	NA	NA	NA	NA	NA	NA	NA	NA	NA	NA	NA	NA	NA	NA	NA	NA	NA	NA	NA
439679	M	No	14	0	0	NA	NA	0.229712	0.542604	-0.191311	-0.205548	-0.0272068	-0.803023	-0.572285	-0.00959878	-0.114601	0.305276	0.466058	-0.136357	-0.067595	-1.2765	-0.700572	-0.0515529	-0.117829	-0.352876	-3.21407	-0.410159	1.00115	-0.0808835	0.586463	-0.319045	-0.911596	0.583198	-1.26837
439679	M	No	28	0	0	NA	NA	0.070186	-0.333404	-0.534966	-0.546124	-0.295809	-1.03608	-0.390241	0.245786	-1.153	0.637925	1.14846	-0.329376	-0.320811	-2.78618	-0.432326	0.528986	-0.510875	-2.10586	-3.71985	-2.3497	1.43327	0.0357543	1.46201	-1.20719	-0.229059	0.508188	-1.10135
550630	F	Yes	1	0	0	Negative	0	-0.818484	0.0763853	0.0942963	0.192636	-0.624177	-0.158305	-0.393443	-0.353187	-0.499631	-1.17353	-0.761416	-0.348786	-0.0623579	0.990956	0.161004	-0.552334	-0.267248	0.473144	-2.91614	0.824237	0.378402	-1.04361	-1.1174	-0.365437	-0.613721	-0.584459	-0.756277
550630	F	Yes	1	0	0	Negative	0	-0.818484	0.0763853	0.0942963	0.192636	-0.624177	-0.158305	-0.393443	-0.353187	-0.499631	-1.17353	-0.761416	-0.348786	-0.0623579	0.990956	0.161004	-0.552334	-0.267248	0.473144	-2.91614	0.824237	0.378402	-1.04361	-1.1174	-0.365437	-0.613721	-0.584459	-0.756277
550630	F	Yes	1.5	0	0	NA	NA	NA	NA	NA	NA	NA	NA	NA	NA	NA	NA	NA	NA	NA	NA	NA	NA	NA	NA	NA	NA	NA	NA	NA	NA	NA	NA	NA
550630	F	Yes	2	0	0	Negative	0	0.2058	-0.147365	0.87326	0.699965	-0.141919	0.711012	-0.213689	-0.0661139	0.267849	-0.295583	-0.430462	0.232584	0.589518	0.247201	0.516788	0.0277695	0.0479445	1.46487	-3.12843	0.480488	0.185821	-0.335506	0.0195173	0.795191	-0.538886	0.253151	0.635558
550630	F	Yes	2	0	0	Negative	0	0.2058	-0.147365	0.87326	0.699965	-0.141919	0.711012	-0.213689	-0.0661139	0.267849	-0.295583	-0.430462	0.232584	0.589518	0.247201	0.516788	0.0277695	0.0479445	1.46487	-3.12843	0.480488	0.185821	-0.335506	0.0195173	0.795191	-0.538886	0.253151	0.635558
550630	F	Yes	2.5	0	4.961	NA	NA	NA	NA	NA	NA	NA	NA	NA	NA	NA	NA	NA	NA	NA	NA	NA	NA	NA	NA	NA	NA	NA	NA	NA	NA	NA	NA	NA
550630	F	Yes	3	0	5.279	Negative	0	5.98978	1.38913	5.7065	5.44401	4.92827	5.92709	4.42777	5.3157	6.27271	5.99252	1.71833	5.44931	6.56111	4.15546	3.63644	5.33	4.46826	5.33581	-2.52575	5.92756	1.15074	2.79161	6.92325	4.50668	3.65519	4.28047	3.26928
550630	F	Yes	3	0	5.279	Negative	0	5.98978	1.38913	5.7065	5.44401	4.92827	5.92709	4.42777	5.3157	6.27271	5.99252	1.71833	5.44931	6.56111	4.15546	3.63644	5.33	4.46826	5.33581	-2.52575	5.92756	1.15074	2.79161	6.92325	4.50668	3.65519	4.28047	3.26928
550630	F	Yes	3.5	6.197	4.708	NA	NA	NA	NA	NA	NA	NA	NA	NA	NA	NA	NA	NA	NA	NA	NA	NA	NA	NA	NA	NA	NA	NA	NA	NA	NA	NA	NA	NA
550630	F	Yes	4	0	0	Negative	0	4.10423	3.15049	4.2095	4.35981	4.39602	4.38818	3.66179	4.79612	4.36041	3.91849	2.42932	4.29251	4.76729	2.60149	3.169	4.23171	4.49487	3.43166	-2.94957	4.67813	0.227185	0.581343	5.28053	4.84793	3.2545	3.32729	2.56063
550630	F	Yes	4	0	0	Negative	0	4.10423	3.15049	4.2095	4.35981	4.39602	4.38818	3.66179	4.79612	4.36041	3.91849	2.42932	4.29251	4.76729	2.60149	3.169	4.23171	4.49487	3.43166	-2.94957	4.67813	0.227185	0.581343	5.28053	4.84793	3.2545	3.32729	2.56063
550630	F	Yes	4.5	0	5.772	NA	NA	NA	NA	NA	NA	NA	NA	NA	NA	NA	NA	NA	NA	NA	NA	NA	NA	NA	NA	NA	NA	NA	NA	NA	NA	NA	NA	NA
550630	F	Yes	5	NA	6.895	Positive	0	5.77411	5.84003	5.67007	5.37663	5.28425	5.91368	5.04089	5.45844	5.64852	5.00493	4.91204	5.72559	6.42065	3.50723	3.57845	5.79089	6.22447	5.42862	-2.60845	7.15796	0.840946	1.53379	6.86478	5.75839	4.72257	4.28036	4.11427
550630	F	Yes	5	NA	6.895	Positive	0	5.77411	5.84003	5.67007	5.37663	5.28425	5.91368	5.04089	5.45844	5.64852	5.00493	4.91204	5.72559	6.42065	3.50723	3.57845	5.79089	6.22447	5.42862	-2.60845	7.15796	0.840946	1.53379	6.86478	5.75839	4.72257	4.28036	4.11427
550630	F	Yes	5.5	7.088	5.023	NA	NA	NA	NA	NA	NA	NA	NA	NA	NA	NA	NA	NA	NA	NA	NA	NA	NA	NA	NA	NA	NA	NA	NA	NA	NA	NA	NA	NA
550630	F	Yes	6	7.326	7.536	NA	0	NA	NA	NA	NA	NA	NA	NA	NA	NA	NA	NA	NA	NA	NA	NA	NA	NA	NA	NA	NA	NA	NA	NA	NA	NA	NA	NA
550630	F	Yes	6.5	8.128	3.703	NA	NA	NA	NA	NA	NA	NA	NA	NA	NA	NA	NA	NA	NA	NA	NA	NA	NA	NA	NA	NA	NA	NA	NA	NA	NA	NA	NA	NA
550630	F	Yes	7	8.307	7.605	Positive	0	6.29294	6.97791	5.96515	5.42335	5.18195	5.83865	4.65673	5.59891	6.34858	5.53858	5.94389	6.34211	6.66497	3.93234	3.98874	6.3186	6.6184	5.17615	-2.26962	7.42683	0.31342	1.41793	6.91856	6.34943	5.44343	4.8005	3.74277
550630	F	Yes	7	8.307	7.605	Positive	0	6.29294	6.97791	5.96515	5.42335	5.18195	5.83865	4.65673	5.59891	6.34858	5.53858	5.94389	6.34211	6.66497	3.93234	3.98874	6.3186	6.6184	5.17615	-2.26962	7.42683	0.31342	1.41793	6.91856	6.34943	5.44343	4.8005	3.74277
550630	F	Yes	7.5	8.343	6.107	NA	NA	NA	NA	NA	NA	NA	NA	NA	NA	NA	NA	NA	NA	NA	NA	NA	NA	NA	NA	NA	NA	NA	NA	NA	NA	NA	NA	NA
550630	F	Yes	8	8.41	6.172	NA	0	NA	NA	NA	NA	NA	NA	NA	NA	NA	NA	NA	NA	NA	NA	NA	NA	NA	NA	NA	NA	NA	NA	NA	NA	NA	NA	NA
550630	F	Yes	8.5	7.453	6.801	NA	NA	NA	NA	NA	NA	NA	NA	NA	NA	NA	NA	NA	NA	NA	NA	NA	NA	NA	NA	NA	NA	NA	NA	NA	NA	NA	NA	NA
550630	F	Yes	9	7.796	7.001	NA	4	NA	NA	NA	NA	NA	NA	NA	NA	NA	NA	NA	NA	NA	NA	NA	NA	NA	NA	NA	NA	NA	NA	NA	NA	NA	NA	NA
550630	F	Yes	9.5	7.184	5.712	NA	NA	NA	NA	NA	NA	NA	NA	NA	NA	NA	NA	NA	NA	NA	NA	NA	NA	NA	NA	NA	NA	NA	NA	NA	NA	NA	NA	NA
550630	F	Yes	10	8.221	5.962	Positive	4	3.49925	5.49582	3.30895	2.77357	3.47531	1.96978	2.63048	4.79375	2.88886	3.82963	4.99405	3.89965	2.89447	-0.294341	2.94469	4.68958	4.33596	2.18955	-2.81042	2.63594	1.59154	1.55276	4.57047	3.24326	4.90149	3.49934	0.0851154
550630	F	Yes	10	8.221	5.962	Positive	4	3.49925	5.49582	3.30895	2.77357	3.47531	1.96978	2.63048	4.79375	2.88886	3.82963	4.99405	3.89965	2.89447	-0.294341	2.94469	4.68958	4.33596	2.18955	-2.81042	2.63594	1.59154	1.55276	4.57047	3.24326	4.90149	3.49934	0.0851154
550630	F	Yes	10.5	6.561	7.205	NA	NA	NA	NA	NA	NA	NA	NA	NA	NA	NA	NA	NA	NA	NA	NA	NA	NA	NA	NA	NA	NA	NA	NA	NA	NA	NA	NA	NA
550630	F	Yes	11	6.996	5.201	NA	3	NA	NA	NA	NA	NA	NA	NA	NA	NA	NA	NA	NA	NA	NA	NA	NA	NA	NA	NA	NA	NA	NA	NA	NA	NA	NA	NA
550630	F	Yes	11.5	5.613	4.726	NA	NA	NA	NA	NA	NA	NA	NA	NA	NA	NA	NA	NA	NA	NA	NA	NA	NA	NA	NA	NA	NA	NA	NA	NA	NA	NA	NA	NA
550630	F	Yes	12	5.431	5.665	NA	2	NA	NA	NA	NA	NA	NA	NA	NA	NA	NA	NA	NA	NA	NA	NA	NA	NA	NA	NA	NA	NA	NA	NA	NA	NA	NA	NA
550630	F	Yes	12.5	5.338	NA	NA	NA	NA	NA	NA	NA	NA	NA	NA	NA	NA	NA	NA	NA	NA	NA	NA	NA	NA	NA	NA	NA	NA	NA	NA	NA	NA	NA	NA
550630	F	Yes	13	4.283	3.693	NA	0	NA	NA	NA	NA	NA	NA	NA	NA	NA	NA	NA	NA	NA	NA	NA	NA	NA	NA	NA	NA	NA	NA	NA	NA	NA	NA	NA
550630	F	Yes	13.5	4.493	3.926	NA	NA	NA	NA	NA	NA	NA	NA	NA	NA	NA	NA	NA	NA	NA	NA	NA	NA	NA	NA	NA	NA	NA	NA	NA	NA	NA	NA	NA
550630	F	Yes	14	3.149	0	Negative	0	0.941957	4.7375	1.30053	1.14012	0.510303	0.198788	0.138233	1.51624	1.58318	1.77477	3.63121	1.38159	1.04627	-0.0389044	1.36459	2.06771	2.14482	2.74134	-2.67274	1.63793	-0.0465876	2.89316	1.72192	2.04133	0.0233301	2.07223	-0.578239
550630	F	Yes	14	3.149	0	Negative	0	0.941957	4.7375	1.30053	1.14012	0.510303	0.198788	0.138233	1.51624	1.58318	1.77477	3.63121	1.38159	1.04627	-0.0389044	1.36459	2.06771	2.14482	2.74134	-2.67274	1.63793	-0.0465876	2.89316	1.72192	2.04133	0.0233301	2.07223	-0.578239
550630	F	Yes	14.5	4.111	3.7	NA	NA	NA	NA	NA	NA	NA	NA	NA	NA	NA	NA	NA	NA	NA	NA	NA	NA	NA	NA	NA	NA	NA	NA	NA	NA	NA	NA	NA
550630	F	Yes	15	NA	NA	NA	NA	NA	NA	NA	NA	NA	NA	NA	NA	NA	NA	NA	NA	NA	NA	NA	NA	NA	NA	NA	NA	NA	NA	NA	NA	NA	NA	NA
550630	F	Yes	15.5	3.185	NA	NA	NA	NA	NA	NA	NA	NA	NA	NA	NA	NA	NA	NA	NA	NA	NA	NA	NA	NA	NA	NA	NA	NA	NA	NA	NA	NA	NA	NA
550630	F	Yes	28	0	0	NA	NA	-0.321871	0.678334	0.318241	-0.172655	-0.0142926	-0.441774	0.248463	0.597061	-0.301816	-0.23954	0.025456	-0.133647	-0.327564	1.26479	-0.269762	-0.471608	-0.134286	1.21139	-3.21632	0.342236	1.90188	1.84471	-0.0989764	-0.785072	0.312665	-0.256823	-0.52606
627506	M	Yes	1	0	0	Negative	3	-0.548517	0.122263	-0.510556	0.38645	0.232133	0.75332	-0.0349299	0.0927447	-0.674378	-0.208438	-0.476252	0.153953	0.0200391	0.206444	0.590631	1.37529	0.544724	-0.761278	-3.48974	0.32428	-1.14302	-0.316235	0.189608	-0.187178	0.656516	-0.159317	-0.0340543
627506	M	Yes	1	0	0	Negative	3	-0.548517	0.122263	-0.510556	0.38645	0.232133	0.75332	-0.0349299	0.0927447	-0.674378	-0.208438	-0.476252	0.153953	0.0200391	0.206444	0.590631	1.37529	0.544724	-0.761278	-3.48974	0.32428	-1.14302	-0.316235	0.189608	-0.187178	0.656516	-0.159317	-0.0340543
627506	M	Yes	1.5	0	0	NA	NA	NA	NA	NA	NA	NA	NA	NA	NA	NA	NA	NA	NA	NA	NA	NA	NA	NA	NA	NA	NA	NA	NA	NA	NA	NA	NA	NA
627506	M	Yes	2	0	NA	Negative	1	0.533975	0.323824	0.373867	0.411065	0.732098	0.93912	0.639955	0.207167	0.173083	0.454081	0.199285	0.747051	0.506066	-0.0483219	0.619773	1.27485	0.708856	0.110081	-3.86345	-0.207143	0.127054	0.0566919	0.137665	0.965401	0.953111	0.816027	0.484099
627506	M	Yes	2	0	NA	Negative	1	0.533975	0.323824	0.373867	0.411065	0.732098	0.93912	0.639955	0.207167	0.173083	0.454081	0.199285	0.747051	0.506066	-0.0483219	0.619773	1.27485	0.708856	0.110081	-3.86345	-0.207143	0.127054	0.0566919	0.137665	0.965401	0.953111	0.816027	0.484099
627506	M	Yes	2.5	0	0	NA	NA	NA	NA	NA	NA	NA	NA	NA	NA	NA	NA	NA	NA	NA	NA	NA	NA	NA	NA	NA	NA	NA	NA	NA	NA	NA	NA	NA
627506	M	Yes	3	0	4.627	Negative	1	1.75723	0.857413	1.49475	1.9737	1.98095	2.61299	1.41387	1.67572	1.24383	1.53991	0.445677	2.09064	1.70661	0.609401	1.12413	2.46374	1.9734	0.419517	-3.78659	1.63525	-0.399444	-0.286959	1.4037	1.22743	2.1993	1.24379	1.36419
627506	M	Yes	3	0	4.627	Negative	1	1.75723	0.857413	1.49475	1.9737	1.98095	2.61299	1.41387	1.67572	1.24383	1.53991	0.445677	2.09064	1.70661	0.609401	1.12413	2.46374	1.9734	0.419517	-3.78659	1.63525	-0.399444	-0.286959	1.4037	1.22743	2.1993	1.24379	1.36419
627506	M	Yes	3.5	0	4.112	NA	NA	NA	NA	NA	NA	NA	NA	NA	NA	NA	NA	NA	NA	NA	NA	NA	NA	NA	NA	NA	NA	NA	NA	NA	NA	NA	NA	NA
627506	M	Yes	4	4.663	7.943	Positive	5	5.91909	3.48647	5.18336	5.16322	4.82605	6.11247	4.47771	4.64026	6.63147	6.39106	2.3273	5.06497	6.59057	4.19139	3.69213	6.91765	5.41172	4.08923	-2.58673	6.88577	-1.2092	0.609113	7.05174	5.38082	4.73934	3.78386	4.68699
627506	M	Yes	4	4.663	7.943	Positive	5	5.91909	3.48647	5.18336	5.16322	4.82605	6.11247	4.47771	4.64026	6.63147	6.39106	2.3273	5.06497	6.59057	4.19139	3.69213	6.91765	5.41172	4.08923	-2.58673	6.88577	-1.2092	0.609113	7.05174	5.38082	4.73934	3.78386	4.68699
627506	M	Yes	4.5	4.543	7.489	NA	NA	NA	NA	NA	NA	NA	NA	NA	NA	NA	NA	NA	NA	NA	NA	NA	NA	NA	NA	NA	NA	NA	NA	NA	NA	NA	NA	NA
627506	M	Yes	5	3.468	7.195	Positive	9	5.25772	5.70462	4.37263	4.51207	5.09261	5.0972	4.60269	4.34053	4.98166	4.95868	4.45989	5.46966	5.6887	2.66431	3.23044	6.5013	5.98951	3.54847	-2.93989	5.90999	-0.089917	1.30375	7.065	5.50833	5.75036	4.02353	3.67219
627506	M	Yes	5	3.468	7.195	Positive	9	5.25772	5.70462	4.37263	4.51207	5.09261	5.0972	4.60269	4.34053	4.98166	4.95868	4.45989	5.46966	5.6887	2.66431	3.23044	6.5013	5.98951	3.54847	-2.93989	5.90999	-0.089917	1.30375	7.065	5.50833	5.75036	4.02353	3.67219
627506	M	Yes	5.5	5.67	4.442	NA	NA	NA	NA	NA	NA	NA	NA	NA	NA	NA	NA	NA	NA	NA	NA	NA	NA	NA	NA	NA	NA	NA	NA	NA	NA	NA	NA	NA
627506	M	Yes	6	5.038	4.773	NA	6	NA	NA	NA	NA	NA	NA	NA	NA	NA	NA	NA	NA	NA	NA	NA	NA	NA	NA	NA	NA	NA	NA	NA	NA	NA	NA	NA
627506	M	Yes	6.5	7.368	7.38	NA	NA	NA	NA	NA	NA	NA	NA	NA	NA	NA	NA	NA	NA	NA	NA	NA	NA	NA	NA	NA	NA	NA	NA	NA	NA	NA	NA	NA
627506	M	Yes	7	7.967	6.492	Positive	6	2.42532	7.47658	2.10292	2.39315	2.98261	2.23638	2.2806	2.837	2.67786	2.51171	5.41714	3.38531	2.67629	0.812303	2.29316	5.07109	5.01783	1.74528	-3.30556	3.50505	-0.281509	1.25265	3.41121	3.78964	4.04612	3.24243	1.725
627506	M	Yes	7	7.967	6.492	Positive	6	2.42532	7.47658	2.10292	2.39315	2.98261	2.23638	2.2806	2.837	2.67786	2.51171	5.41714	3.38531	2.67629	0.812303	2.29316	5.07109	5.01783	1.74528	-3.30556	3.50505	-0.281509	1.25265	3.41121	3.78964	4.04612	3.24243	1.725
627506	M	Yes	7.5	8.327	7.037	NA	NA	NA	NA	NA	NA	NA	NA	NA	NA	NA	NA	NA	NA	NA	NA	NA	NA	NA	NA	NA	NA	NA	NA	NA	NA	NA	NA	NA
627506	M	Yes	8	8.372	6.91	NA	8	NA	NA	NA	NA	NA	NA	NA	NA	NA	NA	NA	NA	NA	NA	NA	NA	NA	NA	NA	NA	NA	NA	NA	NA	NA	NA	NA
627506	M	Yes	8.5	7.806	4.363	NA	NA	NA	NA	NA	NA	NA	NA	NA	NA	NA	NA	NA	NA	NA	NA	NA	NA	NA	NA	NA	NA	NA	NA	NA	NA	NA	NA	NA
627506	M	Yes	9	7.964	6.133	NA	8	NA	NA	NA	NA	NA	NA	NA	NA	NA	NA	NA	NA	NA	NA	NA	NA	NA	NA	NA	NA	NA	NA	NA	NA	NA	NA	NA
627506	M	Yes	9.5	7.485	6.751	NA	NA	NA	NA	NA	NA	NA	NA	NA	NA	NA	NA	NA	NA	NA	NA	NA	NA	NA	NA	NA	NA	NA	NA	NA	NA	NA	NA	NA
627506	M	Yes	10	6.662	7.1	Positive	7	4.08386	7.44701	3.2179	3.55808	3.93232	3.81278	3.10855	3.78198	3.22367	3.25029	5.65497	4.53799	3.73021	1.09146	2.43484	5.68531	5.76099	1.34399	-3.07103	4.93366	-0.674883	1.31263	4.4484	3.62758	4.73563	3.45959	2.61289
627506	M	Yes	10	6.662	7.1	Positive	7	4.08386	7.44701	3.2179	3.55808	3.93232	3.81278	3.10855	3.78198	3.22367	3.25029	5.65497	4.53799	3.73021	1.09146	2.43484	5.68531	5.76099	1.34399	-3.07103	4.93366	-0.674883	1.31263	4.4484	3.62758	4.73563	3.45959	2.61289
627506	M	Yes	10.5	8.113	5.271	NA	NA	NA	NA	NA	NA	NA	NA	NA	NA	NA	NA	NA	NA	NA	NA	NA	NA	NA	NA	NA	NA	NA	NA	NA	NA	NA	NA	NA
627506	M	Yes	11	6.388	5.785	NA	9	NA	NA	NA	NA	NA	NA	NA	NA	NA	NA	NA	NA	NA	NA	NA	NA	NA	NA	NA	NA	NA	NA	NA	NA	NA	NA	NA
627506	M	Yes	11.5	6.857	5.355	NA	NA	NA	NA	NA	NA	NA	NA	NA	NA	NA	NA	NA	NA	NA	NA	NA	NA	NA	NA	NA	NA	NA	NA	NA	NA	NA	NA	NA
627506	M	Yes	12	6.586	4.49	NA	1	NA	NA	NA	NA	NA	NA	NA	NA	NA	NA	NA	NA	NA	NA	NA	NA	NA	NA	NA	NA	NA	NA	NA	NA	NA	NA	NA
627506	M	Yes	12.5	5.029	4.991	NA	NA	NA	NA	NA	NA	NA	NA	NA	NA	NA	NA	NA	NA	NA	NA	NA	NA	NA	NA	NA	NA	NA	NA	NA	NA	NA	NA	NA
627506	M	Yes	13	4.767	0	NA	1	NA	NA	NA	NA	NA	NA	NA	NA	NA	NA	NA	NA	NA	NA	NA	NA	NA	NA	NA	NA	NA	NA	NA	NA	NA	NA	NA
627506	M	Yes	13.5	4.031	3.748	NA	NA	NA	NA	NA	NA	NA	NA	NA	NA	NA	NA	NA	NA	NA	NA	NA	NA	NA	NA	NA	NA	NA	NA	NA	NA	NA	NA	NA
627506	M	Yes	14	4.428	3.773	Negative	3	0.733715	6.89289	-0.393709	0.423588	0.0732294	0.336826	0.247667	0.350424	0.631305	1.26943	4.36187	0.517379	0.477938	-0.568125	1.27589	3.31469	2.88017	0.126818	-3.58903	1.58781	-2.33155	1.77092	1.39481	1.88978	0.870189	1.74608	1.05529
627506	M	Yes	14	4.428	3.773	Negative	3	0.733715	6.89289	-0.393709	0.423588	0.0732294	0.336826	0.247667	0.350424	0.631305	1.26943	4.36187	0.517379	0.477938	-0.568125	1.27589	3.31469	2.88017	0.126818	-3.58903	1.58781	-2.33155	1.77092	1.39481	1.88978	0.870189	1.74608	1.05529
627506	M	Yes	14.5	NA	0	NA	NA	NA	NA	NA	NA	NA	NA	NA	NA	NA	NA	NA	NA	NA	NA	NA	NA	NA	NA	NA	NA	NA	NA	NA	NA	NA	NA	NA
627506	M	Yes	15	0	NA	NA	NA	NA	NA	NA	NA	NA	NA	NA	NA	NA	NA	NA	NA	NA	NA	NA	NA	NA	NA	NA	NA	NA	NA	NA	NA	NA	NA	NA
627506	M	Yes	28	0	0	NA	NA	0.685746	0.487679	0.24201	0.671575	1.01904	0.494682	0.952948	1.2363	0.129421	0.490011	-0.222167	0.759742	0.203461	1.63297	0.0828982	0.86833	0.760776	-1.00652	-3.74993	0.673425	1.74786	-0.432175	-0.755782	-0.571885	1.90249	-0.414616	-0.138475
634105	M	Yes	1	0	0	Negative	1	0.501454	1.46736	0.551223	0.154443	0.679933	-0.819735	0.140081	0.956532	0.221629	0.879458	1.90103	0.393068	-0.112085	0.181328	-0.706192	0.409583	0.508592	-0.434537	-4.34516	-0.54024	2.0455	1.12499	1.14336	-1.86102	2.11026	0.680007	-0.930677
634105	M	Yes	1	0	0	Negative	1	0.501454	1.46736	0.551223	0.154443	0.679933	-0.819735	0.140081	0.956532	0.221629	0.879458	1.90103	0.393068	-0.112085	0.181328	-0.706192	0.409583	0.508592	-0.434537	-4.34516	-0.54024	2.0455	1.12499	1.14336	-1.86102	2.11026	0.680007	-0.930677
634105	M	Yes	1.5	0	0	NA	NA	NA	NA	NA	NA	NA	NA	NA	NA	NA	NA	NA	NA	NA	NA	NA	NA	NA	NA	NA	NA	NA	NA	NA	NA	NA	NA	NA
634105	M	Yes	2	0	5.101	Positive	2	0.283192	1.3053	-0.275817	-0.0329112	-0.44216	0.0512368	-0.4679	-0.262191	-0.018829	-0.108131	0.776182	-0.110485	-0.0863284	0.285937	0.142787	1.12724	0.53337	-0.0229289	-3.89235	0.693134	-1.94323	0.110233	0.50413	0.781675	1.13164	0.0718792	-0.136858
634105	M	Yes	2	0	5.101	Positive	2	0.283192	1.3053	-0.275817	-0.0329112	-0.44216	0.0512368	-0.4679	-0.262191	-0.018829	-0.108131	0.776182	-0.110485	-0.0863284	0.285937	0.142787	1.12724	0.53337	-0.0229289	-3.89235	0.693134	-1.94323	0.110233	0.50413	0.781675	1.13164	0.0718792	-0.136858
634105	M	Yes	2.5	NA	3.567	NA	NA	NA	NA	NA	NA	NA	NA	NA	NA	NA	NA	NA	NA	NA	NA	NA	NA	NA	NA	NA	NA	NA	NA	NA	NA	NA	NA	NA
634105	M	Yes	3	6.3	6.594	Positive	3	6.15808	2.23079	4.91344	5.09385	5.02196	5.75757	4.30669	5.31982	6.16493	5.41679	3.03448	5.155	6.56215	4.00726	2.8931	6.68012	4.93856	3.54494	-3.16244	6.70473	0.379163	1.05342	7.25818	3.69724	6.7414	3.57418	4.28644
634105	M	Yes	3	6.3	6.594	Positive	3	6.15808	2.23079	4.91344	5.09385	5.02196	5.75757	4.30669	5.31982	6.16493	5.41679	3.03448	5.155	6.56215	4.00726	2.8931	6.68012	4.93856	3.54494	-3.16244	6.70473	0.379163	1.05342	7.25818	3.69724	6.7414	3.57418	4.28644
634105	M	Yes	3.5	5.942	7.174	NA	NA	NA	NA	NA	NA	NA	NA	NA	NA	NA	NA	NA	NA	NA	NA	NA	NA	NA	NA	NA	NA	NA	NA	NA	NA	NA	NA	NA
634105	M	Yes	4	7.826	6.143	Positive	4	6.18737	4.92419	5.49132	5.16846	4.75098	5.51452	4.11421	5.44456	6.73501	6.60115	3.78049	5.14373	6.31992	4.27852	3.54768	8.2683	6.00092	5.06723	-2.8552	8.06298	-1.63151	0.796985	7.90574	5.26807	8.1728	3.71669	3.89508
634105	M	Yes	4	7.826	6.143	Positive	4	6.18737	4.92419	5.49132	5.16846	4.75098	5.51452	4.11421	5.44456	6.73501	6.60115	3.78049	5.14373	6.31992	4.27852	3.54768	8.2683	6.00092	5.06723	-2.8552	8.06298	-1.63151	0.796985	7.90574	5.26807	8.1728	3.71669	3.89508
634105	M	Yes	4.5	7.522	7.039	NA	NA	NA	NA	NA	NA	NA	NA	NA	NA	NA	NA	NA	NA	NA	NA	NA	NA	NA	NA	NA	NA	NA	NA	NA	NA	NA	NA	NA
634105	M	Yes	5	7.019	7.234	Positive	0	4.56299	7.49092	3.74128	3.7401	4.55817	3.56708	3.56045	4.07621	4.93553	4.85324	6.05536	5.10982	4.54561	1.39804	2.54179	6.63451	6.22093	3.27676	-3.26103	5.60166	-0.280344	1.99842	6.88209	5.21125	7.73718	4.09317	3.18046
634105	M	Yes	5	7.019	7.234	Positive	0	4.56299	7.49092	3.74128	3.7401	4.55817	3.56708	3.56045	4.07621	4.93553	4.85324	6.05536	5.10982	4.54561	1.39804	2.54179	6.63451	6.22093	3.27676	-3.26103	5.60166	-0.280344	1.99842	6.88209	5.21125	7.73718	4.09317	3.18046
634105	M	Yes	5.5	6.672	6.129	NA	NA	NA	NA	NA	NA	NA	NA	NA	NA	NA	NA	NA	NA	NA	NA	NA	NA	NA	NA	NA	NA	NA	NA	NA	NA	NA	NA	NA
634105	M	Yes	6	6.222	5.598	NA	0	NA	NA	NA	NA	NA	NA	NA	NA	NA	NA	NA	NA	NA	NA	NA	NA	NA	NA	NA	NA	NA	NA	NA	NA	NA	NA	NA
634105	M	Yes	6.5	5.443	4.852	NA	NA	NA	NA	NA	NA	NA	NA	NA	NA	NA	NA	NA	NA	NA	NA	NA	NA	NA	NA	NA	NA	NA	NA	NA	NA	NA	NA	NA
634105	M	Yes	7	6.943	5.252	Positive	2	1.59212	8.4313	1.79374	1.74789	1.94128	1.03713	1.57424	2.26794	2.76691	2.69063	6.41589	2.3953	1.64178	1.38125	1.22819	4.51746	4.73609	1.83265	-3.56778	3.51855	-0.593221	1.47128	2.13705	2.69793	3.88095	2.20593	2.54835
634105	M	Yes	7	6.943	5.252	Positive	2	1.59212	8.4313	1.79374	1.74789	1.94128	1.03713	1.57424	2.26794	2.76691	2.69063	6.41589	2.3953	1.64178	1.38125	1.22819	4.51746	4.73609	1.83265	-3.56778	3.51855	-0.593221	1.47128	2.13705	2.69793	3.88095	2.20593	2.54835
634105	M	Yes	7.5	6.991	5.528	NA	NA	NA	NA	NA	NA	NA	NA	NA	NA	NA	NA	NA	NA	NA	NA	NA	NA	NA	NA	NA	NA	NA	NA	NA	NA	NA	NA	NA
634105	M	Yes	8	7.449	6.628	NA	2	NA	NA	NA	NA	NA	NA	NA	NA	NA	NA	NA	NA	NA	NA	NA	NA	NA	NA	NA	NA	NA	NA	NA	NA	NA	NA	NA
634105	M	Yes	8.5	7.235	6.597	NA	NA	NA	NA	NA	NA	NA	NA	NA	NA	NA	NA	NA	NA	NA	NA	NA	NA	NA	NA	NA	NA	NA	NA	NA	NA	NA	NA	NA
634105	M	Yes	9	8.294	5.951	NA	0	NA	NA	NA	NA	NA	NA	NA	NA	NA	NA	NA	NA	NA	NA	NA	NA	NA	NA	NA	NA	NA	NA	NA	NA	NA	NA	NA
634105	M	Yes	9.5	7.859	5.521	NA	NA	NA	NA	NA	NA	NA	NA	NA	NA	NA	NA	NA	NA	NA	NA	NA	NA	NA	NA	NA	NA	NA	NA	NA	NA	NA	NA	NA
634105	M	Yes	10	7.518	5.936	Positive	1	5.25254	5.79001	4.64205	4.65675	5.6226	4.58822	4.5635	5.99923	4.23194	4.05565	6.38888	4.93832	5.16323	1.62082	2.22917	4.67348	5.95698	2.2484	-3.75321	5.26665	2.93474	3.83408	6.18052	3.38507	5.90176	4.68144	3.05234
634105	M	Yes	10	7.518	5.936	Positive	1	5.25254	5.79001	4.64205	4.65675	5.6226	4.58822	4.5635	5.99923	4.23194	4.05565	6.38888	4.93832	5.16323	1.62082	2.22917	4.67348	5.95698	2.2484	-3.75321	5.26665	2.93474	3.83408	6.18052	3.38507	5.90176	4.68144	3.05234
634105	M	Yes	10.5	6.721	7.336	NA	NA	NA	NA	NA	NA	NA	NA	NA	NA	NA	NA	NA	NA	NA	NA	NA	NA	NA	NA	NA	NA	NA	NA	NA	NA	NA	NA	NA
634105	M	Yes	11	6.012	6.105	NA	3	NA	NA	NA	NA	NA	NA	NA	NA	NA	NA	NA	NA	NA	NA	NA	NA	NA	NA	NA	NA	NA	NA	NA	NA	NA	NA	NA
634105	M	Yes	11.5	5.66	5.664	NA	NA	NA	NA	NA	NA	NA	NA	NA	NA	NA	NA	NA	NA	NA	NA	NA	NA	NA	NA	NA	NA	NA	NA	NA	NA	NA	NA	NA
634105	M	Yes	12	4.666	7.314	NA	3	NA	NA	NA	NA	NA	NA	NA	NA	NA	NA	NA	NA	NA	NA	NA	NA	NA	NA	NA	NA	NA	NA	NA	NA	NA	NA	NA
634105	M	Yes	12.5	4.426	4.047	NA	NA	NA	NA	NA	NA	NA	NA	NA	NA	NA	NA	NA	NA	NA	NA	NA	NA	NA	NA	NA	NA	NA	NA	NA	NA	NA	NA	NA
634105	M	Yes	13	4.54	4.245	NA	3	NA	NA	NA	NA	NA	NA	NA	NA	NA	NA	NA	NA	NA	NA	NA	NA	NA	NA	NA	NA	NA	NA	NA	NA	NA	NA	NA
634105	M	Yes	13.5	4.452	4.305	NA	NA	NA	NA	NA	NA	NA	NA	NA	NA	NA	NA	NA	NA	NA	NA	NA	NA	NA	NA	NA	NA	NA	NA	NA	NA	NA	NA	NA
634105	M	Yes	14	4.696	3.923	Negative	3	1.11294	7.96254	0.90432	1.46813	1.12828	0.579862	1.37406	1.26118	1.2745	0.944608	6.05005	1.75935	0.854527	0.555068	0.351324	2.96232	3.75614	0.0769142	-3.64053	3.03752	-0.0495091	1.93958	0.742048	1.42891	2.73469	2.4004	0.839722
634105	M	Yes	14	4.696	3.923	Negative	3	1.11294	7.96254	0.90432	1.46813	1.12828	0.579862	1.37406	1.26118	1.2745	0.944608	6.05005	1.75935	0.854527	0.555068	0.351324	2.96232	3.75614	0.0769142	-3.64053	3.03752	-0.0495091	1.93958	0.742048	1.42891	2.73469	2.4004	0.839722
634105	M	Yes	14.5	NA	3.793	NA	NA	NA	NA	NA	NA	NA	NA	NA	NA	NA	NA	NA	NA	NA	NA	NA	NA	NA	NA	NA	NA	NA	NA	NA	NA	NA	NA	NA
634105	M	Yes	15	4.191	NA	NA	NA	NA	NA	NA	NA	NA	NA	NA	NA	NA	NA	NA	NA	NA	NA	NA	NA	NA	NA	NA	NA	NA	NA	NA	NA	NA	NA	NA
634105	M	Yes	15.5	NA	0	NA	NA	NA	NA	NA	NA	NA	NA	NA	NA	NA	NA	NA	NA	NA	NA	NA	NA	NA	NA	NA	NA	NA	NA	NA	NA	NA	NA	NA
634105	M	Yes	16	NA	NA	NA	NA	NA	NA	NA	NA	NA	NA	NA	NA	NA	NA	NA	NA	NA	NA	NA	NA	NA	NA	NA	NA	NA	NA	NA	NA	NA	NA	NA
634105	M	Yes	28	0	0	NA	NA	0.51954	1.2904	0.386427	0.0468743	0.517709	-0.195501	0.529688	1.10387	0.408499	0.713831	1.65761	0.418005	-0.18872	1.26435	-0.895816	0.485793	0.598811	-1.26479	-4.20639	0.512244	1.33228	0.752966	-0.00240823	-1.43082	2.00976	-0.412154	-0.528375
635331	M	Yes	1	0	0	Negative	0	0.10453	-0.363631	-0.378203	0.296759	0.226376	-0.250992	0.051247	0.521139	0.0908647	0.339903	-1.20589	0.0709276	0.100364	-0.51253	0.0898601	0.431906	-0.123084	0.0486699	-3.49547	-0.0338222	0.631779	0.218159	-0.0847827	-0.512565	0.542211	0.0617852	-0.070989
635331	M	Yes	1	0	0	Negative	0	0.10453	-0.363631	-0.378203	0.296759	0.226376	-0.250992	0.051247	0.521139	0.0908647	0.339903	-1.20589	0.0709276	0.100364	-0.51253	0.0898601	0.431906	-0.123084	0.0486699	-3.49547	-0.0338222	0.631779	0.218159	-0.0847827	-0.512565	0.542211	0.0617852	-0.070989
635331	M	Yes	1.5	0	0	NA	NA	NA	NA	NA	NA	NA	NA	NA	NA	NA	NA	NA	NA	NA	NA	NA	NA	NA	NA	NA	NA	NA	NA	NA	NA	NA	NA	NA
635331	M	Yes	2	0	NA	Negative	0	0.202504	-0.864681	0.417635	0.0779341	0.0864954	-0.372209	0.0356574	-0.0398688	0.548221	0.734251	-1.01663	0.213513	0.110375	-0.431519	-0.0555272	0.0709304	-0.404531	-0.0658672	-3.5701	-0.397437	0.53558	-0.0353894	0.494023	-0.672245	0.301183	0.127065	-0.611377
635331	M	Yes	2	0	NA	Negative	0	0.202504	-0.864681	0.417635	0.0779341	0.0864954	-0.372209	0.0356574	-0.0398688	0.548221	0.734251	-1.01663	0.213513	0.110375	-0.431519	-0.0555272	0.0709304	-0.404531	-0.0658672	-3.5701	-0.397437	0.53558	-0.0353894	0.494023	-0.672245	0.301183	0.127065	-0.611377
635331	M	Yes	2.5	0	5.223	NA	NA	NA	NA	NA	NA	NA	NA	NA	NA	NA	NA	NA	NA	NA	NA	NA	NA	NA	NA	NA	NA	NA	NA	NA	NA	NA	NA	NA
635331	M	Yes	3	0	6.473	Positive	0	0.867131	-0.75467	1.15	1.48199	0.978144	1.63898	0.48988	1.13381	1.13322	1.19509	-1.24327	1.33863	1.19867	-0.443789	0.923378	1.67006	0.781126	0.499006	-3.59928	0.873434	-1.16253	-0.684385	1.37411	0.622237	1.3248	0.852105	0.792186
635331	M	Yes	3	0	6.473	Positive	0	0.867131	-0.75467	1.15	1.48199	0.978144	1.63898	0.48988	1.13381	1.13322	1.19509	-1.24327	1.33863	1.19867	-0.443789	0.923378	1.67006	0.781126	0.499006	-3.59928	0.873434	-1.16253	-0.684385	1.37411	0.622237	1.3248	0.852105	0.792186
635331	M	Yes	3.5	0	5.702	NA	NA	NA	NA	NA	NA	NA	NA	NA	NA	NA	NA	NA	NA	NA	NA	NA	NA	NA	NA	NA	NA	NA	NA	NA	NA	NA	NA	NA
635331	M	Yes	4	NA	6.72	Positive	0	4.13057	-0.0430854	4.10441	4.37961	3.97767	4.56821	3.74244	4.12359	4.49527	3.68761	-0.237741	4.19271	4.78592	1.87987	1.9537	3.83822	3.28972	1.78094	-3.23055	4.45659	0.838694	-0.216672	4.03335	2.6457	3.46598	2.18086	3.11433
635331	M	Yes	4	NA	6.72	Positive	0	4.13057	-0.0430854	4.10441	4.37961	3.97767	4.56821	3.74244	4.12359	4.49527	3.68761	-0.237741	4.19271	4.78592	1.87987	1.9537	3.83822	3.28972	1.78094	-3.23055	4.45659	0.838694	-0.216672	4.03335	2.6457	3.46598	2.18086	3.11433
635331	M	Yes	4.5	0	6.445	NA	NA	NA	NA	NA	NA	NA	NA	NA	NA	NA	NA	NA	NA	NA	NA	NA	NA	NA	NA	NA	NA	NA	NA	NA	NA	NA	NA	NA
635331	M	Yes	5	0	5.691	Negative	1	3.19294	0.980021	3.49783	3.71254	3.23485	3.62082	3.33736	3.23158	3.9667	3.94974	-0.116369	3.34398	3.80089	0.741075	2.5658	4.67157	3.25424	1.59027	-3.5954	3.33199	-2.12077	0.165052	3.76891	4.08076	3.24889	2.67032	2.63753
635331	M	Yes	5	0	5.691	Negative	1	3.19294	0.980021	3.49783	3.71254	3.23485	3.62082	3.33736	3.23158	3.9667	3.94974	-0.116369	3.34398	3.80089	0.741075	2.5658	4.67157	3.25424	1.59027	-3.5954	3.33199	-2.12077	0.165052	3.76891	4.08076	3.24889	2.67032	2.63753
635331	M	Yes	5.5	0	3.855	NA	NA	NA	NA	NA	NA	NA	NA	NA	NA	NA	NA	NA	NA	NA	NA	NA	NA	NA	NA	NA	NA	NA	NA	NA	NA	NA	NA	NA
635331	M	Yes	6	0	5.451	NA	0	NA	NA	NA	NA	NA	NA	NA	NA	NA	NA	NA	NA	NA	NA	NA	NA	NA	NA	NA	NA	NA	NA	NA	NA	NA	NA	NA
635331	M	Yes	6.5	0	4.654	NA	NA	NA	NA	NA	NA	NA	NA	NA	NA	NA	NA	NA	NA	NA	NA	NA	NA	NA	NA	NA	NA	NA	NA	NA	NA	NA	NA	NA
635331	M	Yes	7	NA	4.559	Negative	0	2.08419	3.79678	2.69263	2.62691	2.18377	1.74789	1.87841	2.19406	2.60933	2.5232	2.19872	2.74046	2.21776	0.165413	1.55619	3.34885	3.15929	1.43814	-3.50034	2.49	-0.108072	0.407631	2.02376	2.21557	2.07603	2.20788	1.25632
635331	M	Yes	7	NA	4.559	Negative	0	2.08419	3.79678	2.69263	2.62691	2.18377	1.74789	1.87841	2.19406	2.60933	2.5232	2.19872	2.74046	2.21776	0.165413	1.55619	3.34885	3.15929	1.43814	-3.50034	2.49	-0.108072	0.407631	2.02376	2.21557	2.07603	2.20788	1.25632
635331	M	Yes	7.5	6.322	5.143	NA	NA	NA	NA	NA	NA	NA	NA	NA	NA	NA	NA	NA	NA	NA	NA	NA	NA	NA	NA	NA	NA	NA	NA	NA	NA	NA	NA	NA
635331	M	Yes	8	7.919	5.942	NA	0	NA	NA	NA	NA	NA	NA	NA	NA	NA	NA	NA	NA	NA	NA	NA	NA	NA	NA	NA	NA	NA	NA	NA	NA	NA	NA	NA
635331	M	Yes	8.5	8.291	5.979	NA	NA	NA	NA	NA	NA	NA	NA	NA	NA	NA	NA	NA	NA	NA	NA	NA	NA	NA	NA	NA	NA	NA	NA	NA	NA	NA	NA	NA
635331	M	Yes	9	7.395	6.939	NA	5	NA	NA	NA	NA	NA	NA	NA	NA	NA	NA	NA	NA	NA	NA	NA	NA	NA	NA	NA	NA	NA	NA	NA	NA	NA	NA	NA
635331	M	Yes	9.5	8.66	7.338	NA	NA	NA	NA	NA	NA	NA	NA	NA	NA	NA	NA	NA	NA	NA	NA	NA	NA	NA	NA	NA	NA	NA	NA	NA	NA	NA	NA	NA
635331	M	Yes	10	8.19	6.33	Positive	9	6.58888	3.97037	6.29371	5.23349	5.26753	5.10591	4.93388	5.14919	6.78395	6.42422	2.65749	5.8173	6.42282	2.68876	3.35823	6.59398	5.50353	4.80081	-2.99782	6.30487	1.13808	3.37764	6.79415	4.6667	4.80586	4.17328	4.03551
635331	M	Yes	10	8.19	6.33	Positive	9	6.58888	3.97037	6.29371	5.23349	5.26753	5.10591	4.93388	5.14919	6.78395	6.42422	2.65749	5.8173	6.42282	2.68876	3.35823	6.59398	5.50353	4.80081	-2.99782	6.30487	1.13808	3.37764	6.79415	4.6667	4.80586	4.17328	4.03551
635331	M	Yes	10.5	7.716	5.07	NA	NA	NA	NA	NA	NA	NA	NA	NA	NA	NA	NA	NA	NA	NA	NA	NA	NA	NA	NA	NA	NA	NA	NA	NA	NA	NA	NA	NA
635331	M	Yes	11	6.208	3.639	NA	6	NA	NA	NA	NA	NA	NA	NA	NA	NA	NA	NA	NA	NA	NA	NA	NA	NA	NA	NA	NA	NA	NA	NA	NA	NA	NA	NA
635331	M	Yes	11.5	7.418	3.864	NA	NA	NA	NA	NA	NA	NA	NA	NA	NA	NA	NA	NA	NA	NA	NA	NA	NA	NA	NA	NA	NA	NA	NA	NA	NA	NA	NA	NA
635331	M	Yes	12	6.263	NA	NA	3	NA	NA	NA	NA	NA	NA	NA	NA	NA	NA	NA	NA	NA	NA	NA	NA	NA	NA	NA	NA	NA	NA	NA	NA	NA	NA	NA
635331	M	Yes	12.5	7.233	4.084	NA	NA	NA	NA	NA	NA	NA	NA	NA	NA	NA	NA	NA	NA	NA	NA	NA	NA	NA	NA	NA	NA	NA	NA	NA	NA	NA	NA	NA
635331	M	Yes	13	7.299	3.588	NA	2	NA	NA	NA	NA	NA	NA	NA	NA	NA	NA	NA	NA	NA	NA	NA	NA	NA	NA	NA	NA	NA	NA	NA	NA	NA	NA	NA
635331	M	Yes	13.5	5.539	5.794	NA	NA	NA	NA	NA	NA	NA	NA	NA	NA	NA	NA	NA	NA	NA	NA	NA	NA	NA	NA	NA	NA	NA	NA	NA	NA	NA	NA	NA
635331	M	Yes	14	4.46	4.384	Negative	0	2.21272	7.4167	2.26876	2.38489	2.17879	1.45844	1.73537	2.04674	2.30972	2.23217	5.01393	2.92059	2.14927	-0.234463	1.94855	4.46973	4.48494	1.41678	-3.27257	3.06004	-0.786785	1.5085	2.39283	2.68821	3.46074	3.17418	2.10405
635331	M	Yes	14	4.46	4.384	Negative	0	2.21272	7.4167	2.26876	2.38489	2.17879	1.45844	1.73537	2.04674	2.30972	2.23217	5.01393	2.92059	2.14927	-0.234463	1.94855	4.46973	4.48494	1.41678	-3.27257	3.06004	-0.786785	1.5085	2.39283	2.68821	3.46074	3.17418	2.10405
635331	M	Yes	14.5	4.604	0	NA	NA	NA	NA	NA	NA	NA	NA	NA	NA	NA	NA	NA	NA	NA	NA	NA	NA	NA	NA	NA	NA	NA	NA	NA	NA	NA	NA	NA
635331	M	Yes	15	0	0	NA	NA	NA	NA	NA	NA	NA	NA	NA	NA	NA	NA	NA	NA	NA	NA	NA	NA	NA	NA	NA	NA	NA	NA	NA	NA	NA	NA	NA
635331	M	Yes	15.5	6.259	3.795	NA	NA	NA	NA	NA	NA	NA	NA	NA	NA	NA	NA	NA	NA	NA	NA	NA	NA	NA	NA	NA	NA	NA	NA	NA	NA	NA	NA	NA
635331	M	Yes	16	3.629	0	NA	NA	NA	NA	NA	NA	NA	NA	NA	NA	NA	NA	NA	NA	NA	NA	NA	NA	NA	NA	NA	NA	NA	NA	NA	NA	NA	NA	NA
635331	M	Yes	16.5	4.091	4.707	NA	NA	NA	NA	NA	NA	NA	NA	NA	NA	NA	NA	NA	NA	NA	NA	NA	NA	NA	NA	NA	NA	NA	NA	NA	NA	NA	NA	NA
635331	M	Yes	17	4.672	0	NA	NA	NA	NA	NA	NA	NA	NA	NA	NA	NA	NA	NA	NA	NA	NA	NA	NA	NA	NA	NA	NA	NA	NA	NA	NA	NA	NA	NA
635331	M	Yes	17.5	3.318	0	NA	NA	NA	NA	NA	NA	NA	NA	NA	NA	NA	NA	NA	NA	NA	NA	NA	NA	NA	NA	NA	NA	NA	NA	NA	NA	NA	NA	NA
635331	M	Yes	18	0	3.934	NA	NA	NA	NA	NA	NA	NA	NA	NA	NA	NA	NA	NA	NA	NA	NA	NA	NA	NA	NA	NA	NA	NA	NA	NA	NA	NA	NA	NA
635331	M	Yes	18.5	4.313	NA	NA	NA	NA	NA	NA	NA	NA	NA	NA	NA	NA	NA	NA	NA	NA	NA	NA	NA	NA	NA	NA	NA	NA	NA	NA	NA	NA	NA	NA
635331	M	Yes	19	0	NA	NA	NA	NA	NA	NA	NA	NA	NA	NA	NA	NA	NA	NA	NA	NA	NA	NA	NA	NA	NA	NA	NA	NA	NA	NA	NA	NA	NA	NA
635331	M	Yes	28	2.982	0	NA	NA	0.80488	0.547893	1.18222	0.701106	0.862135	-0.0412836	0.791585	1.2106	1.01804	1.23528	-0.214689	0.929291	0.413412	-0.331383	0.00475567	0.51576	0.531262	-0.519645	-3.76507	0.0556003	1.5602	-0.126737	0.691675	-0.381968	1.23408	0.471267	-0.315616
635331	M	Yes	90	0	0	NA	NA	NA	NA	NA	NA	NA	NA	NA	NA	NA	NA	NA	NA	NA	NA	NA	NA	NA	NA	NA	NA	NA	NA	NA	NA	NA	NA	NA
635331	M	Yes	NA	0	0	NA	NA	NA	NA	NA	NA	NA	NA	NA	NA	NA	NA	NA	NA	NA	NA	NA	NA	NA	NA	NA	NA	NA	NA	NA	NA	NA	NA	NA
635495	M	Yes	1	0	0	Negative	0	4.93774	2.36527	4.84222	5.03928	4.81545	4.94707	4.05828	4.90612	5.02787	4.67386	2.81224	4.97377	5.52849	2.62774	3.47808	4.50445	4.64981	4.64659	-3.38752	5.28085	1.81657	0.246902	4.6732	4.52683	4.74895	4.12156	4.5489
635495	M	Yes	1	0	0	Negative	0	4.93774	2.36527	4.84222	5.03928	4.81545	4.94707	4.05828	4.90612	5.02787	4.67386	2.81224	4.97377	5.52849	2.62774	3.47808	4.50445	4.64981	4.64659	-3.38752	5.28085	1.81657	0.246902	4.6732	4.52683	4.74895	4.12156	4.5489
635495	M	Yes	1.5	0	0	NA	NA	NA	NA	NA	NA	NA	NA	NA	NA	NA	NA	NA	NA	NA	NA	NA	NA	NA	NA	NA	NA	NA	NA	NA	NA	NA	NA	NA
635495	M	Yes	2	3.454	6.725	Positive	0	3.69692	3.16345	3.63026	3.74055	4.08356	3.28344	3.45426	3.76509	3.47063	3.3967	3.04621	3.87745	3.8921	0.886562	2.93583	3.69952	4.15629	2.86453	-3.60629	3.53763	1.01147	0.633377	3.72635	4.11885	4.16409	3.64994	4.16876
635495	M	Yes	2	3.454	6.725	Positive	0	3.69692	3.16345	3.63026	3.74055	4.08356	3.28344	3.45426	3.76509	3.47063	3.3967	3.04621	3.87745	3.8921	0.886562	2.93583	3.69952	4.15629	2.86453	-3.60629	3.53763	1.01147	0.633377	3.72635	4.11885	4.16409	3.64994	4.16876
635495	M	Yes	2.5	0	5.245	NA	NA	NA	NA	NA	NA	NA	NA	NA	NA	NA	NA	NA	NA	NA	NA	NA	NA	NA	NA	NA	NA	NA	NA	NA	NA	NA	NA	NA
635495	M	Yes	3	4.21	5.08	Negative	0	5.15361	4.58566	4.64792	4.88435	4.63041	5.11822	4.17877	4.47506	5.36437	4.81316	4.36669	4.70545	5.63212	2.28886	3.52524	5.0897	5.34967	3.46736	-3.40595	5.33496	-0.226374	1.07786	5.19225	5.64662	4.20617	4.65462	3.98031
635495	M	Yes	3	4.21	5.08	Negative	0	5.15361	4.58566	4.64792	4.88435	4.63041	5.11822	4.17877	4.47506	5.36437	4.81316	4.36669	4.70545	5.63212	2.28886	3.52524	5.0897	5.34967	3.46736	-3.40595	5.33496	-0.226374	1.07786	5.19225	5.64662	4.20617	4.65462	3.98031
635495	M	Yes	3.5	4.194	7.422	NA	NA	NA	NA	NA	NA	NA	NA	NA	NA	NA	NA	NA	NA	NA	NA	NA	NA	NA	NA	NA	NA	NA	NA	NA	NA	NA	NA	NA
635495	M	Yes	4	5.497	7.428	Positive	12	6.95797	5.2153	6.13684	5.73881	6.02808	5.8066	5.65164	6.22946	6.65842	5.58282	5.0605	6.23882	7.30287	5.20029	4.08316	6.69864	6.53833	4.58804	-3.41391	8.13921	2.751	1.3434	6.62563	5.73671	6.82232	4.69416	5.14151
635495	M	Yes	4	5.497	7.428	Positive	12	6.95797	5.2153	6.13684	5.73881	6.02808	5.8066	5.65164	6.22946	6.65842	5.58282	5.0605	6.23882	7.30287	5.20029	4.08316	6.69864	6.53833	4.58804	-3.41391	8.13921	2.751	1.3434	6.62563	5.73671	6.82232	4.69416	5.14151
635495	M	Yes	4.5	6.126	7.235	NA	NA	NA	NA	NA	NA	NA	NA	NA	NA	NA	NA	NA	NA	NA	NA	NA	NA	NA	NA	NA	NA	NA	NA	NA	NA	NA	NA	NA
635495	M	Yes	5	6.752	5.423	Positive	5	4.85974	6.12392	4.44189	4.43744	5.06404	4.64831	4.25659	4.75318	5.01127	4.50935	5.34405	5.67277	5.60217	2.60477	4.13653	6.17386	6.13309	4.32072	-3.5063	5.65563	0.791046	1.08507	6.61132	6.23031	6.14178	4.42189	4.2278
635495	M	Yes	5	6.752	5.423	Positive	5	4.85974	6.12392	4.44189	4.43744	5.06404	4.64831	4.25659	4.75318	5.01127	4.50935	5.34405	5.67277	5.60217	2.60477	4.13653	6.17386	6.13309	4.32072	-3.5063	5.65563	0.791046	1.08507	6.61132	6.23031	6.14178	4.42189	4.2278
635495	M	Yes	5.5	7.676	7.009	NA	NA	NA	NA	NA	NA	NA	NA	NA	NA	NA	NA	NA	NA	NA	NA	NA	NA	NA	NA	NA	NA	NA	NA	NA	NA	NA	NA	NA
635495	M	Yes	6	7.388	5.852	NA	1	NA	NA	NA	NA	NA	NA	NA	NA	NA	NA	NA	NA	NA	NA	NA	NA	NA	NA	NA	NA	NA	NA	NA	NA	NA	NA	NA
635495	M	Yes	6.5	7.147	7.447	NA	NA	NA	NA	NA	NA	NA	NA	NA	NA	NA	NA	NA	NA	NA	NA	NA	NA	NA	NA	NA	NA	NA	NA	NA	NA	NA	NA	NA
635495	M	Yes	7	8.677	5.772	Positive	0	4.42492	7.30765	3.81102	3.84743	4.82893	3.34579	4.16047	4.59285	4.20369	4.22207	6.63514	5.28976	4.25143	0.594621	3.42141	5.14605	5.91852	2.68785	-3.83364	4.76328	1.63193	2.3578	5.32259	4.53094	6.29987	4.93592	3.14896
635495	M	Yes	7	8.677	5.772	Positive	0	4.42492	7.30765	3.81102	3.84743	4.82893	3.34579	4.16047	4.59285	4.20369	4.22207	6.63514	5.28976	4.25143	0.594621	3.42141	5.14605	5.91852	2.68785	-3.83364	4.76328	1.63193	2.3578	5.32259	4.53094	6.29987	4.93592	3.14896
635495	M	Yes	7.5	8.196	5.824	NA	NA	NA	NA	NA	NA	NA	NA	NA	NA	NA	NA	NA	NA	NA	NA	NA	NA	NA	NA	NA	NA	NA	NA	NA	NA	NA	NA	NA
635495	M	Yes	8	9.069	7.009	NA	0	NA	NA	NA	NA	NA	NA	NA	NA	NA	NA	NA	NA	NA	NA	NA	NA	NA	NA	NA	NA	NA	NA	NA	NA	NA	NA	NA
635495	M	Yes	8.5	8.645	7.414	NA	NA	NA	NA	NA	NA	NA	NA	NA	NA	NA	NA	NA	NA	NA	NA	NA	NA	NA	NA	NA	NA	NA	NA	NA	NA	NA	NA	NA
635495	M	Yes	9	8.629	5.96	NA	0	NA	NA	NA	NA	NA	NA	NA	NA	NA	NA	NA	NA	NA	NA	NA	NA	NA	NA	NA	NA	NA	NA	NA	NA	NA	NA	NA
635495	M	Yes	9.5	8.088	6.715	NA	NA	NA	NA	NA	NA	NA	NA	NA	NA	NA	NA	NA	NA	NA	NA	NA	NA	NA	NA	NA	NA	NA	NA	NA	NA	NA	NA	NA
635495	M	Yes	10	7.481	7.094	Positive	0	5.21306	5.96388	4.03464	4.30986	5.46608	3.89615	4.42612	5.67956	3.91864	3.44916	6.2594	5.05178	4.83473	1.14866	3.08583	4.44921	5.76288	1.72842	-3.85585	4.88513	2.84439	3.70655	5.49931	3.32655	5.96918	4.84044	3.57929
635495	M	Yes	10	7.481	7.094	Positive	0	5.21306	5.96388	4.03464	4.30986	5.46608	3.89615	4.42612	5.67956	3.91864	3.44916	6.2594	5.05178	4.83473	1.14866	3.08583	4.44921	5.76288	1.72842	-3.85585	4.88513	2.84439	3.70655	5.49931	3.32655	5.96918	4.84044	3.57929
635495	M	Yes	10.5	7.339	6.603	NA	NA	NA	NA	NA	NA	NA	NA	NA	NA	NA	NA	NA	NA	NA	NA	NA	NA	NA	NA	NA	NA	NA	NA	NA	NA	NA	NA	NA
635495	M	Yes	11	7.088	6.404	NA	0	NA	NA	NA	NA	NA	NA	NA	NA	NA	NA	NA	NA	NA	NA	NA	NA	NA	NA	NA	NA	NA	NA	NA	NA	NA	NA	NA
635495	M	Yes	11.5	5.356	5.017	NA	NA	NA	NA	NA	NA	NA	NA	NA	NA	NA	NA	NA	NA	NA	NA	NA	NA	NA	NA	NA	NA	NA	NA	NA	NA	NA	NA	NA
635495	M	Yes	12	5.475	7.002	NA	0	NA	NA	NA	NA	NA	NA	NA	NA	NA	NA	NA	NA	NA	NA	NA	NA	NA	NA	NA	NA	NA	NA	NA	NA	NA	NA	NA
635495	M	Yes	12.5	5.099	3.979	NA	NA	NA	NA	NA	NA	NA	NA	NA	NA	NA	NA	NA	NA	NA	NA	NA	NA	NA	NA	NA	NA	NA	NA	NA	NA	NA	NA	NA
635495	M	Yes	13	4.469	5.937	NA	0	NA	NA	NA	NA	NA	NA	NA	NA	NA	NA	NA	NA	NA	NA	NA	NA	NA	NA	NA	NA	NA	NA	NA	NA	NA	NA	NA
635495	M	Yes	13.5	4.429	NA	NA	NA	NA	NA	NA	NA	NA	NA	NA	NA	NA	NA	NA	NA	NA	NA	NA	NA	NA	NA	NA	NA	NA	NA	NA	NA	NA	NA	NA
635495	M	Yes	14	5.372	NA	Negative	0	2.71209	6.72113	2.00785	2.72374	3.06363	2.12736	2.26362	3.27146	2.51699	2.66401	5.77021	3.63376	2.82099	-0.555263	2.76384	3.88085	4.62146	1.12689	-3.46006	3.29047	-0.00610696	1.01725	2.5659	3.55079	3.63171	4.11081	3.15749
635495	M	Yes	14	5.372	NA	Negative	0	2.71209	6.72113	2.00785	2.72374	3.06363	2.12736	2.26362	3.27146	2.51699	2.66401	5.77021	3.63376	2.82099	-0.555263	2.76384	3.88085	4.62146	1.12689	-3.46006	3.29047	-0.00610696	1.01725	2.5659	3.55079	3.63171	4.11081	3.15749
635495	M	Yes	14.5	4.032	4.992	NA	NA	NA	NA	NA	NA	NA	NA	NA	NA	NA	NA	NA	NA	NA	NA	NA	NA	NA	NA	NA	NA	NA	NA	NA	NA	NA	NA	NA
635495	M	Yes	15	NA	0	NA	NA	NA	NA	NA	NA	NA	NA	NA	NA	NA	NA	NA	NA	NA	NA	NA	NA	NA	NA	NA	NA	NA	NA	NA	NA	NA	NA	NA
635495	M	Yes	15.5	NA	0	NA	NA	NA	NA	NA	NA	NA	NA	NA	NA	NA	NA	NA	NA	NA	NA	NA	NA	NA	NA	NA	NA	NA	NA	NA	NA	NA	NA	NA
635495	M	Yes	16	4.197	0	NA	NA	NA	NA	NA	NA	NA	NA	NA	NA	NA	NA	NA	NA	NA	NA	NA	NA	NA	NA	NA	NA	NA	NA	NA	NA	NA	NA	NA
635495	M	Yes	28	0	0	NA	NA	0.704743	1.14859	0.597486	0.533144	0.998498	-0.010134	0.492353	1.36068	1.37306	2.5094	1.40623	0.907365	0.491194	-0.891138	1.17614	1.6637	0.909838	0.252094	-3.78937	-0.14987	0.0295967	0.875813	1.69343	0.694345	0.875564	1.46557	0.19471
635729	M	Yes	1	0	0	Negative	2	0.828497	-0.114505	0.196236	0.212321	0.341159	0.085261	0.519256	0.0444169	0.0499825	-0.00838135	-0.422177	0.0934281	0.351351	0.576052	0.669832	0.00762473	0.252827	-0.206608	-3.16442	-0.0846694	-0.48534	-0.59536	-0.517561	0.683634	-0.369699	-0.0974142	0.542377
635729	M	Yes	1	0	0	Negative	2	0.828497	-0.114505	0.196236	0.212321	0.341159	0.085261	0.519256	0.0444169	0.0499825	-0.00838135	-0.422177	0.0934281	0.351351	0.576052	0.669832	0.00762473	0.252827	-0.206608	-3.16442	-0.0846694	-0.48534	-0.59536	-0.517561	0.683634	-0.369699	-0.0974142	0.542377
635729	M	Yes	1.5	0	NA	NA	NA	NA	NA	NA	NA	NA	NA	NA	NA	NA	NA	NA	NA	NA	NA	NA	NA	NA	NA	NA	NA	NA	NA	NA	NA	NA	NA	NA
635729	M	Yes	2	0	5.469	Positive	6	0.436644	-0.00810245	0.582942	0.376633	0.698576	0.326362	0.950839	0.513736	0.188096	0.564316	0.113556	0.514105	0.540008	-0.166093	0.98422	-0.143064	0.40652	-0.609417	-3.34205	-0.415513	0.552029	-0.302611	0.13828	0.433647	0.334473	0.514753	0.473077
635729	M	Yes	2	0	5.469	Positive	6	0.436644	-0.00810245	0.582942	0.376633	0.698576	0.326362	0.950839	0.513736	0.188096	0.564316	0.113556	0.514105	0.540008	-0.166093	0.98422	-0.143064	0.40652	-0.609417	-3.34205	-0.415513	0.552029	-0.302611	0.13828	0.433647	0.334473	0.514753	0.473077
635729	M	Yes	2.5	5.732	5.18	NA	NA	NA	NA	NA	NA	NA	NA	NA	NA	NA	NA	NA	NA	NA	NA	NA	NA	NA	NA	NA	NA	NA	NA	NA	NA	NA	NA	NA
635729	M	Yes	3	NA	6.553	Positive	4	5.23747	1.09789	4.64711	4.35907	4.10283	5.2936	4.00908	3.74883	5.14126	4.75271	1.28499	4.46621	5.58984	2.79077	2.98521	3.93256	3.88115	2.3218	-2.90099	4.41945	-0.314775	-0.193313	4.80002	4.86472	3.05489	3.12184	3.59559
635729	M	Yes	3	NA	6.553	Positive	4	5.23747	1.09789	4.64711	4.35907	4.10283	5.2936	4.00908	3.74883	5.14126	4.75271	1.28499	4.46621	5.58984	2.79077	2.98521	3.93256	3.88115	2.3218	-2.90099	4.41945	-0.314775	-0.193313	4.80002	4.86472	3.05489	3.12184	3.59559
635729	M	Yes	3.5	7.121	8.238	NA	NA	NA	NA	NA	NA	NA	NA	NA	NA	NA	NA	NA	NA	NA	NA	NA	NA	NA	NA	NA	NA	NA	NA	NA	NA	NA	NA	NA
635729	M	Yes	4	10.203	7.099	Positive	7	7.01481	3.06311	5.79382	5.80674	5.59267	6.49424	5.12514	5.43222	6.42342	5.37157	2.86525	5.69336	7.42526	5.57891	4.01477	6.05884	5.75845	4.45983	-2.51826	8.49349	1.17197	0.589962	7.15903	5.55482	5.28651	4.03834	4.9046
635729	M	Yes	4	10.203	7.099	Positive	7	7.01481	3.06311	5.79382	5.80674	5.59267	6.49424	5.12514	5.43222	6.42342	5.37157	2.86525	5.69336	7.42526	5.57891	4.01477	6.05884	5.75845	4.45983	-2.51826	8.49349	1.17197	0.589962	7.15903	5.55482	5.28651	4.03834	4.9046
635729	M	Yes	4.5	7.804	7.937	NA	NA	NA	NA	NA	NA	NA	NA	NA	NA	NA	NA	NA	NA	NA	NA	NA	NA	NA	NA	NA	NA	NA	NA	NA	NA	NA	NA	NA
635729	M	Yes	5	8.158	7.114	Positive	9	6.48595	6.06205	5.58502	5.26132	5.13983	5.98201	4.72577	5.30151	6.08262	5.62686	5.10253	5.77471	6.77931	4.24304	4.2506	6.16586	6.49228	4.35856	-2.61783	7.48555	0.105443	1.36	7.31769	6.88988	5.86485	4.48799	4.4838
635729	M	Yes	5	8.158	7.114	Positive	9	6.48595	6.06205	5.58502	5.26132	5.13983	5.98201	4.72577	5.30151	6.08262	5.62686	5.10253	5.77471	6.77931	4.24304	4.2506	6.16586	6.49228	4.35856	-2.61783	7.48555	0.105443	1.36	7.31769	6.88988	5.86485	4.48799	4.4838
635729	M	Yes	5.5	8.354	7.022	NA	NA	NA	NA	NA	NA	NA	NA	NA	NA	NA	NA	NA	NA	NA	NA	NA	NA	NA	NA	NA	NA	NA	NA	NA	NA	NA	NA	NA
635729	M	Yes	6	7.977	5.467	NA	4	NA	NA	NA	NA	NA	NA	NA	NA	NA	NA	NA	NA	NA	NA	NA	NA	NA	NA	NA	NA	NA	NA	NA	NA	NA	NA	NA
635729	M	Yes	6.5	8.163	5.221	NA	NA	NA	NA	NA	NA	NA	NA	NA	NA	NA	NA	NA	NA	NA	NA	NA	NA	NA	NA	NA	NA	NA	NA	NA	NA	NA	NA	NA
635729	M	Yes	7	7.895	5.957	Positive	3	3.25377	6.84734	3.70525	3.54763	4.62235	3.09947	3.91914	4.56345	3.32388	3.27859	6.39273	4.44134	3.90981	0.97644	2.32004	3.86119	5.588	2.17038	-3.318	4.3727	1.28696	1.53109	4.66432	3.84181	5.59389	4.22466	2.64157
635729	M	Yes	7	7.895	5.957	Positive	3	3.25377	6.84734	3.70525	3.54763	4.62235	3.09947	3.91914	4.56345	3.32388	3.27859	6.39273	4.44134	3.90981	0.97644	2.32004	3.86119	5.588	2.17038	-3.318	4.3727	1.28696	1.53109	4.66432	3.84181	5.59389	4.22466	2.64157
635729	M	Yes	7.5	7.145	4.78	NA	NA	NA	NA	NA	NA	NA	NA	NA	NA	NA	NA	NA	NA	NA	NA	NA	NA	NA	NA	NA	NA	NA	NA	NA	NA	NA	NA	NA
635729	M	Yes	8	6.571	4.417	NA	3	NA	NA	NA	NA	NA	NA	NA	NA	NA	NA	NA	NA	NA	NA	NA	NA	NA	NA	NA	NA	NA	NA	NA	NA	NA	NA	NA
635729	M	Yes	8.5	5.603	3.675	NA	NA	NA	NA	NA	NA	NA	NA	NA	NA	NA	NA	NA	NA	NA	NA	NA	NA	NA	NA	NA	NA	NA	NA	NA	NA	NA	NA	NA
635729	M	Yes	9	4.203	4.522	NA	1	NA	NA	NA	NA	NA	NA	NA	NA	NA	NA	NA	NA	NA	NA	NA	NA	NA	NA	NA	NA	NA	NA	NA	NA	NA	NA	NA
635729	M	Yes	9.5	5.166	5.313	NA	NA	NA	NA	NA	NA	NA	NA	NA	NA	NA	NA	NA	NA	NA	NA	NA	NA	NA	NA	NA	NA	NA	NA	NA	NA	NA	NA	NA
635729	M	Yes	10	5.01	5.134	Negative	0	3.13518	5.72113	3.07996	3.40732	3.89114	2.62021	2.98133	4.28559	2.91621	3.06262	5.25568	4.20389	3.37397	1.07117	2.68549	3.34494	4.78687	1.43993	-3.25937	4.00648	0.767092	0.73919	3.48033	3.27138	3.82334	3.53504	2.21238
635729	M	Yes	10	5.01	5.134	Negative	0	3.13518	5.72113	3.07996	3.40732	3.89114	2.62021	2.98133	4.28559	2.91621	3.06262	5.25568	4.20389	3.37397	1.07117	2.68549	3.34494	4.78687	1.43993	-3.25937	4.00648	0.767092	0.73919	3.48033	3.27138	3.82334	3.53504	2.21238
635729	M	Yes	10.5	4.255	4.933	NA	NA	NA	NA	NA	NA	NA	NA	NA	NA	NA	NA	NA	NA	NA	NA	NA	NA	NA	NA	NA	NA	NA	NA	NA	NA	NA	NA	NA
635729	M	Yes	11	3.816	5.137	NA	0	NA	NA	NA	NA	NA	NA	NA	NA	NA	NA	NA	NA	NA	NA	NA	NA	NA	NA	NA	NA	NA	NA	NA	NA	NA	NA	NA
635729	M	Yes	11.5	4.234	5.253	NA	NA	NA	NA	NA	NA	NA	NA	NA	NA	NA	NA	NA	NA	NA	NA	NA	NA	NA	NA	NA	NA	NA	NA	NA	NA	NA	NA	NA
635729	M	Yes	12	NA	5.009	NA	0	NA	NA	NA	NA	NA	NA	NA	NA	NA	NA	NA	NA	NA	NA	NA	NA	NA	NA	NA	NA	NA	NA	NA	NA	NA	NA	NA
635729	M	Yes	12.5	4.444	5.373	NA	NA	NA	NA	NA	NA	NA	NA	NA	NA	NA	NA	NA	NA	NA	NA	NA	NA	NA	NA	NA	NA	NA	NA	NA	NA	NA	NA	NA
635729	M	Yes	13	NA	3.923	NA	0	NA	NA	NA	NA	NA	NA	NA	NA	NA	NA	NA	NA	NA	NA	NA	NA	NA	NA	NA	NA	NA	NA	NA	NA	NA	NA	NA
635729	M	Yes	13.5	3.75	5.096	NA	NA	NA	NA	NA	NA	NA	NA	NA	NA	NA	NA	NA	NA	NA	NA	NA	NA	NA	NA	NA	NA	NA	NA	NA	NA	NA	NA	NA
635729	M	Yes	14	4.71	4.268	Negative	0	2.54306	7.5476	1.69494	1.77314	1.95585	0.999162	1.63001	2.15928	2.09879	2.32605	5.69488	2.41908	1.69312	0.378493	1.70458	2.72038	4.14056	1.08541	-3.38707	2.7418	-0.609846	1.26917	1.35717	2.66362	1.86001	2.95029	1.46502
635729	M	Yes	14	4.71	4.268	Negative	0	2.54306	7.5476	1.69494	1.77314	1.95585	0.999162	1.63001	2.15928	2.09879	2.32605	5.69488	2.41908	1.69312	0.378493	1.70458	2.72038	4.14056	1.08541	-3.38707	2.7418	-0.609846	1.26917	1.35717	2.66362	1.86001	2.95029	1.46502
635729	M	Yes	14.5	3.6	4.034	NA	NA	NA	NA	NA	NA	NA	NA	NA	NA	NA	NA	NA	NA	NA	NA	NA	NA	NA	NA	NA	NA	NA	NA	NA	NA	NA	NA	NA
635729	M	Yes	15	3.611	NA	NA	NA	NA	NA	NA	NA	NA	NA	NA	NA	NA	NA	NA	NA	NA	NA	NA	NA	NA	NA	NA	NA	NA	NA	NA	NA	NA	NA	NA
635729	M	Yes	15.5	0	0	NA	NA	NA	NA	NA	NA	NA	NA	NA	NA	NA	NA	NA	NA	NA	NA	NA	NA	NA	NA	NA	NA	NA	NA	NA	NA	NA	NA	NA
635729	M	Yes	16	NA	3.455	NA	NA	NA	NA	NA	NA	NA	NA	NA	NA	NA	NA	NA	NA	NA	NA	NA	NA	NA	NA	NA	NA	NA	NA	NA	NA	NA	NA	NA
635729	M	Yes	16.5	3.929	5.369	NA	NA	NA	NA	NA	NA	NA	NA	NA	NA	NA	NA	NA	NA	NA	NA	NA	NA	NA	NA	NA	NA	NA	NA	NA	NA	NA	NA	NA
635729	M	Yes	17	3.421	3.512	NA	NA	NA	NA	NA	NA	NA	NA	NA	NA	NA	NA	NA	NA	NA	NA	NA	NA	NA	NA	NA	NA	NA	NA	NA	NA	NA	NA	NA
635729	M	Yes	17.5	NA	NA	NA	NA	NA	NA	NA	NA	NA	NA	NA	NA	NA	NA	NA	NA	NA	NA	NA	NA	NA	NA	NA	NA	NA	NA	NA	NA	NA	NA	NA
635729	M	Yes	18	0	NA	NA	NA	NA	NA	NA	NA	NA	NA	NA	NA	NA	NA	NA	NA	NA	NA	NA	NA	NA	NA	NA	NA	NA	NA	NA	NA	NA	NA	NA
635729	M	Yes	28	NA	NA	NA	NA	0.522275	0.0301744	0.115115	-0.0566172	0.793604	-0.205761	0.760199	0.653721	-0.318008	-0.133599	0.287126	0.0750729	0.260518	0.657309	0.331433	-0.722767	0.195206	-0.381927	-3.72323	-0.202416	1.59516	-0.739826	-0.348823	-0.268928	0.374805	0.0625984	0.596471
635729	M	Yes	90	0	0	NA	NA	NA	NA	NA	NA	NA	NA	NA	NA	NA	NA	NA	NA	NA	NA	NA	NA	NA	NA	NA	NA	NA	NA	NA	NA	NA	NA	NA
635742	M	No	1	0	0	NA	NA	-0.58242	-0.0214382	-0.575894	-0.583218	-0.209412	-0.861059	0.211545	-0.0492168	-0.168778	-0.205038	-0.888555	-0.472946	-0.8169	0.928024	-0.600706	-0.206117	-0.22157	-1.30253	-3.23877	-0.433464	-0.411746	1.92654	-0.333607	-1.31129	-0.719613	-0.985104	-0.522179
635742	M	No	1.5	0	0	NA	NA	NA	NA	NA	NA	NA	NA	NA	NA	NA	NA	NA	NA	NA	NA	NA	NA	NA	NA	NA	NA	NA	NA	NA	NA	NA	NA	NA
635742	M	No	2	0	0	NA	NA	-0.782991	0.331299	-0.407754	-0.752163	-0.657915	-0.93687	-0.18331	-0.831423	-0.279222	-0.118974	-0.463787	-0.61958	-0.881965	0.570912	-0.608444	-0.195361	-0.359104	-0.0236037	-3.51896	-0.673449	-0.919796	0.282389	-0.841677	-0.681023	-0.979088	-0.703901	-0.0944634
635742	M	No	2.5	0	0	NA	NA	NA	NA	NA	NA	NA	NA	NA	NA	NA	NA	NA	NA	NA	NA	NA	NA	NA	NA	NA	NA	NA	NA	NA	NA	NA	NA	NA
635742	M	No	3	0	0	NA	NA	0.0105843	-0.188309	-0.392636	-0.371982	0.0807667	-0.742517	0.14519	0.254905	-0.140048	-0.0213183	-0.287899	-0.239036	-0.413723	0.99735	-0.516561	-0.285354	-0.151081	-1.64176	-3.40901	-0.580849	1.08091	2.02178	0.030826	-1.04654	-0.24069	-0.638202	-0.202531
635742	M	No	3.5	0	0	NA	NA	NA	NA	NA	NA	NA	NA	NA	NA	NA	NA	NA	NA	NA	NA	NA	NA	NA	NA	NA	NA	NA	NA	NA	NA	NA	NA	NA
635742	M	No	4	0	0	NA	NA	-0.735977	-0.547481	-0.625121	-0.343901	-0.435259	-0.420931	-0.284688	-0.482515	-0.655164	-0.231578	-0.795807	-0.317968	-0.437457	0.613117	-0.460091	-0.145724	-0.380048	-0.244504	-3.26543	-0.33996	-0.020457	-0.780577	-0.167637	-0.483408	-0.48718	-0.654373	-0.378247
635742	M	No	4.5	0	0	NA	NA	NA	NA	NA	NA	NA	NA	NA	NA	NA	NA	NA	NA	NA	NA	NA	NA	NA	NA	NA	NA	NA	NA	NA	NA	NA	NA	NA
635742	M	No	5	0	0	NA	NA	-0.809781	0.0497429	-0.34614	-0.490905	-0.300997	-0.588362	-0.381056	-0.321743	-0.547658	-0.240797	-0.0921395	-0.289957	-0.726795	0.463185	-0.773033	-0.886247	-0.405758	-0.806171	-3.2736	-0.614067	-0.142458	-0.0335223	-0.664848	-1.12672	-0.568942	-0.330434	0.454516
635742	M	No	5.5	0	0	NA	NA	NA	NA	NA	NA	NA	NA	NA	NA	NA	NA	NA	NA	NA	NA	NA	NA	NA	NA	NA	NA	NA	NA	NA	NA	NA	NA	NA
635742	M	No	6	0	0	NA	NA	NA	NA	NA	NA	NA	NA	NA	NA	NA	NA	NA	NA	NA	NA	NA	NA	NA	NA	NA	NA	NA	NA	NA	NA	NA	NA	NA
635742	M	No	6.5	0	0	NA	NA	NA	NA	NA	NA	NA	NA	NA	NA	NA	NA	NA	NA	NA	NA	NA	NA	NA	NA	NA	NA	NA	NA	NA	NA	NA	NA	NA
635742	M	No	7	0	0	NA	NA	-0.15726	0.294889	-0.0440567	-0.258995	0.00701248	-0.458712	0.750112	0.332622	0.0374679	0.395533	-0.10806	0.00142308	-0.356728	1.00364	-0.595935	0.0752258	0.0556542	-0.860727	-3.47203	-0.330673	0.0493635	2.08795	-0.370109	-0.999714	-0.46243	-0.437539	-0.185475
635742	M	No	7.5	0	0	NA	NA	NA	NA	NA	NA	NA	NA	NA	NA	NA	NA	NA	NA	NA	NA	NA	NA	NA	NA	NA	NA	NA	NA	NA	NA	NA	NA	NA
635742	M	No	8	0	0	NA	NA	NA	NA	NA	NA	NA	NA	NA	NA	NA	NA	NA	NA	NA	NA	NA	NA	NA	NA	NA	NA	NA	NA	NA	NA	NA	NA	NA
635742	M	No	8.5	0	0	NA	NA	NA	NA	NA	NA	NA	NA	NA	NA	NA	NA	NA	NA	NA	NA	NA	NA	NA	NA	NA	NA	NA	NA	NA	NA	NA	NA	NA
635742	M	No	9	0	0	NA	NA	NA	NA	NA	NA	NA	NA	NA	NA	NA	NA	NA	NA	NA	NA	NA	NA	NA	NA	NA	NA	NA	NA	NA	NA	NA	NA	NA
635742	M	No	9.5	0	0	NA	NA	NA	NA	NA	NA	NA	NA	NA	NA	NA	NA	NA	NA	NA	NA	NA	NA	NA	NA	NA	NA	NA	NA	NA	NA	NA	NA	NA
635742	M	No	10	0	0	NA	NA	-0.256781	0.332646	-0.21547	-0.263721	0.0469847	-0.561184	0.384718	0.164326	-0.224531	0.0330756	-0.0321604	-0.0833365	-0.496492	0.5252	-0.0624563	0.499874	0.12232	-0.101251	-3.86276	-0.53881	-0.395977	0.0793401	-0.42977	-0.879181	-0.0669686	-0.164469	0.00669902
635742	M	No	10.5	0	0	NA	NA	NA	NA	NA	NA	NA	NA	NA	NA	NA	NA	NA	NA	NA	NA	NA	NA	NA	NA	NA	NA	NA	NA	NA	NA	NA	NA	NA
635742	M	No	11	0	0	NA	NA	NA	NA	NA	NA	NA	NA	NA	NA	NA	NA	NA	NA	NA	NA	NA	NA	NA	NA	NA	NA	NA	NA	NA	NA	NA	NA	NA
635742	M	No	11.5	0	0	NA	NA	NA	NA	NA	NA	NA	NA	NA	NA	NA	NA	NA	NA	NA	NA	NA	NA	NA	NA	NA	NA	NA	NA	NA	NA	NA	NA	NA
635742	M	No	12	0	0	NA	NA	NA	NA	NA	NA	NA	NA	NA	NA	NA	NA	NA	NA	NA	NA	NA	NA	NA	NA	NA	NA	NA	NA	NA	NA	NA	NA	NA
635742	M	No	12.5	0	0	NA	NA	NA	NA	NA	NA	NA	NA	NA	NA	NA	NA	NA	NA	NA	NA	NA	NA	NA	NA	NA	NA	NA	NA	NA	NA	NA	NA	NA
635742	M	No	13	0	0	NA	NA	NA	NA	NA	NA	NA	NA	NA	NA	NA	NA	NA	NA	NA	NA	NA	NA	NA	NA	NA	NA	NA	NA	NA	NA	NA	NA	NA
635742	M	No	13.5	0	0	NA	NA	NA	NA	NA	NA	NA	NA	NA	NA	NA	NA	NA	NA	NA	NA	NA	NA	NA	NA	NA	NA	NA	NA	NA	NA	NA	NA	NA
635742	M	No	14	0	0	NA	NA	-0.408942	0.68017	0.407002	-0.391875	-0.131549	-0.693916	-0.0602758	0.333017	0.189964	1.00016	-0.231799	-0.098295	-0.510107	0.585218	-0.258449	0.20515	0.0214181	-0.446377	-3.40876	-0.604197	0.0924833	-0.27782	-0.19966	-1.01042	-0.485567	-0.225644	-0.433288
635742	M	No	28	0	0	NA	NA	-0.803296	0.0337301	-1.50209	-0.847109	-0.708904	-0.796697	-0.413571	-0.576577	-0.426871	0.233068	-0.0803017	-0.706787	-0.946446	-0.383822	0.242835	0.715764	-0.349415	-2.11301	-3.6591	-0.893808	-1.70358	-0.0671503	-0.475284	-0.738759	-0.376153	-0.395859	0.256478
635779	M	Yes	1	0	0	Negative	0	-0.453255	0.18063	-0.459251	-0.373431	-0.372112	-0.422182	-0.570765	0.0327157	-0.04898	-0.41419	-0.533994	-0.346976	-0.311502	-0.159791	0.41759	-0.122863	-0.2253	-0.0532656	-2.96139	-0.341204	-0.443542	-0.447043	-0.978157	-0.420386	-0.965932	0.13873	-0.205361
635779	M	Yes	1	0	0	Negative	0	-0.453255	0.18063	-0.459251	-0.373431	-0.372112	-0.422182	-0.570765	0.0327157	-0.04898	-0.41419	-0.533994	-0.346976	-0.311502	-0.159791	0.41759	-0.122863	-0.2253	-0.0532656	-2.96139	-0.341204	-0.443542	-0.447043	-0.978157	-0.420386	-0.965932	0.13873	-0.205361
635779	M	Yes	1.5	0	NA	NA	NA	NA	NA	NA	NA	NA	NA	NA	NA	NA	NA	NA	NA	NA	NA	NA	NA	NA	NA	NA	NA	NA	NA	NA	NA	NA	NA	NA
635779	M	Yes	2	0	NA	Negative	0	-0.469188	0.213767	-0.0228254	0.103502	-0.631025	0.0374269	0.0133308	-0.591698	-0.126782	-0.446195	-0.688546	-0.242062	-0.205655	-0.771234	0.804418	-0.396721	-0.27797	0.0901903	-3.321	0.114284	-1.85137	-0.47098	-1.31417	0.399613	-0.754581	0.163082	-4.06e-05
635779	M	Yes	2	0	NA	Negative	0	-0.469188	0.213767	-0.0228254	0.103502	-0.631025	0.0374269	0.0133308	-0.591698	-0.126782	-0.446195	-0.688546	-0.242062	-0.205655	-0.771234	0.804418	-0.396721	-0.27797	0.0901903	-3.321	0.114284	-1.85137	-0.47098	-1.31417	0.399613	-0.754581	0.163082	-4.06e-05
635779	M	Yes	2.5	NA	6.176	NA	NA	NA	NA	NA	NA	NA	NA	NA	NA	NA	NA	NA	NA	NA	NA	NA	NA	NA	NA	NA	NA	NA	NA	NA	NA	NA	NA	NA
635779	M	Yes	3	NA	6.225	Positive	1	5.54086	0.432735	5.59481	4.82535	4.74216	5.47933	4.24994	4.81136	5.13985	4.52011	1.40282	5.48339	5.39131	2.52467	2.37795	3.39365	3.69405	2.48696	-3.29103	4.48955	2.90075	0.304251	4.82336	2.04979	3.18669	2.60895	3.01131
635779	M	Yes	3	NA	6.225	Positive	1	5.54086	0.432735	5.59481	4.82535	4.74216	5.47933	4.24994	4.81136	5.13985	4.52011	1.40282	5.48339	5.39131	2.52467	2.37795	3.39365	3.69405	2.48696	-3.29103	4.48955	2.90075	0.304251	4.82336	2.04979	3.18669	2.60895	3.01131
635779	M	Yes	3.5	3.949	6.402	NA	NA	NA	NA	NA	NA	NA	NA	NA	NA	NA	NA	NA	NA	NA	NA	NA	NA	NA	NA	NA	NA	NA	NA	NA	NA	NA	NA	NA
635779	M	Yes	4	NA	6.348	Positive	4	6.27398	3.66018	5.45106	5.34315	4.92576	6.11323	4.44883	5.02274	6.2036	5.14766	2.66818	5.24692	6.74078	3.96019	4.28141	6.28109	5.64276	4.69337	-2.13542	7.9081	-0.733998	0.489664	6.58793	6.086	4.29841	4.08648	4.51536
635779	M	Yes	4	NA	6.348	Positive	4	6.27398	3.66018	5.45106	5.34315	4.92576	6.11323	4.44883	5.02274	6.2036	5.14766	2.66818	5.24692	6.74078	3.96019	4.28141	6.28109	5.64276	4.69337	-2.13542	7.9081	-0.733998	0.489664	6.58793	6.086	4.29841	4.08648	4.51536
635779	M	Yes	4.5	5.246	4.701	NA	NA	NA	NA	NA	NA	NA	NA	NA	NA	NA	NA	NA	NA	NA	NA	NA	NA	NA	NA	NA	NA	NA	NA	NA	NA	NA	NA	NA
635779	M	Yes	5	5.678	7.67	Positive	3	5.58634	5.53545	5.20029	4.94256	4.99725	4.98009	4.92193	4.79861	5.04469	4.03392	4.30012	5.38078	5.61909	2.467	3.99511	5.3488	5.92669	4.64682	-2.83885	6.6679	0.35967	3.62286	5.94141	5.72886	4.59145	4.25428	3.6423
635779	M	Yes	5	5.678	7.67	Positive	3	5.58634	5.53545	5.20029	4.94256	4.99725	4.98009	4.92193	4.79861	5.04469	4.03392	4.30012	5.38078	5.61909	2.467	3.99511	5.3488	5.92669	4.64682	-2.83885	6.6679	0.35967	3.62286	5.94141	5.72886	4.59145	4.25428	3.6423
635779	M	Yes	5.5	7.345	5.153	NA	NA	NA	NA	NA	NA	NA	NA	NA	NA	NA	NA	NA	NA	NA	NA	NA	NA	NA	NA	NA	NA	NA	NA	NA	NA	NA	NA	NA
635779	M	Yes	6	8.513	5.724	NA	5	NA	NA	NA	NA	NA	NA	NA	NA	NA	NA	NA	NA	NA	NA	NA	NA	NA	NA	NA	NA	NA	NA	NA	NA	NA	NA	NA
635779	M	Yes	6.5	7.832	3.255	NA	NA	NA	NA	NA	NA	NA	NA	NA	NA	NA	NA	NA	NA	NA	NA	NA	NA	NA	NA	NA	NA	NA	NA	NA	NA	NA	NA	NA
635779	M	Yes	7	6.952	6.473	Positive	4	4.47279	6.72815	4.41703	4.26423	4.4743	3.806	3.81724	4.43445	4.03942	3.34008	5.49673	5.38231	4.54094	1.26207	3.7146	4.39706	5.71222	3.5874	-2.80931	5.43987	0.201052	1.43081	4.71143	4.91312	3.88896	4.26546	2.69503
635779	M	Yes	7	6.952	6.473	Positive	4	4.47279	6.72815	4.41703	4.26423	4.4743	3.806	3.81724	4.43445	4.03942	3.34008	5.49673	5.38231	4.54094	1.26207	3.7146	4.39706	5.71222	3.5874	-2.80931	5.43987	0.201052	1.43081	4.71143	4.91312	3.88896	4.26546	2.69503
635779	M	Yes	7.5	8.266	5.87	NA	NA	NA	NA	NA	NA	NA	NA	NA	NA	NA	NA	NA	NA	NA	NA	NA	NA	NA	NA	NA	NA	NA	NA	NA	NA	NA	NA	NA
635779	M	Yes	8	7.563	6.355	NA	0	NA	NA	NA	NA	NA	NA	NA	NA	NA	NA	NA	NA	NA	NA	NA	NA	NA	NA	NA	NA	NA	NA	NA	NA	NA	NA	NA
635779	M	Yes	8.5	7.162	6.512	NA	NA	NA	NA	NA	NA	NA	NA	NA	NA	NA	NA	NA	NA	NA	NA	NA	NA	NA	NA	NA	NA	NA	NA	NA	NA	NA	NA	NA
635779	M	Yes	9	6.28	6.485	NA	3	NA	NA	NA	NA	NA	NA	NA	NA	NA	NA	NA	NA	NA	NA	NA	NA	NA	NA	NA	NA	NA	NA	NA	NA	NA	NA	NA
635779	M	Yes	9.5	8.078	6.161	NA	NA	NA	NA	NA	NA	NA	NA	NA	NA	NA	NA	NA	NA	NA	NA	NA	NA	NA	NA	NA	NA	NA	NA	NA	NA	NA	NA	NA
635779	M	Yes	10	7.415	5.886	Positive	7	4.00929	6.33143	3.96127	3.75398	4.13853	2.63084	3.43983	4.13152	3.84613	3.1939	4.92023	4.87833	3.79521	1.48092	2.97049	3.42608	5.09373	2.684	-2.37219	4.77832	0.822221	1.02399	3.56433	4.08239	3.61946	3.10956	2.1493
635779	M	Yes	10	7.415	5.886	Positive	7	4.00929	6.33143	3.96127	3.75398	4.13853	2.63084	3.43983	4.13152	3.84613	3.1939	4.92023	4.87833	3.79521	1.48092	2.97049	3.42608	5.09373	2.684	-2.37219	4.77832	0.822221	1.02399	3.56433	4.08239	3.61946	3.10956	2.1493
635779	M	Yes	10.5	7.022	6.091	NA	NA	NA	NA	NA	NA	NA	NA	NA	NA	NA	NA	NA	NA	NA	NA	NA	NA	NA	NA	NA	NA	NA	NA	NA	NA	NA	NA	NA
635779	M	Yes	11	6.394	5.997	NA	1	NA	NA	NA	NA	NA	NA	NA	NA	NA	NA	NA	NA	NA	NA	NA	NA	NA	NA	NA	NA	NA	NA	NA	NA	NA	NA	NA
635779	M	Yes	11.5	5.54	5.65	NA	NA	NA	NA	NA	NA	NA	NA	NA	NA	NA	NA	NA	NA	NA	NA	NA	NA	NA	NA	NA	NA	NA	NA	NA	NA	NA	NA	NA
635779	M	Yes	12	4.815	5.068	NA	0	NA	NA	NA	NA	NA	NA	NA	NA	NA	NA	NA	NA	NA	NA	NA	NA	NA	NA	NA	NA	NA	NA	NA	NA	NA	NA	NA
635779	M	Yes	12.5	6.041	4.326	NA	NA	NA	NA	NA	NA	NA	NA	NA	NA	NA	NA	NA	NA	NA	NA	NA	NA	NA	NA	NA	NA	NA	NA	NA	NA	NA	NA	NA
635779	M	Yes	13	3.252	4.244	NA	0	NA	NA	NA	NA	NA	NA	NA	NA	NA	NA	NA	NA	NA	NA	NA	NA	NA	NA	NA	NA	NA	NA	NA	NA	NA	NA	NA
635779	M	Yes	13.5	NA	3.793	NA	NA	NA	NA	NA	NA	NA	NA	NA	NA	NA	NA	NA	NA	NA	NA	NA	NA	NA	NA	NA	NA	NA	NA	NA	NA	NA	NA	NA
635779	M	Yes	14	3.522	3.651	Negative	0	1.11111	5.86673	0.200147	0.669219	0.540898	-0.133211	-0.214032	0.910647	1.34365	1.22077	4.15099	0.934996	0.704028	-0.113335	0.813992	0.7201	2.34214	0.493836	-2.99096	1.92065	-0.233544	1.00023	0.0740328	1.26376	0.44242	1.45663	0.547779
635779	M	Yes	14	3.522	3.651	Negative	0	1.11111	5.86673	0.200147	0.669219	0.540898	-0.133211	-0.214032	0.910647	1.34365	1.22077	4.15099	0.934996	0.704028	-0.113335	0.813992	0.7201	2.34214	0.493836	-2.99096	1.92065	-0.233544	1.00023	0.0740328	1.26376	0.44242	1.45663	0.547779
635779	M	Yes	14.5	0	4.047	NA	NA	NA	NA	NA	NA	NA	NA	NA	NA	NA	NA	NA	NA	NA	NA	NA	NA	NA	NA	NA	NA	NA	NA	NA	NA	NA	NA	NA
635779	M	Yes	15	NA	3.586	NA	NA	NA	NA	NA	NA	NA	NA	NA	NA	NA	NA	NA	NA	NA	NA	NA	NA	NA	NA	NA	NA	NA	NA	NA	NA	NA	NA	NA
635779	M	Yes	15.5	NA	3.517	NA	NA	NA	NA	NA	NA	NA	NA	NA	NA	NA	NA	NA	NA	NA	NA	NA	NA	NA	NA	NA	NA	NA	NA	NA	NA	NA	NA	NA
635779	M	Yes	16	NA	NA	NA	NA	NA	NA	NA	NA	NA	NA	NA	NA	NA	NA	NA	NA	NA	NA	NA	NA	NA	NA	NA	NA	NA	NA	NA	NA	NA	NA	NA
636163	F	No	1	0	0	NA	NA	-0.487144	-0.814992	-0.248929	-0.629816	-0.247809	-0.727386	-1.17456	-0.447177	-0.564955	-0.49788	-1.04652	-0.343233	-0.154001	0.724797	-0.84693	-1.36976	-0.805851	0.781344	-3.09722	-0.307727	1.10125	-0.482917	-0.587463	-0.616368	-0.560178	-0.972838	-0.30302
636163	F	No	1.5	0	0	NA	NA	NA	NA	NA	NA	NA	NA	NA	NA	NA	NA	NA	NA	NA	NA	NA	NA	NA	NA	NA	NA	NA	NA	NA	NA	NA	NA	NA
636163	F	No	2	0	0	NA	NA	-0.253122	-0.623012	-0.0368985	-0.497597	-0.572749	-0.597476	-0.781282	-0.838725	-0.17057	-0.199157	-1.02864	-0.415236	-0.224969	0.865106	-0.605749	-0.8146	-0.698951	1.87405	-3.22082	-0.447381	0.641519	-0.38937	-0.401381	0.0916449	-0.980325	-0.714579	0.170027
636163	F	No	2.5	0	0	NA	NA	NA	NA	NA	NA	NA	NA	NA	NA	NA	NA	NA	NA	NA	NA	NA	NA	NA	NA	NA	NA	NA	NA	NA	NA	NA	NA	NA
636163	F	No	3	0	0	NA	NA	-0.16318	-1.16558	-0.165199	-0.354469	-0.353444	-0.590175	-0.547435	-0.55889	-1.14558	-1.28456	-0.869413	-0.202711	-0.40793	0.76252	-0.7593	-1.2614	-0.804618	0.748444	-3.54508	-0.311565	1.65259	-0.270755	-0.682687	-0.925367	-0.423312	-1.09347	-0.783865
636163	F	No	3.5	0	0	NA	NA	NA	NA	NA	NA	NA	NA	NA	NA	NA	NA	NA	NA	NA	NA	NA	NA	NA	NA	NA	NA	NA	NA	NA	NA	NA	NA	NA
636163	F	No	4	NA	3.088	NA	NA	-0.18316	-0.794766	-0.705075	-0.515282	-0.455443	-0.532257	-0.660521	-0.634044	-0.319142	-0.950091	-1.10193	-0.459543	-0.309626	0.617358	-0.212562	-0.841949	-0.665984	-0.0649995	-3.21402	-0.232802	-0.371616	-0.683405	-1.25498	-0.11147	-0.83653	-0.889841	-0.0532656
636163	F	No	4.5	0	0	NA	NA	NA	NA	NA	NA	NA	NA	NA	NA	NA	NA	NA	NA	NA	NA	NA	NA	NA	NA	NA	NA	NA	NA	NA	NA	NA	NA	NA
636163	F	No	5	0	0	NA	NA	-0.785584	-0.236744	-0.591711	-0.475651	-0.689424	-0.546011	-0.661276	-0.811959	-0.752136	-1.12119	-0.922998	-0.521077	-0.561877	0.476377	-0.559492	-0.81117	-0.548507	0.917479	-3.61516	-0.21312	-0.653427	-0.39322	-0.494022	-0.228142	-0.934511	-0.987599	0.271518
636163	F	No	5.5	0	0	NA	NA	NA	NA	NA	NA	NA	NA	NA	NA	NA	NA	NA	NA	NA	NA	NA	NA	NA	NA	NA	NA	NA	NA	NA	NA	NA	NA	NA
636163	F	No	6	0	NA	NA	NA	NA	NA	NA	NA	NA	NA	NA	NA	NA	NA	NA	NA	NA	NA	NA	NA	NA	NA	NA	NA	NA	NA	NA	NA	NA	NA	NA
636163	F	No	6.5	0	0	NA	NA	NA	NA	NA	NA	NA	NA	NA	NA	NA	NA	NA	NA	NA	NA	NA	NA	NA	NA	NA	NA	NA	NA	NA	NA	NA	NA	NA
636163	F	No	7	0	4.083	NA	NA	-0.532654	-0.361735	-0.647287	-0.700944	-0.690264	-0.53449	-0.872613	-0.636479	-0.462115	-0.8836	-0.978407	-0.606763	-0.425706	0.926092	-0.319876	-0.359556	-0.569174	1.27145	-3.43679	-0.205114	0.170341	-0.439322	-0.912196	0.024473	-0.738539	-1.26453	-0.0449877
636163	F	No	7.5	0	0	NA	NA	NA	NA	NA	NA	NA	NA	NA	NA	NA	NA	NA	NA	NA	NA	NA	NA	NA	NA	NA	NA	NA	NA	NA	NA	NA	NA	NA
636163	F	No	8	0	0	NA	NA	NA	NA	NA	NA	NA	NA	NA	NA	NA	NA	NA	NA	NA	NA	NA	NA	NA	NA	NA	NA	NA	NA	NA	NA	NA	NA	NA
636163	F	No	8.5	0	0	NA	NA	NA	NA	NA	NA	NA	NA	NA	NA	NA	NA	NA	NA	NA	NA	NA	NA	NA	NA	NA	NA	NA	NA	NA	NA	NA	NA	NA
636163	F	No	9	0	0	NA	NA	NA	NA	NA	NA	NA	NA	NA	NA	NA	NA	NA	NA	NA	NA	NA	NA	NA	NA	NA	NA	NA	NA	NA	NA	NA	NA	NA
636163	F	No	9.5	0	0	NA	NA	NA	NA	NA	NA	NA	NA	NA	NA	NA	NA	NA	NA	NA	NA	NA	NA	NA	NA	NA	NA	NA	NA	NA	NA	NA	NA	NA
636163	F	No	10	0	0	NA	NA	-0.539761	-0.408924	0.0479223	-0.565998	-0.152995	-0.920546	-0.838621	-0.0907496	-0.0393852	-0.526768	-1.10327	-0.217017	-0.539162	1.24689	-0.94769	-0.604682	-0.495663	0.849756	-3.50982	-0.319094	0.953939	-0.0340658	-0.653143	-0.898618	-0.489421	-1.31598	-0.0913338
636163	F	No	10.5	0	0	NA	NA	NA	NA	NA	NA	NA	NA	NA	NA	NA	NA	NA	NA	NA	NA	NA	NA	NA	NA	NA	NA	NA	NA	NA	NA	NA	NA	NA
636163	F	No	11	0	0	NA	NA	NA	NA	NA	NA	NA	NA	NA	NA	NA	NA	NA	NA	NA	NA	NA	NA	NA	NA	NA	NA	NA	NA	NA	NA	NA	NA	NA
636163	F	No	11.5	0	0	NA	NA	NA	NA	NA	NA	NA	NA	NA	NA	NA	NA	NA	NA	NA	NA	NA	NA	NA	NA	NA	NA	NA	NA	NA	NA	NA	NA	NA
636163	F	No	12	0	0	NA	NA	NA	NA	NA	NA	NA	NA	NA	NA	NA	NA	NA	NA	NA	NA	NA	NA	NA	NA	NA	NA	NA	NA	NA	NA	NA	NA	NA
636163	F	No	12.5	0	0	NA	NA	NA	NA	NA	NA	NA	NA	NA	NA	NA	NA	NA	NA	NA	NA	NA	NA	NA	NA	NA	NA	NA	NA	NA	NA	NA	NA	NA
636163	F	No	13	0	0	NA	NA	NA	NA	NA	NA	NA	NA	NA	NA	NA	NA	NA	NA	NA	NA	NA	NA	NA	NA	NA	NA	NA	NA	NA	NA	NA	NA	NA
636163	F	No	13.5	0	0	NA	NA	NA	NA	NA	NA	NA	NA	NA	NA	NA	NA	NA	NA	NA	NA	NA	NA	NA	NA	NA	NA	NA	NA	NA	NA	NA	NA	NA
636163	F	No	14	0	0	NA	NA	-0.596884	0.244953	-0.142948	-0.722535	-0.55228	-0.620062	-0.430662	-0.841855	-0.513262	-1.23774	-0.481046	-0.55182	-0.568721	1.08475	-0.868138	-0.206392	-0.398229	0.290166	-3.38894	-0.090618	0.335616	-0.632719	-0.697986	-0.829783	-0.906868	-0.909185	-0.063694
637269	M	No	1	0	0	NA	NA	-0.812796	-0.971333	-0.86252	-0.673915	-0.789295	-0.894799	-0.946613	-0.501196	-0.439973	-0.579244	-0.133234	-0.7496	-0.789267	0.432778	-0.558248	-0.36488	-0.905138	-0.680488	-3.74806	-0.843596	-0.322965	0.0874723	-1.73279	-0.0452411	-1.25143	-0.725578	-0.805859
637269	M	No	1.5	0	0	NA	NA	NA	NA	NA	NA	NA	NA	NA	NA	NA	NA	NA	NA	NA	NA	NA	NA	NA	NA	NA	NA	NA	NA	NA	NA	NA	NA	NA
637269	M	No	2	0	0	NA	NA	-1.133	-0.812973	-0.496706	-0.64712	-0.537249	-1.00882	-0.199841	-0.327706	-0.546943	-0.82463	-0.0817904	-0.563094	-0.961635	0.780974	-1.27187	-0.797127	-0.941626	-0.828217	-3.54636	-0.62307	-0.289457	-0.556139	-1.26088	-0.657349	-0.939453	-0.86714	-1.23204
637269	M	No	2.5	0	0	NA	NA	NA	NA	NA	NA	NA	NA	NA	NA	NA	NA	NA	NA	NA	NA	NA	NA	NA	NA	NA	NA	NA	NA	NA	NA	NA	NA	NA
637269	M	No	3	NA	0	NA	NA	-1.00212	-0.157153	-1.02717	-0.892396	-0.823565	-0.772998	-0.306183	-0.654018	-0.380142	-0.514106	0.0529771	-0.800045	-0.897585	0.5579	-0.650566	-0.350898	-0.678098	-1.35671	-3.86368	-0.660609	-0.985747	-0.987621	-1.29014	-0.166117	-0.937711	-0.75561	-0.578558
637269	M	No	3.5	0	0	NA	NA	NA	NA	NA	NA	NA	NA	NA	NA	NA	NA	NA	NA	NA	NA	NA	NA	NA	NA	NA	NA	NA	NA	NA	NA	NA	NA	NA
637269	M	No	4	0	0	NA	NA	-1.32682	-0.63796	-1.22528	-0.904681	-0.676977	-0.845231	-0.600887	-0.379455	-0.466231	-1.07407	-0.198613	-0.873744	-0.873767	0.863824	-0.681467	-0.202777	-0.791399	-1.90096	-3.74676	-0.507331	-0.382467	-0.68008	-1.04688	-0.252049	-0.844445	-0.934767	-0.402522
637269	M	No	4.5	0	0	NA	NA	NA	NA	NA	NA	NA	NA	NA	NA	NA	NA	NA	NA	NA	NA	NA	NA	NA	NA	NA	NA	NA	NA	NA	NA	NA	NA	NA
637269	M	No	5	0	0	NA	NA	-0.469742	-0.326304	-0.666916	-0.98819	-0.494886	-0.976049	-0.485973	-0.230973	-1.08129	-1.5361	0.690764	-0.7629	-1.07147	0.712156	-1.27793	-0.563849	-0.693681	-0.856478	-3.83689	-0.619043	0.756213	-0.153365	-1.06943	-1.43401	-0.573175	-0.797406	-0.755093
637269	M	No	5.5	0	0	NA	NA	NA	NA	NA	NA	NA	NA	NA	NA	NA	NA	NA	NA	NA	NA	NA	NA	NA	NA	NA	NA	NA	NA	NA	NA	NA	NA	NA
637269	M	No	6	0	0	NA	NA	NA	NA	NA	NA	NA	NA	NA	NA	NA	NA	NA	NA	NA	NA	NA	NA	NA	NA	NA	NA	NA	NA	NA	NA	NA	NA	NA
637269	M	No	6.5	0	0	NA	NA	NA	NA	NA	NA	NA	NA	NA	NA	NA	NA	NA	NA	NA	NA	NA	NA	NA	NA	NA	NA	NA	NA	NA	NA	NA	NA	NA
637269	M	No	7	0	0	NA	NA	-0.932171	-0.638846	-0.552847	-0.897037	-0.895959	-0.791749	-0.360685	-0.776161	-1.05682	-1.30154	0.15641	-0.844281	-1.14154	0.658115	-1.26999	-0.954428	-0.999756	-1.54535	-4.0111	-0.471833	0.51284	-0.638257	-1.27516	-1.00211	-0.778558	-0.798679	-0.549038
637269	M	No	7.5	0	0	NA	NA	NA	NA	NA	NA	NA	NA	NA	NA	NA	NA	NA	NA	NA	NA	NA	NA	NA	NA	NA	NA	NA	NA	NA	NA	NA	NA	NA
637269	M	No	8	0	0	NA	NA	NA	NA	NA	NA	NA	NA	NA	NA	NA	NA	NA	NA	NA	NA	NA	NA	NA	NA	NA	NA	NA	NA	NA	NA	NA	NA	NA
637269	M	No	8.5	0	0	NA	NA	NA	NA	NA	NA	NA	NA	NA	NA	NA	NA	NA	NA	NA	NA	NA	NA	NA	NA	NA	NA	NA	NA	NA	NA	NA	NA	NA
637269	M	No	9	0	0	NA	NA	NA	NA	NA	NA	NA	NA	NA	NA	NA	NA	NA	NA	NA	NA	NA	NA	NA	NA	NA	NA	NA	NA	NA	NA	NA	NA	NA
637269	M	No	9.5	0	0	NA	NA	NA	NA	NA	NA	NA	NA	NA	NA	NA	NA	NA	NA	NA	NA	NA	NA	NA	NA	NA	NA	NA	NA	NA	NA	NA	NA	NA
637269	M	No	10	0	0	NA	NA	-0.892189	0.271352	-1.39332	-1.07954	-0.921894	-1.0335	-1.04573	-0.487825	-0.893362	-0.762233	0.432808	-1.02375	-1.53215	0.0514636	-0.8746	0.0530766	-0.611561	-2.02189	-3.67705	-0.152112	-1.92556	-0.188923	-1.41896	-1.27991	-0.422228	-1.03133	-0.948014
637269	M	No	10.5	0	0	NA	NA	NA	NA	NA	NA	NA	NA	NA	NA	NA	NA	NA	NA	NA	NA	NA	NA	NA	NA	NA	NA	NA	NA	NA	NA	NA	NA	NA
637269	M	No	11	0	0	NA	NA	NA	NA	NA	NA	NA	NA	NA	NA	NA	NA	NA	NA	NA	NA	NA	NA	NA	NA	NA	NA	NA	NA	NA	NA	NA	NA	NA
637269	M	No	11.5	0	0	NA	NA	NA	NA	NA	NA	NA	NA	NA	NA	NA	NA	NA	NA	NA	NA	NA	NA	NA	NA	NA	NA	NA	NA	NA	NA	NA	NA	NA
637269	M	No	12	0	0	NA	NA	NA	NA	NA	NA	NA	NA	NA	NA	NA	NA	NA	NA	NA	NA	NA	NA	NA	NA	NA	NA	NA	NA	NA	NA	NA	NA	NA
637269	M	No	12.5	0	0	NA	NA	NA	NA	NA	NA	NA	NA	NA	NA	NA	NA	NA	NA	NA	NA	NA	NA	NA	NA	NA	NA	NA	NA	NA	NA	NA	NA	NA
637269	M	No	13	0	0	NA	NA	NA	NA	NA	NA	NA	NA	NA	NA	NA	NA	NA	NA	NA	NA	NA	NA	NA	NA	NA	NA	NA	NA	NA	NA	NA	NA	NA
637269	M	No	13.5	0	0	NA	NA	NA	NA	NA	NA	NA	NA	NA	NA	NA	NA	NA	NA	NA	NA	NA	NA	NA	NA	NA	NA	NA	NA	NA	NA	NA	NA	NA
637269	M	No	14	0	0	NA	NA	-1.26243	1.15961	-1.10169	-1.1075	-1.18697	-1.31333	-0.589065	-0.773281	-0.554857	-0.83239	0.743225	-0.973374	-1.48981	0.047783	-0.881866	0.541082	-0.431956	-1.94341	-3.92978	-0.312418	-1.2343	-0.315022	-1.40616	-0.867707	-0.998737	-0.477693	-0.914817
637269	M	No	28	0	0	NA	NA	-0.345858	-0.319419	-0.842228	-0.886329	-0.378935	-1.14543	0.247678	-0.111407	-0.452818	-0.773901	0.0819363	-0.697789	-1.04642	0.925101	-1.14834	0.193989	-0.59918	-1.51895	-3.86526	-0.639197	0.355543	-0.514067	-0.475141	-0.78116	-0.483793	-1.15752	-0.689642
637340	M	Yes	9.5	7.387	6.359	NA	NA	NA	NA	NA	NA	NA	NA	NA	NA	NA	NA	NA	NA	NA	NA	NA	NA	NA	NA	NA	NA	NA	NA	NA	NA	NA	NA	NA
637340	M	Yes	10	7.281	5.392	Positive	3	3.3516	6.43154	2.77088	3.08179	3.69334	2.85474	3.08133	4.09946	3.32599	3.114	4.53274	4.21277	3.3431	0.760132	2.38521	4.55872	5.10482	1.35626	-2.34946	4.39339	-0.356657	3.32626	3.77565	4.09549	3.01084	2.69027	2.08656
637340	M	Yes	10	7.281	5.392	Positive	3	3.3516	6.43154	2.77088	3.08179	3.69334	2.85474	3.08133	4.09946	3.32599	3.114	4.53274	4.21277	3.3431	0.760132	2.38521	4.55872	5.10482	1.35626	-2.34946	4.39339	-0.356657	3.32626	3.77565	4.09549	3.01084	2.69027	2.08656
637340	M	Yes	10.5	5.63	5.471	NA	NA	NA	NA	NA	NA	NA	NA	NA	NA	NA	NA	NA	NA	NA	NA	NA	NA	NA	NA	NA	NA	NA	NA	NA	NA	NA	NA	NA
637340	M	Yes	11	4.791	3.889	NA	0	NA	NA	NA	NA	NA	NA	NA	NA	NA	NA	NA	NA	NA	NA	NA	NA	NA	NA	NA	NA	NA	NA	NA	NA	NA	NA	NA
637340	M	Yes	11.5	6.059	4.266	NA	NA	NA	NA	NA	NA	NA	NA	NA	NA	NA	NA	NA	NA	NA	NA	NA	NA	NA	NA	NA	NA	NA	NA	NA	NA	NA	NA	NA
637340	M	Yes	12	3.492	4.595	NA	0	NA	NA	NA	NA	NA	NA	NA	NA	NA	NA	NA	NA	NA	NA	NA	NA	NA	NA	NA	NA	NA	NA	NA	NA	NA	NA	NA
637340	M	Yes	12.5	3.812	5.521	NA	NA	NA	NA	NA	NA	NA	NA	NA	NA	NA	NA	NA	NA	NA	NA	NA	NA	NA	NA	NA	NA	NA	NA	NA	NA	NA	NA	NA
637340	M	Yes	13	NA	NA	NA	0	NA	NA	NA	NA	NA	NA	NA	NA	NA	NA	NA	NA	NA	NA	NA	NA	NA	NA	NA	NA	NA	NA	NA	NA	NA	NA	NA
637340	M	Yes	28	0	0	NA	NA	0.0216619	0.537181	-0.31948	0.120842	0.638136	-0.227902	0.287763	0.995996	-0.110709	0.559042	0.443092	0.163759	-0.123406	-0.894269	0.130269	0.413661	0.446656	-0.458266	-2.99761	-0.424093	1.28932	-0.0834259	1.04769	-0.572444	0.353192	0.454881	-0.366703
643925	M	No	1	0	0	NA	NA	-1.03173	-1.42518	-1.28233	-0.631279	-0.613977	-1.0916	-0.550464	-0.451566	-0.194361	-0.160288	-1.42721	-0.710788	-0.680442	-1.2218	-1.20255	-0.694376	-1.01467	-1.49838	-2.91337	-0.967587	-1.15113	0.120315	-0.0504926	-0.407815	0.0252392	-0.956027	-0.672851
643925	M	No	1.5	0	0	NA	NA	NA	NA	NA	NA	NA	NA	NA	NA	NA	NA	NA	NA	NA	NA	NA	NA	NA	NA	NA	NA	NA	NA	NA	NA	NA	NA	NA
643925	M	No	2	0	0	NA	NA	-1.46455	-1.16717	-1.07441	-0.574293	-0.975395	-1.35662	-0.794331	-1.01307	-0.223791	0.0751201	-1.42309	-0.868648	-0.794671	-1.26414	-1.46475	-0.727502	-1.09084	-1.13661	-3.00896	-0.851671	-0.648205	-0.0268498	-0.438643	-0.764382	-0.391539	-0.826688	-0.948324
643925	M	No	2.5	0	0	NA	NA	NA	NA	NA	NA	NA	NA	NA	NA	NA	NA	NA	NA	NA	NA	NA	NA	NA	NA	NA	NA	NA	NA	NA	NA	NA	NA	NA
643925	M	No	3	0	0	NA	NA	-1.30256	-0.801038	-1.86711	-0.688158	-0.481798	-0.847479	-0.00536844	-0.477816	-0.746877	-0.504287	-0.796386	-0.71279	-0.580453	-1.37085	-1.37002	-0.305452	-0.669728	-0.994653	-3.07645	-0.182821	-0.0565119	-0.547286	-0.362816	-1.09705	0.294982	-0.780545	-0.549918
643925	M	No	3.5	0	0	NA	NA	NA	NA	NA	NA	NA	NA	NA	NA	NA	NA	NA	NA	NA	NA	NA	NA	NA	NA	NA	NA	NA	NA	NA	NA	NA	NA	NA
643925	M	No	4	0	0	NA	NA	-0.879733	-0.954399	-1.23924	-0.42719	-0.100214	-1.27021	0.0025764	-0.126717	-0.442523	-0.492699	-1.15344	-0.500347	-0.549131	-1.13785	-1.77306	-0.901006	-0.779016	-1.57404	-3.04467	-0.605953	0.571639	-0.478533	-0.127545	-1.50323	0.487313	-0.852291	-0.176733
643925	M	No	4.5	0	0	NA	NA	NA	NA	NA	NA	NA	NA	NA	NA	NA	NA	NA	NA	NA	NA	NA	NA	NA	NA	NA	NA	NA	NA	NA	NA	NA	NA	NA
643925	M	No	5	0	0	NA	NA	-1.37223	-0.317349	-1.369	-0.487281	-1.03026	-1.10677	-0.798422	-0.992256	-0.629035	-0.392369	-1.06988	-1.01709	-0.813009	-1.49131	-1.50351	-0.354653	-0.711573	-1.17116	-2.96448	-0.510662	-1.52073	-0.140289	-1.51706	-0.1875	-0.471607	-0.923318	-0.226431
643925	M	No	5.5	0	0	NA	NA	NA	NA	NA	NA	NA	NA	NA	NA	NA	NA	NA	NA	NA	NA	NA	NA	NA	NA	NA	NA	NA	NA	NA	NA	NA	NA	NA
643925	M	No	6	0	0	NA	NA	NA	NA	NA	NA	NA	NA	NA	NA	NA	NA	NA	NA	NA	NA	NA	NA	NA	NA	NA	NA	NA	NA	NA	NA	NA	NA	NA
643925	M	No	6.5	0	0	NA	NA	NA	NA	NA	NA	NA	NA	NA	NA	NA	NA	NA	NA	NA	NA	NA	NA	NA	NA	NA	NA	NA	NA	NA	NA	NA	NA	NA
643925	M	No	7	0	0	NA	NA	-1.51439	-0.587514	-1.1054	-0.805983	-0.801887	-1.01496	-0.214865	-0.934731	-0.546399	-0.436483	-1.23853	-0.777712	-0.692179	-1.30601	-1.78351	-0.52545	-0.865977	-1.56839	-2.86994	-0.60654	-1.40292	-0.827414	-0.833816	-0.454456	-0.389265	-1.22797	-0.783666
643925	M	No	7.5	0	0	NA	NA	NA	NA	NA	NA	NA	NA	NA	NA	NA	NA	NA	NA	NA	NA	NA	NA	NA	NA	NA	NA	NA	NA	NA	NA	NA	NA	NA
643925	M	No	8	0	0	NA	NA	NA	NA	NA	NA	NA	NA	NA	NA	NA	NA	NA	NA	NA	NA	NA	NA	NA	NA	NA	NA	NA	NA	NA	NA	NA	NA	NA
643925	M	No	8.5	0	0	NA	NA	NA	NA	NA	NA	NA	NA	NA	NA	NA	NA	NA	NA	NA	NA	NA	NA	NA	NA	NA	NA	NA	NA	NA	NA	NA	NA	NA
643925	M	No	9	0	0	NA	NA	NA	NA	NA	NA	NA	NA	NA	NA	NA	NA	NA	NA	NA	NA	NA	NA	NA	NA	NA	NA	NA	NA	NA	NA	NA	NA	NA
643925	M	No	9.5	0	0	NA	NA	NA	NA	NA	NA	NA	NA	NA	NA	NA	NA	NA	NA	NA	NA	NA	NA	NA	NA	NA	NA	NA	NA	NA	NA	NA	NA	NA
643925	M	No	10	0	0	NA	NA	-0.859209	-0.5879	-0.992468	-0.695239	-0.538573	-1.04382	-0.282318	-0.791515	-0.47499	-0.317202	-1.16873	-0.583175	-0.930751	-1.20557	-1.79844	-0.35267	-0.773954	-1.56283	-3.23476	-0.464737	-0.913634	-0.14501	-1.01163	-1.12565	-0.221376	-0.982273	-1.10869
643925	M	No	10.5	0	0	NA	NA	NA	NA	NA	NA	NA	NA	NA	NA	NA	NA	NA	NA	NA	NA	NA	NA	NA	NA	NA	NA	NA	NA	NA	NA	NA	NA	NA
643925	M	No	11	0	0	NA	NA	NA	NA	NA	NA	NA	NA	NA	NA	NA	NA	NA	NA	NA	NA	NA	NA	NA	NA	NA	NA	NA	NA	NA	NA	NA	NA	NA
643925	M	No	11.5	0	0	NA	NA	NA	NA	NA	NA	NA	NA	NA	NA	NA	NA	NA	NA	NA	NA	NA	NA	NA	NA	NA	NA	NA	NA	NA	NA	NA	NA	NA
643925	M	No	12	0	0	NA	NA	NA	NA	NA	NA	NA	NA	NA	NA	NA	NA	NA	NA	NA	NA	NA	NA	NA	NA	NA	NA	NA	NA	NA	NA	NA	NA	NA
643925	M	No	12.5	0	0	NA	NA	NA	NA	NA	NA	NA	NA	NA	NA	NA	NA	NA	NA	NA	NA	NA	NA	NA	NA	NA	NA	NA	NA	NA	NA	NA	NA	NA
643925	M	No	13	0	0	NA	NA	NA	NA	NA	NA	NA	NA	NA	NA	NA	NA	NA	NA	NA	NA	NA	NA	NA	NA	NA	NA	NA	NA	NA	NA	NA	NA	NA
643925	M	No	13.5	0	0	NA	NA	NA	NA	NA	NA	NA	NA	NA	NA	NA	NA	NA	NA	NA	NA	NA	NA	NA	NA	NA	NA	NA	NA	NA	NA	NA	NA	NA
643925	M	No	14	0	0	NA	NA	-1.17605	0.122848	-1.26833	-0.604265	-1.20209	-0.94138	-0.766234	-1.24729	-0.375443	-0.0813056	-0.874029	-1.05072	-1.04161	-1.15761	-1.64697	-0.0323043	-0.614724	-0.78643	-2.9213	-0.499717	-1.64381	-0.741485	-0.701146	-0.305021	-0.575993	-1.20632	-0.437145
643925	M	No	28	0	0	NA	NA	-0.589353	-1.26188	-1.49277	-0.444098	-0.252222	-0.678664	-0.363881	-0.39433	-1.09727	-0.659761	-0.586168	-0.558217	-0.432201	-0.888484	-0.839559	-0.474225	-0.725226	-0.720112	-3.20516	-0.428589	0.393906	-1.13462	0.0181642	-0.486094	0.969989	-0.698225	-0.430269
645438	M	No	1	0	0	NA	NA	-0.806241	-0.0244843	-1.1518	-0.679165	-0.730563	-1.08587	-0.421258	-0.735716	-0.414628	-0.602066	-0.697249	-0.828605	-0.889076	0.467987	-0.671044	-0.151797	-0.466284	-1.09518	-3.25415	-0.132179	-0.236796	0.204336	-0.0692405	-0.710969	-0.176058	-1.27413	-0.663386
645438	M	No	1.5	0	0	NA	NA	NA	NA	NA	NA	NA	NA	NA	NA	NA	NA	NA	NA	NA	NA	NA	NA	NA	NA	NA	NA	NA	NA	NA	NA	NA	NA	NA
645438	M	No	2	0	0	NA	NA	-0.749233	0.436006	-1.00284	-0.863682	-0.606084	-0.943983	-0.604435	-0.401984	-0.387352	-0.263544	0.0523088	-0.729339	-0.77823	-0.311284	-0.94905	-0.670952	-0.371669	-1.51292	-3.05962	-0.218988	-0.362953	0.0434947	0.226556	-0.87211	0.0601816	-0.442765	0.101013
645438	M	No	2.5	0	0	NA	NA	NA	NA	NA	NA	NA	NA	NA	NA	NA	NA	NA	NA	NA	NA	NA	NA	NA	NA	NA	NA	NA	NA	NA	NA	NA	NA	NA
645438	M	No	3	0	0	NA	NA	-0.884198	-0.0627737	-1.08656	-0.669567	-0.418963	-1.06277	-0.410033	-0.0497325	-0.469272	-0.118569	-0.0890522	-0.59516	-0.558494	0.463759	-0.632407	-0.520715	-0.473549	-0.535152	-3.22817	-0.10217	-0.132114	-0.348364	0.61062	-0.332129	0.441362	-0.655598	-1.08416
645438	M	No	3.5	0	0	NA	NA	NA	NA	NA	NA	NA	NA	NA	NA	NA	NA	NA	NA	NA	NA	NA	NA	NA	NA	NA	NA	NA	NA	NA	NA	NA	NA	NA
645438	M	No	4	0	0	NA	NA	-0.397141	0.323846	-1.24019	-0.62427	-0.433462	-0.655891	-0.795616	-0.0874645	-0.313377	-0.163274	0.0525823	-0.718609	-0.14743	0.120625	-0.377273	-0.297076	-0.300628	-1.46618	-2.97719	-0.296001	0.328475	-0.0767623	0.480504	-0.281659	0.433285	-0.436208	-0.967022
645438	M	No	4.5	0	0	NA	NA	NA	NA	NA	NA	NA	NA	NA	NA	NA	NA	NA	NA	NA	NA	NA	NA	NA	NA	NA	NA	NA	NA	NA	NA	NA	NA	NA
645438	M	No	5	0	4.507	NA	NA	-0.667858	0.462879	-1.1869	-1.09214	-1.21724	-1.14319	0.319918	-0.885349	-0.136198	0.598428	-0.545776	-1.06625	-0.878452	-0.222191	-0.327075	0.424173	-0.554729	-0.875004	-3.08551	-0.472306	-2.15994	-0.054267	0.726416	0.475456	-0.392595	-0.552147	-0.60325
645438	M	No	5.5	0	0	NA	NA	NA	NA	NA	NA	NA	NA	NA	NA	NA	NA	NA	NA	NA	NA	NA	NA	NA	NA	NA	NA	NA	NA	NA	NA	NA	NA	NA
645438	M	No	6	0	0	NA	NA	NA	NA	NA	NA	NA	NA	NA	NA	NA	NA	NA	NA	NA	NA	NA	NA	NA	NA	NA	NA	NA	NA	NA	NA	NA	NA	NA
645438	M	No	6.5	0	0	NA	NA	NA	NA	NA	NA	NA	NA	NA	NA	NA	NA	NA	NA	NA	NA	NA	NA	NA	NA	NA	NA	NA	NA	NA	NA	NA	NA	NA
645438	M	No	7	0	0	NA	NA	-0.99292	0.928494	-0.765166	-0.627722	-0.68773	-0.881297	-0.515709	-0.36404	-0.325329	-0.0710363	0.360486	-0.603163	-0.835534	0.0237248	-0.72018	-0.204229	-0.160092	-2.50306	-3.2429	-0.471947	-0.540656	0.436056	-0.100694	-0.470718	-0.0346958	-0.351295	-0.352233
645438	M	No	7.5	0	0	NA	NA	NA	NA	NA	NA	NA	NA	NA	NA	NA	NA	NA	NA	NA	NA	NA	NA	NA	NA	NA	NA	NA	NA	NA	NA	NA	NA	NA
645438	M	No	8	0	0	NA	NA	NA	NA	NA	NA	NA	NA	NA	NA	NA	NA	NA	NA	NA	NA	NA	NA	NA	NA	NA	NA	NA	NA	NA	NA	NA	NA	NA
645438	M	No	8.5	0	0	NA	NA	NA	NA	NA	NA	NA	NA	NA	NA	NA	NA	NA	NA	NA	NA	NA	NA	NA	NA	NA	NA	NA	NA	NA	NA	NA	NA	NA
645438	M	No	9	0	0	NA	NA	NA	NA	NA	NA	NA	NA	NA	NA	NA	NA	NA	NA	NA	NA	NA	NA	NA	NA	NA	NA	NA	NA	NA	NA	NA	NA	NA
645438	M	No	9.5	0	0	NA	NA	NA	NA	NA	NA	NA	NA	NA	NA	NA	NA	NA	NA	NA	NA	NA	NA	NA	NA	NA	NA	NA	NA	NA	NA	NA	NA	NA
645438	M	No	10	0	0	NA	NA	0.109883	0.816996	0.122717	-0.600517	-0.00997912	-0.976101	0.374233	0.447494	0.276018	0.618893	0.315806	-0.260141	-0.615264	0.0230171	-0.800214	-0.286789	-0.109125	-1.52327	-3.03298	-0.163002	0.689068	0.45308	0.10695	-0.866587	0.212111	0.0319239	0.284664
645438	M	No	10.5	0	NA	NA	NA	NA	NA	NA	NA	NA	NA	NA	NA	NA	NA	NA	NA	NA	NA	NA	NA	NA	NA	NA	NA	NA	NA	NA	NA	NA	NA	NA
645438	M	No	11	0	0	NA	NA	NA	NA	NA	NA	NA	NA	NA	NA	NA	NA	NA	NA	NA	NA	NA	NA	NA	NA	NA	NA	NA	NA	NA	NA	NA	NA	NA
645438	M	No	11.5	0	0	NA	NA	NA	NA	NA	NA	NA	NA	NA	NA	NA	NA	NA	NA	NA	NA	NA	NA	NA	NA	NA	NA	NA	NA	NA	NA	NA	NA	NA
645438	M	No	12	0	0	NA	NA	NA	NA	NA	NA	NA	NA	NA	NA	NA	NA	NA	NA	NA	NA	NA	NA	NA	NA	NA	NA	NA	NA	NA	NA	NA	NA	NA
645438	M	No	12.5	0	0	NA	NA	NA	NA	NA	NA	NA	NA	NA	NA	NA	NA	NA	NA	NA	NA	NA	NA	NA	NA	NA	NA	NA	NA	NA	NA	NA	NA	NA
645438	M	No	13	0	0	NA	NA	NA	0.42072	-0.370924	0.0145622	-0.199267	-0.486595	0.34178	-0.0332839	-0.0458107	0.272873	0.108642	-0.163205	-0.372195	0.146764	-0.382455	-0.135092	0.0160385	-0.363642	-3.08018	-0.0913503	-0.194535	-0.640089	0.508891	-0.215553	0.312571	-0.421331	0.27546
645438	M	No	28	0	0	NA	NA	-0.213704	1.2655	-0.281879	-1.0051	-0.509911	-1.59422	-0.353679	0.0144552	0.395298	1.23614	0.264373	-0.363713	-0.988962	-0.311717	-0.872982	0.409805	-0.181397	-0.92705	-3.27527	-1.00154	0.770865	0.534987	0.696302	-1.40353	-0.0136155	-0.125315	-1.12891
647785	F	Yes	1	0	0	Negative	3	-0.203252	-0.916155	-0.263346	-0.717992	-0.179807	-0.725485	-0.548042	0.605563	-1.12433	-1.61174	-0.374992	-0.528973	-0.269659	0.744925	-0.50134	-1.43965	-0.769374	0.614723	-3.45032	0.0718166	1.77403	-0.491277	-0.485741	-0.915361	0.150015	-0.876468	-0.202842
647785	F	Yes	1	0	0	Negative	3	-0.203252	-0.916155	-0.263346	-0.717992	-0.179807	-0.725485	-0.548042	0.605563	-1.12433	-1.61174	-0.374992	-0.528973	-0.269659	0.744925	-0.50134	-1.43965	-0.769374	0.614723	-3.45032	0.0718166	1.77403	-0.491277	-0.485741	-0.915361	0.150015	-0.876468	-0.202842
647785	F	Yes	1.5	0	0	NA	NA	NA	NA	NA	NA	NA	NA	NA	NA	NA	NA	NA	NA	NA	NA	NA	NA	NA	NA	NA	NA	NA	NA	NA	NA	NA	NA	NA
647785	F	Yes	2	4.702	6.588	Positive	5	-1.06449	-0.778723	0.0430054	-0.875727	-0.310465	-0.706206	-0.184227	0.251438	-0.901535	-1.66856	-0.49772	-0.653473	-0.561241	1.31402	-0.996222	-1.29276	-0.782929	-0.102361	-3.23609	0.180446	1.80839	-1.12609	-0.874106	-1.16985	-0.199109	-1.67673	-0.75445
647785	F	Yes	2	4.702	6.588	Positive	5	-1.06449	-0.778723	0.0430054	-0.875727	-0.310465	-0.706206	-0.184227	0.251438	-0.901535	-1.66856	-0.49772	-0.653473	-0.561241	1.31402	-0.996222	-1.29276	-0.782929	-0.102361	-3.23609	0.180446	1.80839	-1.12609	-0.874106	-1.16985	-0.199109	-1.67673	-0.75445
647785	F	Yes	2.5	4.731	5.559	NA	NA	NA	NA	NA	NA	NA	NA	NA	NA	NA	NA	NA	NA	NA	NA	NA	NA	NA	NA	NA	NA	NA	NA	NA	NA	NA	NA	NA
647785	F	Yes	3	7.374	7.976	Positive	19	7.60961	1.85175	7.15109	6.3846	5.80198	7.5838	5.88404	4.93606	7.67379	5.95385	3.47052	6.40536	8.29224	6.23134	2.98651	7.1588	5.44289	6.88719	-2.0677	10.0258	2.52633	1.19139	8.55688	4.31077	6.0804	3.84527	6.02082
647785	F	Yes	3	7.374	7.976	Positive	19	7.60961	1.85175	7.15109	6.3846	5.80198	7.5838	5.88404	4.93606	7.67379	5.95385	3.47052	6.40536	8.29224	6.23134	2.98651	7.1588	5.44289	6.88719	-2.0677	10.0258	2.52633	1.19139	8.55688	4.31077	6.0804	3.84527	6.02082
647785	F	Yes	3.5	8.067	6.939	NA	NA	NA	NA	NA	NA	NA	NA	NA	NA	NA	NA	NA	NA	NA	NA	NA	NA	NA	NA	NA	NA	NA	NA	NA	NA	NA	NA	NA
647785	F	Yes	4	8.534	7.774	Positive	23	6.86113	4.41742	6.54366	5.92371	5.73714	6.20609	5.44676	5.89596	6.66876	5.23942	4.84693	5.91688	7.44982	6.08828	3.31392	6.24417	6.23706	6.11294	-2.34122	8.62622	2.97733	1.07495	8.26234	6.16419	6.50203	4.00798	5.10243
647785	F	Yes	4	8.534	7.774	Positive	23	6.86113	4.41742	6.54366	5.92371	5.73714	6.20609	5.44676	5.89596	6.66876	5.23942	4.84693	5.91688	7.44982	6.08828	3.31392	6.24417	6.23706	6.11294	-2.34122	8.62622	2.97733	1.07495	8.26234	6.16419	6.50203	4.00798	5.10243
647785	F	Yes	4.5	8.391	5.053	NA	NA	NA	NA	NA	NA	NA	NA	NA	NA	NA	NA	NA	NA	NA	NA	NA	NA	NA	NA	NA	NA	NA	NA	NA	NA	NA	NA	NA
647785	F	Yes	5	8.658	6.764	Positive	24	5.74004	6.3607	5.89826	5.14686	5.30786	4.93016	4.65303	5.39428	5.46815	4.99694	6.43571	6.04797	6.2303	3.65684	2.95713	6.10311	6.42226	6.02243	-2.77308	7.0308	2.01017	1.56629	7.95974	6.19319	7.14905	4.57798	4.58948
647785	F	Yes	5	8.658	6.764	Positive	24	5.74004	6.3607	5.89826	5.14686	5.30786	4.93016	4.65303	5.39428	5.46815	4.99694	6.43571	6.04797	6.2303	3.65684	2.95713	6.10311	6.42226	6.02243	-2.77308	7.0308	2.01017	1.56629	7.95974	6.19319	7.14905	4.57798	4.58948
647785	F	Yes	5.5	7.239	6.406	NA	NA	NA	NA	NA	NA	NA	NA	NA	NA	NA	NA	NA	NA	NA	NA	NA	NA	NA	NA	NA	NA	NA	NA	NA	NA	NA	NA	NA
647785	F	Yes	6	8.223	6.918	NA	22	NA	NA	NA	NA	NA	NA	NA	NA	NA	NA	NA	NA	NA	NA	NA	NA	NA	NA	NA	NA	NA	NA	NA	NA	NA	NA	NA
647785	F	Yes	6.5	7.922	4.619	NA	NA	NA	NA	NA	NA	NA	NA	NA	NA	NA	NA	NA	NA	NA	NA	NA	NA	NA	NA	NA	NA	NA	NA	NA	NA	NA	NA	NA
647785	F	Yes	7	7.805	5.192	Negative	17	3.6945	5.67242	4.12694	3.67926	4.34327	2.62182	3.19821	5.24808	3.59604	3.61428	5.96134	4.5838	3.97765	1.8552	2.18806	4.13668	5.00763	3.66816	-2.97649	4.55453	3.06643	1.84132	5.79044	3.65217	5.67066	3.37344	1.99684
647785	F	Yes	7	7.805	5.192	Negative	17	3.6945	5.67242	4.12694	3.67926	4.34327	2.62182	3.19821	5.24808	3.59604	3.61428	5.96134	4.5838	3.97765	1.8552	2.18806	4.13668	5.00763	3.66816	-2.97649	4.55453	3.06643	1.84132	5.79044	3.65217	5.67066	3.37344	1.99684
647785	F	Yes	7.5	6.9	5.905	NA	NA	NA	NA	NA	NA	NA	NA	NA	NA	NA	NA	NA	NA	NA	NA	NA	NA	NA	NA	NA	NA	NA	NA	NA	NA	NA	NA	NA
647785	F	Yes	8	7.046	5.973	NA	17	NA	NA	NA	NA	NA	NA	NA	NA	NA	NA	NA	NA	NA	NA	NA	NA	NA	NA	NA	NA	NA	NA	NA	NA	NA	NA	NA
647785	F	Yes	8.5	6.21	4.225	NA	NA	NA	NA	NA	NA	NA	NA	NA	NA	NA	NA	NA	NA	NA	NA	NA	NA	NA	NA	NA	NA	NA	NA	NA	NA	NA	NA	NA
647785	F	Yes	9	5.56	4.502	NA	15	NA	NA	NA	NA	NA	NA	NA	NA	NA	NA	NA	NA	NA	NA	NA	NA	NA	NA	NA	NA	NA	NA	NA	NA	NA	NA	NA
647785	F	Yes	9.5	6.295	5.277	NA	NA	NA	NA	NA	NA	NA	NA	NA	NA	NA	NA	NA	NA	NA	NA	NA	NA	NA	NA	NA	NA	NA	NA	NA	NA	NA	NA	NA
647785	F	Yes	10	6.162	4.526	Negative	12	2.08659	4.50552	2.76421	2.82479	2.19048	2.05332	1.55202	3.31373	2.4253	1.98388	4.1881	3.09753	2.5714	1.39988	1.4325	2.518	3.41444	2.15233	-2.93987	3.50523	1.0892	0.726826	2.26935	2.69425	2.5097	1.62053	1.13555
647785	F	Yes	10	6.162	4.526	Negative	12	2.08659	4.50552	2.76421	2.82479	2.19048	2.05332	1.55202	3.31373	2.4253	1.98388	4.1881	3.09753	2.5714	1.39988	1.4325	2.518	3.41444	2.15233	-2.93987	3.50523	1.0892	0.726826	2.26935	2.69425	2.5097	1.62053	1.13555
647785	F	Yes	10.5	5.427	4.353	NA	NA	NA	NA	NA	NA	NA	NA	NA	NA	NA	NA	NA	NA	NA	NA	NA	NA	NA	NA	NA	NA	NA	NA	NA	NA	NA	NA	NA
647785	F	Yes	11	4.239	3.437	NA	12	NA	NA	NA	NA	NA	NA	NA	NA	NA	NA	NA	NA	NA	NA	NA	NA	NA	NA	NA	NA	NA	NA	NA	NA	NA	NA	NA
647785	F	Yes	11.5	4.413	6.337	NA	NA	NA	NA	NA	NA	NA	NA	NA	NA	NA	NA	NA	NA	NA	NA	NA	NA	NA	NA	NA	NA	NA	NA	NA	NA	NA	NA	NA
647785	F	Yes	12	NA	0	NA	10	NA	NA	NA	NA	NA	NA	NA	NA	NA	NA	NA	NA	NA	NA	NA	NA	NA	NA	NA	NA	NA	NA	NA	NA	NA	NA	NA
647785	F	Yes	12.5	4.234	0	NA	NA	NA	NA	NA	NA	NA	NA	NA	NA	NA	NA	NA	NA	NA	NA	NA	NA	NA	NA	NA	NA	NA	NA	NA	NA	NA	NA	NA
647785	F	Yes	13	3.944	0	NA	10	NA	NA	NA	NA	NA	NA	NA	NA	NA	NA	NA	NA	NA	NA	NA	NA	NA	NA	NA	NA	NA	NA	NA	NA	NA	NA	NA
647785	F	Yes	13.5	NA	3.808	NA	NA	NA	NA	NA	NA	NA	NA	NA	NA	NA	NA	NA	NA	NA	NA	NA	NA	NA	NA	NA	NA	NA	NA	NA	NA	NA	NA	NA
647785	F	Yes	14	4.203	0	Negative	9	1.11975	6.05987	1.40491	1.02078	0.657436	-0.111503	0.940865	1.91179	1.18555	1.52037	4.70951	1.28477	0.648163	0.926067	0.383326	1.37561	2.66537	1.00256	-3.36292	2.49333	0.188203	0.704412	0.312171	0.946162	1.01524	1.20577	1.14943
647785	F	Yes	14	4.203	0	Negative	9	1.11975	6.05987	1.40491	1.02078	0.657436	-0.111503	0.940865	1.91179	1.18555	1.52037	4.70951	1.28477	0.648163	0.926067	0.383326	1.37561	2.66537	1.00256	-3.36292	2.49333	0.188203	0.704412	0.312171	0.946162	1.01524	1.20577	1.14943
647785	F	Yes	14.5	3.573	0	NA	NA	NA	NA	NA	NA	NA	NA	NA	NA	NA	NA	NA	NA	NA	NA	NA	NA	NA	NA	NA	NA	NA	NA	NA	NA	NA	NA	NA
647785	F	Yes	15	0	3.539	NA	NA	NA	NA	NA	NA	NA	NA	NA	NA	NA	NA	NA	NA	NA	NA	NA	NA	NA	NA	NA	NA	NA	NA	NA	NA	NA	NA	NA
647785	F	Yes	15.5	3.845	0	NA	NA	NA	NA	NA	NA	NA	NA	NA	NA	NA	NA	NA	NA	NA	NA	NA	NA	NA	NA	NA	NA	NA	NA	NA	NA	NA	NA	NA
647785	F	Yes	16	3.908	0	NA	NA	NA	NA	NA	NA	NA	NA	NA	NA	NA	NA	NA	NA	NA	NA	NA	NA	NA	NA	NA	NA	NA	NA	NA	NA	NA	NA	NA
647785	F	Yes	16.5	0	3.327	NA	NA	NA	NA	NA	NA	NA	NA	NA	NA	NA	NA	NA	NA	NA	NA	NA	NA	NA	NA	NA	NA	NA	NA	NA	NA	NA	NA	NA
647785	F	Yes	17	0	0	NA	NA	NA	NA	NA	NA	NA	NA	NA	NA	NA	NA	NA	NA	NA	NA	NA	NA	NA	NA	NA	NA	NA	NA	NA	NA	NA	NA	NA
647785	F	Yes	17.5	NA	NA	NA	NA	NA	NA	NA	NA	NA	NA	NA	NA	NA	NA	NA	NA	NA	NA	NA	NA	NA	NA	NA	NA	NA	NA	NA	NA	NA	NA	NA
647785	F	Yes	28	0	0	NA	NA	-0.19727	0.241176	0.659715	-0.363807	-0.00543815	-0.92837	0.0211306	1.11067	-0.0851053	0.329132	0.508248	-0.0692603	-0.482374	1.28131	-0.541108	-0.700908	-0.256118	0.147087	-3.80789	-0.0444317	1.99817	-0.341221	-0.0225446	-1.32234	0.41237	-1.05671	-0.773056
651806	M	Yes	1	0	0	Negative	0	0.283052	1.05427	-0.0987289	0.456129	1.08787	-0.0144771	0.492319	1.76896	0.487352	1.58122	1.58816	0.618392	0.244487	-0.608808	0.509317	0.618382	0.691443	-1.20866	-3.82195	-0.493692	1.75703	-0.0396586	1.81498	-0.691428	0.799216	1.41309	-0.501761
651806	M	Yes	1	0	0	Negative	0	0.283052	1.05427	-0.0987289	0.456129	1.08787	-0.0144771	0.492319	1.76896	0.487352	1.58122	1.58816	0.618392	0.244487	-0.608808	0.509317	0.618382	0.691443	-1.20866	-3.82195	-0.493692	1.75703	-0.0396586	1.81498	-0.691428	0.799216	1.41309	-0.501761
651806	M	Yes	1.5	3.47	4.252	NA	NA	NA	NA	NA	NA	NA	NA	NA	NA	NA	NA	NA	NA	NA	NA	NA	NA	NA	NA	NA	NA	NA	NA	NA	NA	NA	NA	NA
651806	M	Yes	2	7.203	4.918	Positive	0	0.357527	0.915283	0.0321707	0.510272	0.768178	0.753281	0.290389	1.1033	0.467021	0.969221	1.22209	0.697223	0.550793	-0.117802	0.904244	0.87681	0.801178	-0.124833	-3.8441	0.089192	0.235907	0.249597	1.37364	0.648396	0.714822	1.32721	-0.110631
651806	M	Yes	2	7.203	4.918	Positive	0	0.357527	0.915283	0.0321707	0.510272	0.768178	0.753281	0.290389	1.1033	0.467021	0.969221	1.22209	0.697223	0.550793	-0.117802	0.904244	0.87681	0.801178	-0.124833	-3.8441	0.089192	0.235907	0.249597	1.37364	0.648396	0.714822	1.32721	-0.110631
651806	M	Yes	2.5	8.478	5.99	NA	NA	NA	NA	NA	NA	NA	NA	NA	NA	NA	NA	NA	NA	NA	NA	NA	NA	NA	NA	NA	NA	NA	NA	NA	NA	NA	NA	NA
651806	M	Yes	3	9.229	6.39	Positive	4	7.00249	2.93999	6.68042	5.74661	5.45941	7.11728	5.66197	5.71337	7.44402	7.507	3.15328	6.18513	7.52853	5.2094	3.90354	7.01163	5.56508	5.18886	-2.49974	7.57784	0.474631	0.819887	8.08998	5.70633	5.12547	4.68748	4.83095
651806	M	Yes	3	9.229	6.39	Positive	4	7.00249	2.93999	6.68042	5.74661	5.45941	7.11728	5.66197	5.71337	7.44402	7.507	3.15328	6.18513	7.52853	5.2094	3.90354	7.01163	5.56508	5.18886	-2.49974	7.57784	0.474631	0.819887	8.08998	5.70633	5.12547	4.68748	4.83095
651806	M	Yes	3.5	8.793	7.44	NA	NA	NA	NA	NA	NA	NA	NA	NA	NA	NA	NA	NA	NA	NA	NA	NA	NA	NA	NA	NA	NA	NA	NA	NA	NA	NA	NA	NA
651806	M	Yes	4	8.281	6.599	Positive	3	5.94008	5.06848	5.04842	5.07852	5.399	5.57941	4.96703	5.58138	5.43974	5.63177	4.44275	5.39099	6.26341	3.87911	4.00531	6.26673	6.05948	4.46839	-3.16068	7.32337	0.71857	1.08898	8.23417	5.393	5.82292	4.44378	4.7837
651806	M	Yes	4	8.281	6.599	Positive	3	5.94008	5.06848	5.04842	5.07852	5.399	5.57941	4.96703	5.58138	5.43974	5.63177	4.44275	5.39099	6.26341	3.87911	4.00531	6.26673	6.05948	4.46839	-3.16068	7.32337	0.71857	1.08898	8.23417	5.393	5.82292	4.44378	4.7837
651806	M	Yes	4.5	6.902	5.299	NA	NA	NA	NA	NA	NA	NA	NA	NA	NA	NA	NA	NA	NA	NA	NA	NA	NA	NA	NA	NA	NA	NA	NA	NA	NA	NA	NA	NA
651806	M	Yes	5	7.215	3.741	Positive	0	4.00322	7.40673	3.82963	3.7807	4.49121	3.9372	4.08546	4.23132	4.56849	4.67827	6.16588	5.09635	4.25005	1.53743	3.1357	5.95142	5.99296	3.4287	-3.31033	5.11061	-0.270908	2.00759	6.43756	5.23403	5.40784	4.71747	3.95679
651806	M	Yes	5	7.215	3.741	Positive	0	4.00322	7.40673	3.82963	3.7807	4.49121	3.9372	4.08546	4.23132	4.56849	4.67827	6.16588	5.09635	4.25005	1.53743	3.1357	5.95142	5.99296	3.4287	-3.31033	5.11061	-0.270908	2.00759	6.43756	5.23403	5.40784	4.71747	3.95679
651806	M	Yes	5.5	6.179	3.552	NA	NA	NA	NA	NA	NA	NA	NA	NA	NA	NA	NA	NA	NA	NA	NA	NA	NA	NA	NA	NA	NA	NA	NA	NA	NA	NA	NA	NA
651806	M	Yes	6	6.112	6.716	NA	3	NA	NA	NA	NA	NA	NA	NA	NA	NA	NA	NA	NA	NA	NA	NA	NA	NA	NA	NA	NA	NA	NA	NA	NA	NA	NA	NA
651806	M	Yes	6.5	8.145	3.027	NA	NA	NA	NA	NA	NA	NA	NA	NA	NA	NA	NA	NA	NA	NA	NA	NA	NA	NA	NA	NA	NA	NA	NA	NA	NA	NA	NA	NA
651806	M	Yes	7	8.514	4.647	NA	1	NA	NA	NA	NA	NA	NA	NA	NA	NA	NA	NA	NA	NA	NA	NA	NA	NA	NA	NA	NA	NA	NA	NA	NA	NA	NA	NA
651806	M	Yes	7.5	6.782	6.709	NA	NA	NA	NA	NA	NA	NA	NA	NA	NA	NA	NA	NA	NA	NA	NA	NA	NA	NA	NA	NA	NA	NA	NA	NA	NA	NA	NA	NA
651806	M	Yes	8	6.978	6.4	NA	1	NA	NA	NA	NA	NA	NA	NA	NA	NA	NA	NA	NA	NA	NA	NA	NA	NA	NA	NA	NA	NA	NA	NA	NA	NA	NA	NA
651806	M	Yes	8.5	5.579	4.585	NA	NA	NA	NA	NA	NA	NA	NA	NA	NA	NA	NA	NA	NA	NA	NA	NA	NA	NA	NA	NA	NA	NA	NA	NA	NA	NA	NA	NA
651806	M	Yes	9	6.259	5.107	NA	1	NA	NA	NA	NA	NA	NA	NA	NA	NA	NA	NA	NA	NA	NA	NA	NA	NA	NA	NA	NA	NA	NA	NA	NA	NA	NA	NA
651806	M	Yes	9.5	6.134	4.427	NA	NA	NA	NA	NA	NA	NA	NA	NA	NA	NA	NA	NA	NA	NA	NA	NA	NA	NA	NA	NA	NA	NA	NA	NA	NA	NA	NA	NA
651806	M	Yes	10	6.019	3.754	Positive	4	2.82124	7.19166	1.88104	2.19638	3.159	1.67382	2.42381	4.06537	2.70826	3.47822	6.16332	3.36587	2.43903	0.151909	2.65877	4.31251	4.69781	0.942257	-3.24755	2.90354	0.593177	1.87118	3.51228	3.02643	3.25611	3.69862	1.19883
651806	M	Yes	10	6.019	3.754	Positive	4	2.82124	7.19166	1.88104	2.19638	3.159	1.67382	2.42381	4.06537	2.70826	3.47822	6.16332	3.36587	2.43903	0.151909	2.65877	4.31251	4.69781	0.942257	-3.24755	2.90354	0.593177	1.87118	3.51228	3.02643	3.25611	3.69862	1.19883
651806	M	Yes	10.5	5.653	4.219	NA	NA	NA	NA	NA	NA	NA	NA	NA	NA	NA	NA	NA	NA	NA	NA	NA	NA	NA	NA	NA	NA	NA	NA	NA	NA	NA	NA	NA
651806	M	Yes	11	6.111	5.327	NA	1	NA	NA	NA	NA	NA	NA	NA	NA	NA	NA	NA	NA	NA	NA	NA	NA	NA	NA	NA	NA	NA	NA	NA	NA	NA	NA	NA
651806	M	Yes	11.5	5.815	4.648	NA	NA	NA	NA	NA	NA	NA	NA	NA	NA	NA	NA	NA	NA	NA	NA	NA	NA	NA	NA	NA	NA	NA	NA	NA	NA	NA	NA	NA
651806	M	Yes	12	6.27	NA	NA	1	NA	NA	NA	NA	NA	NA	NA	NA	NA	NA	NA	NA	NA	NA	NA	NA	NA	NA	NA	NA	NA	NA	NA	NA	NA	NA	NA
651806	M	Yes	12.5	4.85	NA	NA	NA	NA	NA	NA	NA	NA	NA	NA	NA	NA	NA	NA	NA	NA	NA	NA	NA	NA	NA	NA	NA	NA	NA	NA	NA	NA	NA	NA
651806	M	Yes	13	3.65	4.659	NA	2	NA	NA	NA	NA	NA	NA	NA	NA	NA	NA	NA	NA	NA	NA	NA	NA	NA	NA	NA	NA	NA	NA	NA	NA	NA	NA	NA
651806	M	Yes	13.5	5.219	0	NA	NA	NA	NA	NA	NA	NA	NA	NA	NA	NA	NA	NA	NA	NA	NA	NA	NA	NA	NA	NA	NA	NA	NA	NA	NA	NA	NA	NA
651806	M	Yes	14	5.321	0	Negative	2	1.56706	4.94011	0.770393	1.48939	1.56075	1.08492	1.43686	2.47495	1.37233	1.71218	4.10745	2.01965	1.2395	-0.175052	1.26019	1.54667	2.69733	-0.63006	-3.34842	1.86592	0.559973	0.472071	1.57037	1.67665	0.96494	2.68995	0.834035
651806	M	Yes	14	5.321	0	Negative	2	1.56706	4.94011	0.770393	1.48939	1.56075	1.08492	1.43686	2.47495	1.37233	1.71218	4.10745	2.01965	1.2395	-0.175052	1.26019	1.54667	2.69733	-0.63006	-3.34842	1.86592	0.559973	0.472071	1.57037	1.67665	0.96494	2.68995	0.834035
651806	M	Yes	14.5	4.466	0	NA	NA	NA	NA	NA	NA	NA	NA	NA	NA	NA	NA	NA	NA	NA	NA	NA	NA	NA	NA	NA	NA	NA	NA	NA	NA	NA	NA	NA
651806	M	Yes	15	0	NA	NA	NA	NA	NA	NA	NA	NA	NA	NA	NA	NA	NA	NA	NA	NA	NA	NA	NA	NA	NA	NA	NA	NA	NA	NA	NA	NA	NA	NA
651806	M	Yes	15.5	3.758	0	NA	NA	NA	NA	NA	NA	NA	NA	NA	NA	NA	NA	NA	NA	NA	NA	NA	NA	NA	NA	NA	NA	NA	NA	NA	NA	NA	NA	NA
651806	M	Yes	16	NA	0	NA	NA	NA	NA	NA	NA	NA	NA	NA	NA	NA	NA	NA	NA	NA	NA	NA	NA	NA	NA	NA	NA	NA	NA	NA	NA	NA	NA	NA
651806	M	Yes	16.5	NA	0	NA	NA	NA	NA	NA	NA	NA	NA	NA	NA	NA	NA	NA	NA	NA	NA	NA	NA	NA	NA	NA	NA	NA	NA	NA	NA	NA	NA	NA
655401	F	No	1	0	0	NA	NA	0.877412	1.2623	0.856137	1.03956	1.15705	0.909149	1.26554	0.926331	0.630653	0.390023	0.628282	1.1781	0.690836	0.713728	-1.63219	-1.25045	0.9546	0.237823	-3.05903	1.87804	2.15422	-0.0479334	-0.296724	-0.15415	1.5872	-0.791736	0.373207
655401	F	No	1.5	0	0	NA	NA	NA	NA	NA	NA	NA	NA	NA	NA	NA	NA	NA	NA	NA	NA	NA	NA	NA	NA	NA	NA	NA	NA	NA	NA	NA	NA	NA
655401	F	No	2	0	0	NA	NA	0.356225	1.79823	0.600131	0.811748	0.858282	0.678211	0.909909	-0.0835107	0.667156	0.768156	1.85902	1.00189	0.659029	-0.852686	-0.982073	-0.955621	1.03415	2.20999	-3.0234	1.00316	1.52445	2.60596	0.597473	0.31662	1.27927	0.664327	0.869486
655401	F	No	2.5	0	0	NA	NA	NA	NA	NA	NA	NA	NA	NA	NA	NA	NA	NA	NA	NA	NA	NA	NA	NA	NA	NA	NA	NA	NA	NA	NA	NA	NA	NA
655401	F	No	3	0	0	NA	NA	0.0451213	1.45059	0.60238	0.972294	0.687952	0.880277	0.696341	0.266182	0.321024	-0.349008	0.724446	0.820408	0.345098	0.696368	-2.36779	-1.08218	0.910783	0.653573	-2.95001	2.19135	1.29838	-0.296033	-0.705252	-0.133267	1.67536	-0.777795	1.53981
655401	F	No	3.5	0	0	NA	NA	NA	NA	NA	NA	NA	NA	NA	NA	NA	NA	NA	NA	NA	NA	NA	NA	NA	NA	NA	NA	NA	NA	NA	NA	NA	NA	NA
655401	F	No	4	0	0	NA	NA	0.480327	2.03936	0.609975	0.799398	0.948016	0.720851	1.00243	0.552843	1.11902	0.94077	1.30958	0.991238	0.674984	-0.224375	-1.22322	-0.460164	1.14326	1.05334	-2.82928	1.33441	0.608165	0.0457546	0.353214	0.238268	1.26962	0.141283	0.471869
655401	F	No	4.5	0	0	NA	NA	NA	NA	NA	NA	NA	NA	NA	NA	NA	NA	NA	NA	NA	NA	NA	NA	NA	NA	NA	NA	NA	NA	NA	NA	NA	NA	NA
655401	F	No	5	0	0	NA	NA	-0.0494451	2.57118	1.2059	0.994146	0.262767	0.986515	0.277251	-0.539396	1.08519	0.859658	1.14695	1.24192	0.466411	0.327273	-1.43415	-0.632034	1.19674	1.25637	-2.80473	1.73439	-1.04231	-0.200119	-0.803782	0.635921	0.620906	-0.256726	-0.209383
655401	F	No	5.5	0	0	NA	NA	NA	NA	NA	NA	NA	NA	NA	NA	NA	NA	NA	NA	NA	NA	NA	NA	NA	NA	NA	NA	NA	NA	NA	NA	NA	NA	NA
655401	F	No	6	0	0	NA	NA	NA	NA	NA	NA	NA	NA	NA	NA	NA	NA	NA	NA	NA	NA	NA	NA	NA	NA	NA	NA	NA	NA	NA	NA	NA	NA	NA
655401	F	No	6.5	0	0	NA	NA	NA	NA	NA	NA	NA	NA	NA	NA	NA	NA	NA	NA	NA	NA	NA	NA	NA	NA	NA	NA	NA	NA	NA	NA	NA	NA	NA
655401	F	No	7	0	0	NA	NA	1.27742	2.04404	1.594	1.15126	1.11543	1.12818	1.59034	0.684125	1.13476	0.613707	1.32059	1.42377	0.658229	0.90377	-1.82785	-1.35886	1.21235	0.969209	-3.08829	2.15905	1.81229	2.2645	-0.111799	-0.41551	1.54682	-0.482034	0.454634
655401	F	No	7.5	0	0	NA	NA	NA	NA	NA	NA	NA	NA	NA	NA	NA	NA	NA	NA	NA	NA	NA	NA	NA	NA	NA	NA	NA	NA	NA	NA	NA	NA	NA
655401	F	No	8	0	0	NA	NA	NA	NA	NA	NA	NA	NA	NA	NA	NA	NA	NA	NA	NA	NA	NA	NA	NA	NA	NA	NA	NA	NA	NA	NA	NA	NA	NA
655401	F	No	8.5	0	0	NA	NA	NA	NA	NA	NA	NA	NA	NA	NA	NA	NA	NA	NA	NA	NA	NA	NA	NA	NA	NA	NA	NA	NA	NA	NA	NA	NA	NA
655401	F	No	9	0	0	NA	NA	NA	NA	NA	NA	NA	NA	NA	NA	NA	NA	NA	NA	NA	NA	NA	NA	NA	NA	NA	NA	NA	NA	NA	NA	NA	NA	NA
655401	F	No	9.5	0	0	NA	NA	NA	NA	NA	NA	NA	NA	NA	NA	NA	NA	NA	NA	NA	NA	NA	NA	NA	NA	NA	NA	NA	NA	NA	NA	NA	NA	NA
655401	F	No	10	0	0	NA	NA	0.257891	2.44348	1.17611	0.894942	0.769126	0.979948	0.894198	0.474847	0.840372	0.0666712	1.19454	1.1723	0.296004	0.787627	-2.27498	-1.56831	1.02168	0.691495	-3.05162	2.26513	1.30387	0.0576064	-1.22446	-0.571099	1.17269	-0.59015	0.296543
655401	F	No	10.5	0	0	NA	NA	NA	NA	NA	NA	NA	NA	NA	NA	NA	NA	NA	NA	NA	NA	NA	NA	NA	NA	NA	NA	NA	NA	NA	NA	NA	NA	NA
655401	F	No	11	0	0	NA	NA	NA	NA	NA	NA	NA	NA	NA	NA	NA	NA	NA	NA	NA	NA	NA	NA	NA	NA	NA	NA	NA	NA	NA	NA	NA	NA	NA
655401	F	No	11.5	0	0	NA	NA	NA	NA	NA	NA	NA	NA	NA	NA	NA	NA	NA	NA	NA	NA	NA	NA	NA	NA	NA	NA	NA	NA	NA	NA	NA	NA	NA
655401	F	No	12	0	0	NA	NA	NA	NA	NA	NA	NA	NA	NA	NA	NA	NA	NA	NA	NA	NA	NA	NA	NA	NA	NA	NA	NA	NA	NA	NA	NA	NA	NA
655401	F	No	12.5	0	0	NA	NA	NA	NA	NA	NA	NA	NA	NA	NA	NA	NA	NA	NA	NA	NA	NA	NA	NA	NA	NA	NA	NA	NA	NA	NA	NA	NA	NA
655401	F	No	13	0	0	NA	NA	NA	NA	NA	NA	NA	NA	NA	NA	NA	NA	NA	NA	NA	NA	NA	NA	NA	NA	NA	NA	NA	NA	NA	NA	NA	NA	NA
655401	F	No	13.5	0	0	NA	NA	NA	NA	NA	NA	NA	NA	NA	NA	NA	NA	NA	NA	NA	NA	NA	NA	NA	NA	NA	NA	NA	NA	NA	NA	NA	NA	NA
655401	F	No	14	0	0	NA	NA	1.03925	3.1882	1.73256	1.38405	1.13525	1.5638	1.54895	1.17606	1.3149	1.33778	2.06247	1.85781	0.719562	0.250711	-1.20297	-0.366498	1.78685	1.00853	-3.31133	2.50092	0.225894	2.65496	-0.584336	0.391474	1.82534	0.300648	1.02392
655401	F	No	28	0	0	NA	NA	0.959906	3.81953	1.32747	1.1098	1.05184	0.517475	0.862761	1.49932	1.78897	2.43385	2.35183	1.55829	0.731988	-0.521882	-0.522612	0.619403	1.87122	1.46123	-3.03901	1.30215	0.25697	0.240899	0.717682	0.166009	1.91399	0.830624	0.0316673
666427	M	Yes	1	0	0	Negative	0	0.265875	0.636136	0.406676	0.558365	-0.0935043	0.145592	-0.656763	-0.855146	0.340294	-0.0415598	1.13858	0.00373384	-0.0354392	0.917494	-0.55688	-0.302664	0.187379	0.194885	-3.27443	0.373878	-0.0203831	-0.0780322	-0.140622	0.0498116	-1.46601	-0.316037	-0.154505
666427	M	Yes	1	0	0	Negative	0	0.265875	0.636136	0.406676	0.558365	-0.0935043	0.145592	-0.656763	-0.855146	0.340294	-0.0415598	1.13858	0.00373384	-0.0354392	0.917494	-0.55688	-0.302664	0.187379	0.194885	-3.27443	0.373878	-0.0203831	-0.0780322	-0.140622	0.0498116	-1.46601	-0.316037	-0.154505
666427	M	Yes	1.5	0	0	NA	NA	NA	NA	NA	NA	NA	NA	NA	NA	NA	NA	NA	NA	NA	NA	NA	NA	NA	NA	NA	NA	NA	NA	NA	NA	NA	NA	NA
666427	M	Yes	2	3.992	3.611	Positive	0	-0.0663985	0.219276	1.02213	0.925806	-0.245859	0.371704	-0.232649	-0.704415	0.484624	-0.139026	0.981484	0.13466	0.0805649	1.23814	-1.04633	-0.230112	0.0914883	1.20197	-3.07197	0.401667	-1.03032	2.42942	-0.681232	0.80016	-1.39426	-0.243932	0.274783
666427	M	Yes	2	3.992	3.611	Positive	0	-0.0663985	0.219276	1.02213	0.925806	-0.245859	0.371704	-0.232649	-0.704415	0.484624	-0.139026	0.981484	0.13466	0.0805649	1.23814	-1.04633	-0.230112	0.0914883	1.20197	-3.07197	0.401667	-1.03032	2.42942	-0.681232	0.80016	-1.39426	-0.243932	0.274783
666427	M	Yes	2.5	5.934	5.071	NA	NA	NA	NA	NA	NA	NA	NA	NA	NA	NA	NA	NA	NA	NA	NA	NA	NA	NA	NA	NA	NA	NA	NA	NA	NA	NA	NA	NA
666427	M	Yes	3	7.038	6.499	Positive	0	6.08388	1.80853	5.87438	5.5861	5.00992	6.56753	4.14281	4.25451	6.25972	5.35716	3.66244	5.51074	6.51424	4.19041	2.60325	5.14914	4.7855	3.66225	-2.55048	6.49852	0.123662	0.855678	6.72045	3.58751	3.03427	3.88498	4.83048
666427	M	Yes	3	7.038	6.499	Positive	0	6.08388	1.80853	5.87438	5.5861	5.00992	6.56753	4.14281	4.25451	6.25972	5.35716	3.66244	5.51074	6.51424	4.19041	2.60325	5.14914	4.7855	3.66225	-2.55048	6.49852	0.123662	0.855678	6.72045	3.58751	3.03427	3.88498	4.83048
666427	M	Yes	3.5	8.053	5.383	NA	NA	NA	NA	NA	NA	NA	NA	NA	NA	NA	NA	NA	NA	NA	NA	NA	NA	NA	NA	NA	NA	NA	NA	NA	NA	NA	NA	NA
666427	M	Yes	4	7.745	7.254	Positive	5	6.84972	4.87294	6.28089	5.82612	5.95327	6.28257	5.02351	5.64535	6.959	5.95346	5.58192	6.10124	7.15756	5.38692	3.65124	6.57849	6.38287	4.80257	-2.38174	8.33781	1.33352	1.67156	8.36881	5.1242	4.86502	4.87405	4.92471
666427	M	Yes	4	7.745	7.254	Positive	5	6.84972	4.87294	6.28089	5.82612	5.95327	6.28257	5.02351	5.64535	6.959	5.95346	5.58192	6.10124	7.15756	5.38692	3.65124	6.57849	6.38287	4.80257	-2.38174	8.33781	1.33352	1.67156	8.36881	5.1242	4.86502	4.87405	4.92471
666427	M	Yes	4.5	8.284	4.736	NA	NA	NA	NA	NA	NA	NA	NA	NA	NA	NA	NA	NA	NA	NA	NA	NA	NA	NA	NA	NA	NA	NA	NA	NA	NA	NA	NA	NA
666427	M	Yes	5	8.198	3.699	Positive	6	6.28295	7.39507	5.70354	5.00401	5.23485	5.12064	4.2727	4.6466	6.15171	5.33314	6.92875	6.26953	6.01938	3.59537	3.09047	6.26178	6.69375	4.84203	-2.56825	7.22401	0.991044	2.22477	7.59393	5.99543	4.5977	4.86772	4.42333
666427	M	Yes	5	8.198	3.699	Positive	6	6.28295	7.39507	5.70354	5.00401	5.23485	5.12064	4.2727	4.6466	6.15171	5.33314	6.92875	6.26953	6.01938	3.59537	3.09047	6.26178	6.69375	4.84203	-2.56825	7.22401	0.991044	2.22477	7.59393	5.99543	4.5977	4.86772	4.42333
666427	M	Yes	5.5	7.321	3.714	NA	NA	NA	NA	NA	NA	NA	NA	NA	NA	NA	NA	NA	NA	NA	NA	NA	NA	NA	NA	NA	NA	NA	NA	NA	NA	NA	NA	NA
666427	M	Yes	6	8.447	6.172	NA	10	NA	NA	NA	NA	NA	NA	NA	NA	NA	NA	NA	NA	NA	NA	NA	NA	NA	NA	NA	NA	NA	NA	NA	NA	NA	NA	NA
666427	M	Yes	6.5	9.002	3.79	NA	NA	NA	NA	NA	NA	NA	NA	NA	NA	NA	NA	NA	NA	NA	NA	NA	NA	NA	NA	NA	NA	NA	NA	NA	NA	NA	NA	NA
666427	M	Yes	7	7.626	7.295	Positive	12	5.05182	7.57559	4.57699	4.33886	4.78059	4.07734	3.89268	4.01904	4.6829	4.22619	6.98671	5.60309	4.74081	2.42998	2.56798	5.00705	6.23051	3.39012	-3.03642	5.70293	0.586877	1.59435	6.17594	5.25743	4.21129	4.1775	2.86945
666427	M	Yes	7	7.626	7.295	Positive	12	5.05182	7.57559	4.57699	4.33886	4.78059	4.07734	3.89268	4.01904	4.6829	4.22619	6.98671	5.60309	4.74081	2.42998	2.56798	5.00705	6.23051	3.39012	-3.03642	5.70293	0.586877	1.59435	6.17594	5.25743	4.21129	4.1775	2.86945
666427	M	Yes	7.5	9.124	5.687	NA	NA	NA	NA	NA	NA	NA	NA	NA	NA	NA	NA	NA	NA	NA	NA	NA	NA	NA	NA	NA	NA	NA	NA	NA	NA	NA	NA	NA
666427	M	Yes	8	7.084	6.393	NA	24	NA	NA	NA	NA	NA	NA	NA	NA	NA	NA	NA	NA	NA	NA	NA	NA	NA	NA	NA	NA	NA	NA	NA	NA	NA	NA	NA
666427	M	Yes	8.5	6.796	5.475	NA	NA	NA	NA	NA	NA	NA	NA	NA	NA	NA	NA	NA	NA	NA	NA	NA	NA	NA	NA	NA	NA	NA	NA	NA	NA	NA	NA	NA
666427	M	Yes	9	5.49	5.696	NA	29	NA	NA	NA	NA	NA	NA	NA	NA	NA	NA	NA	NA	NA	NA	NA	NA	NA	NA	NA	NA	NA	NA	NA	NA	NA	NA	NA
666427	M	Yes	9.5	5.876	5.128	NA	NA	NA	NA	NA	NA	NA	NA	NA	NA	NA	NA	NA	NA	NA	NA	NA	NA	NA	NA	NA	NA	NA	NA	NA	NA	NA	NA	NA
666427	M	Yes	10	4.666	4.882	Negative	20	2.868	6.50275	2.31768	2.47189	2.63614	1.66987	1.78162	2.16125	2.49096	1.75363	6.06999	3.23531	2.46829	1.27563	1.58979	3.39999	4.36649	1.82855	-2.47168	3.56325	-1.22338	1.38685	2.94563	3.15422	2.16857	2.40694	1.43544
666427	M	Yes	10	4.666	4.882	Negative	20	2.868	6.50275	2.31768	2.47189	2.63614	1.66987	1.78162	2.16125	2.49096	1.75363	6.06999	3.23531	2.46829	1.27563	1.58979	3.39999	4.36649	1.82855	-2.47168	3.56325	-1.22338	1.38685	2.94563	3.15422	2.16857	2.40694	1.43544
666427	M	Yes	10.5	3.957	4.018	NA	NA	NA	NA	NA	NA	NA	NA	NA	NA	NA	NA	NA	NA	NA	NA	NA	NA	NA	NA	NA	NA	NA	NA	NA	NA	NA	NA	NA
666427	M	Yes	11	NA	4.912	NA	10	NA	NA	NA	NA	NA	NA	NA	NA	NA	NA	NA	NA	NA	NA	NA	NA	NA	NA	NA	NA	NA	NA	NA	NA	NA	NA	NA
666427	M	Yes	11.5	NA	0	NA	NA	NA	NA	NA	NA	NA	NA	NA	NA	NA	NA	NA	NA	NA	NA	NA	NA	NA	NA	NA	NA	NA	NA	NA	NA	NA	NA	NA
666427	M	Yes	12	5.532	4.67	NA	9	NA	NA	NA	NA	NA	NA	NA	NA	NA	NA	NA	NA	NA	NA	NA	NA	NA	NA	NA	NA	NA	NA	NA	NA	NA	NA	NA
666427	M	Yes	12.5	NA	NA	NA	NA	NA	NA	NA	NA	NA	NA	NA	NA	NA	NA	NA	NA	NA	NA	NA	NA	NA	NA	NA	NA	NA	NA	NA	NA	NA	NA	NA
666427	M	Yes	13	2.967	NA	NA	6	NA	NA	NA	NA	NA	NA	NA	NA	NA	NA	NA	NA	NA	NA	NA	NA	NA	NA	NA	NA	NA	NA	NA	NA	NA	NA	NA
666427	M	Yes	13.5	NA	NA	NA	NA	NA	NA	NA	NA	NA	NA	NA	NA	NA	NA	NA	NA	NA	NA	NA	NA	NA	NA	NA	NA	NA	NA	NA	NA	NA	NA	NA
666427	M	Yes	14	NA	3.946	Negative	4	0.701327	4.35791	0.193911	0.757761	0.45805	0.208168	-0.260285	0.0468403	0.891894	0.638711	4.28049	0.941752	0.559471	0.621427	0.26161	0.746173	1.83335	-0.558366	-3.14245	1.44271	0.154184	0.834429	0.812283	1.07361	-0.663906	1.3003	0.916863
666427	M	Yes	14	NA	3.946	Negative	4	0.701327	4.35791	0.193911	0.757761	0.45805	0.208168	-0.260285	0.0468403	0.891894	0.638711	4.28049	0.941752	0.559471	0.621427	0.26161	0.746173	1.83335	-0.558366	-3.14245	1.44271	0.154184	0.834429	0.812283	1.07361	-0.663906	1.3003	0.916863
666427	M	Yes	14.5	0	4.019	NA	NA	NA	NA	NA	NA	NA	NA	NA	NA	NA	NA	NA	NA	NA	NA	NA	NA	NA	NA	NA	NA	NA	NA	NA	NA	NA	NA	NA
666427	M	Yes	15	0	3.244	NA	NA	NA	NA	NA	NA	NA	NA	NA	NA	NA	NA	NA	NA	NA	NA	NA	NA	NA	NA	NA	NA	NA	NA	NA	NA	NA	NA	NA
666427	M	Yes	15.5	NA	0	NA	NA	NA	NA	NA	NA	NA	NA	NA	NA	NA	NA	NA	NA	NA	NA	NA	NA	NA	NA	NA	NA	NA	NA	NA	NA	NA	NA	NA
666475	M	No	1	0	0	NA	NA	0.0797844	0.289933	0.361358	0.554983	0.468679	0.476119	0.248785	0.946011	0.746156	0.980746	0.0983314	0.497676	0.408503	-0.0601594	0.476308	0.655589	0.407155	0.216029	-3.61935	0.0939333	-0.7206	-0.0582191	0.628297	0.183099	0.488463	0.671227	0.756554
666475	M	No	1.5	0	0	NA	NA	NA	NA	NA	NA	NA	NA	NA	NA	NA	NA	NA	NA	NA	NA	NA	NA	NA	NA	NA	NA	NA	NA	NA	NA	NA	NA	NA
666475	M	No	2	0	0	NA	NA	-0.799822	-0.0928068	-0.108914	0.434177	0.155681	0.0943733	-0.242306	1.02242	0.254151	0.484705	-0.0765677	0.313252	0.0628893	-0.546943	0.757279	0.802467	0.115633	-0.0817522	-3.62353	-0.182563	-0.836625	2.32763	0.41163	0.47778	0.342806	0.279253	0.374722
666475	M	No	2.5	0	0	NA	NA	NA	NA	NA	NA	NA	NA	NA	NA	NA	NA	NA	NA	NA	NA	NA	NA	NA	NA	NA	NA	NA	NA	NA	NA	NA	NA	NA
666475	M	No	3	0	0	NA	NA	0.140004	0.735989	0.0013711	0.218829	0.994377	-0.744609	0.312477	1.86779	0.900108	1.86474	0.904764	0.560364	0.0582815	-0.388568	0.528153	1.06853	0.388455	-2.03145	-3.67431	-0.441619	1.60475	0.781453	1.47625	-1.41161	0.74151	0.905405	-1.06645
666475	M	No	3.5	0	0	NA	NA	NA	NA	NA	NA	NA	NA	NA	NA	NA	NA	NA	NA	NA	NA	NA	NA	NA	NA	NA	NA	NA	NA	NA	NA	NA	NA	NA
666475	M	No	4	0	0	NA	NA	-0.755873	0.165984	-0.741884	0.275435	-0.173834	0.105993	-0.900536	0.556265	-0.57134	-0.131667	-0.307048	-0.0296255	-0.143537	-0.417003	0.491827	0.336166	-0.0513721	-1.44307	-3.57523	0.252513	-1.77953	2.29068	-0.39692	-0.278177	0.40844	0.244403	-0.433368
666475	M	No	4.5	0	0	NA	NA	NA	NA	NA	NA	NA	NA	NA	NA	NA	NA	NA	NA	NA	NA	NA	NA	NA	NA	NA	NA	NA	NA	NA	NA	NA	NA	NA
666475	M	No	5	0	0	NA	NA	-0.303521	-0.071612	-0.154361	-0.0633456	0.233264	-0.0975729	-0.299183	0.696067	-0.0367835	0.286824	-0.0487457	0.171164	0.0257896	-0.460203	0.435124	0.274069	-0.0600782	-0.620717	-3.57104	-0.584962	-0.230323	-3.34e-05	0.80949	-0.369299	0.515753	0.473365	-0.0925916
666475	M	No	5.5	0	0	NA	NA	NA	NA	NA	NA	NA	NA	NA	NA	NA	NA	NA	NA	NA	NA	NA	NA	NA	NA	NA	NA	NA	NA	NA	NA	NA	NA	NA
666475	M	No	6	0	0	NA	NA	NA	NA	NA	NA	NA	NA	NA	NA	NA	NA	NA	NA	NA	NA	NA	NA	NA	NA	NA	NA	NA	NA	NA	NA	NA	NA	NA
666475	M	No	6.5	0	0	NA	NA	NA	NA	NA	NA	NA	NA	NA	NA	NA	NA	NA	NA	NA	NA	NA	NA	NA	NA	NA	NA	NA	NA	NA	NA	NA	NA	NA
666475	M	No	7	0	0	NA	NA	0.0698709	0.100923	-0.514515	-0.162948	-0.0660528	-0.116354	-0.235757	0.424578	-0.0821077	0.527127	-0.0139421	0.000985512	-0.351737	-1.35972	0.476344	0.276165	-0.179205	-1.07636	-3.56486	-0.408322	-1.69095	0.107171	0.354489	-0.307632	0.177946	0.628855	-0.229041
666475	M	No	7.5	0	0	NA	NA	NA	NA	NA	NA	NA	NA	NA	NA	NA	NA	NA	NA	NA	NA	NA	NA	NA	NA	NA	NA	NA	NA	NA	NA	NA	NA	NA
666475	M	No	8	0	0	NA	NA	NA	NA	NA	NA	NA	NA	NA	NA	NA	NA	NA	NA	NA	NA	NA	NA	NA	NA	NA	NA	NA	NA	NA	NA	NA	NA	NA
666475	M	No	8.5	0	0	NA	NA	NA	NA	NA	NA	NA	NA	NA	NA	NA	NA	NA	NA	NA	NA	NA	NA	NA	NA	NA	NA	NA	NA	NA	NA	NA	NA	NA
666475	M	No	9	0	0	NA	NA	NA	NA	NA	NA	NA	NA	NA	NA	NA	NA	NA	NA	NA	NA	NA	NA	NA	NA	NA	NA	NA	NA	NA	NA	NA	NA	NA
666475	M	No	9.5	0	0	NA	NA	NA	NA	NA	NA	NA	NA	NA	NA	NA	NA	NA	NA	NA	NA	NA	NA	NA	NA	NA	NA	NA	NA	NA	NA	NA	NA	NA
666475	M	No	10	0	0	NA	NA	-0.429793	0.256811	-0.358106	0.00492521	-0.141562	-0.0750763	-0.819456	0.491405	0.185437	0.633498	0.146605	-0.0223794	-0.205287	-0.824726	0.266222	0.260212	-0.172024	-1.10855	-3.5421	-0.201933	-1.62332	0.135855	0.209685	-0.294112	0.1181	0.481105	0.39357
666475	M	No	10.5	0	0	NA	NA	NA	NA	NA	NA	NA	NA	NA	NA	NA	NA	NA	NA	NA	NA	NA	NA	NA	NA	NA	NA	NA	NA	NA	NA	NA	NA	NA
666475	M	No	11	0	0	NA	NA	NA	NA	NA	NA	NA	NA	NA	NA	NA	NA	NA	NA	NA	NA	NA	NA	NA	NA	NA	NA	NA	NA	NA	NA	NA	NA	NA
666475	M	No	11.5	0	0	NA	NA	NA	NA	NA	NA	NA	NA	NA	NA	NA	NA	NA	NA	NA	NA	NA	NA	NA	NA	NA	NA	NA	NA	NA	NA	NA	NA	NA
666475	M	No	12	0	0	NA	NA	NA	NA	NA	NA	NA	NA	NA	NA	NA	NA	NA	NA	NA	NA	NA	NA	NA	NA	NA	NA	NA	NA	NA	NA	NA	NA	NA
666475	M	No	12.5	0	0	NA	NA	NA	NA	NA	NA	NA	NA	NA	NA	NA	NA	NA	NA	NA	NA	NA	NA	NA	NA	NA	NA	NA	NA	NA	NA	NA	NA	NA
666475	M	No	13	0	0	NA	NA	NA	NA	NA	NA	NA	NA	NA	NA	NA	NA	NA	NA	NA	NA	NA	NA	NA	NA	NA	NA	NA	NA	NA	NA	NA	NA	NA
666475	M	No	13.5	0	NA	NA	NA	NA	NA	NA	NA	NA	NA	NA	NA	NA	NA	NA	NA	NA	NA	NA	NA	NA	NA	NA	NA	NA	NA	NA	NA	NA	NA	NA
666475	M	No	14	0	0	NA	NA	-0.122289	0.468358	-0.399461	0.152592	0.00488419	0.0576534	-0.0261296	0.638801	0.407643	0.961253	-0.237031	0.0918098	-0.0945267	-0.631543	0.573496	1.62928	0.240895	-1.2724	-3.83579	-0.590061	-1.65952	2.41797	0.49122	-0.0705235	0.25833	0.430946	0.630082
666475	M	No	28	0	0	NA	NA	1.00413	-0.400533	1.6811	1.42225	1.57857	1.01944	1.23738	2.20619	1.16095	2.01079	0.397008	1.97735	0.961251	0.264497	0.931924	1.70759	0.897527	-0.546483	-3.82529	-0.411828	1.62922	0.860879	1.17762	0.0709255	1.38002	0.685849	0.45345
666482	F	Yes	1	0	0	Negative	1	-0.208819	-0.62828	0.0526464	0.488654	0.303739	0.589237	0.0741821	-0.116764	-0.258535	-0.697696	-0.625604	0.338294	0.468818	1.26869	3.43949	0.439414	0.144039	1.18536	-3.41118	0.415844	0.435971	-1.11288	0.533995	0.154733	0.567057	0.401727	-0.728537
666482	F	Yes	1	0	0	Negative	1	-0.208819	-0.62828	0.0526464	0.488654	0.303739	0.589237	0.0741821	-0.116764	-0.258535	-0.697696	-0.625604	0.338294	0.468818	1.26869	3.43949	0.439414	0.144039	1.18536	-3.41118	0.415844	0.435971	-1.11288	0.533995	0.154733	0.567057	0.401727	-0.728537
666482	F	Yes	1.5	0	0	NA	NA	NA	NA	NA	NA	NA	NA	NA	NA	NA	NA	NA	NA	NA	NA	NA	NA	NA	NA	NA	NA	NA	NA	NA	NA	NA	NA	NA
666482	F	Yes	2	0	0	Negative	3	0.436665	-0.711949	0.523853	0.223056	0.120892	0.28651	0.0324913	-0.514855	0.105398	-0.374856	-0.886366	0.266862	0.301033	1.20388	1.33126	0.176979	-0.011174	1.75353	-3.64064	-0.294898	-0.0334505	-0.526043	0.274418	0.500903	0.0743937	0.237231	0.671991
666482	F	Yes	2	0	0	Negative	3	0.436665	-0.711949	0.523853	0.223056	0.120892	0.28651	0.0324913	-0.514855	0.105398	-0.374856	-0.886366	0.266862	0.301033	1.20388	1.33126	0.176979	-0.011174	1.75353	-3.64064	-0.294898	-0.0334505	-0.526043	0.274418	0.500903	0.0743937	0.237231	0.671991
666482	F	Yes	2.5	0	NA	NA	NA	NA	NA	NA	NA	NA	NA	NA	NA	NA	NA	NA	NA	NA	NA	NA	NA	NA	NA	NA	NA	NA	NA	NA	NA	NA	NA	NA
666482	F	Yes	3	0	4.492	Negative	0	0.562852	-0.749848	0.091567	0.486033	0.67424	0.722344	0.775214	0.0974443	0.118046	-0.357672	-0.695404	0.608297	0.480049	1.39509	1.10361	0.7421	0.292892	1.83416	-3.51287	0.502969	-0.266825	-0.948357	0.09225	0.183789	0.756825	0.252836	0.675515
666482	F	Yes	3	0	4.492	Negative	0	0.562852	-0.749848	0.091567	0.486033	0.67424	0.722344	0.775214	0.0974443	0.118046	-0.357672	-0.695404	0.608297	0.480049	1.39509	1.10361	0.7421	0.292892	1.83416	-3.51287	0.502969	-0.266825	-0.948357	0.09225	0.183789	0.756825	0.252836	0.675515
666482	F	Yes	3.5	NA	4.283	NA	NA	NA	NA	NA	NA	NA	NA	NA	NA	NA	NA	NA	NA	NA	NA	NA	NA	NA	NA	NA	NA	NA	NA	NA	NA	NA	NA	NA
666482	F	Yes	4	0	4.427	Negative	0	2.82478	0.427539	3.30572	2.89419	2.87039	2.83551	2.23515	2.41015	3.05398	2.99634	0.515756	3.39333	2.54458	1.77798	2.8237	2.8002	2.43946	2.81891	-3.17956	1.86933	0.376514	0.124556	2.81669	1.69061	2.14406	2.20358	1.11308
666482	F	Yes	4	0	4.427	Negative	0	2.82478	0.427539	3.30572	2.89419	2.87039	2.83551	2.23515	2.41015	3.05398	2.99634	0.515756	3.39333	2.54458	1.77798	2.8237	2.8002	2.43946	2.81891	-3.17956	1.86933	0.376514	0.124556	2.81669	1.69061	2.14406	2.20358	1.11308
666482	F	Yes	4.5	3.692	5.913	NA	NA	NA	NA	NA	NA	NA	NA	NA	NA	NA	NA	NA	NA	NA	NA	NA	NA	NA	NA	NA	NA	NA	NA	NA	NA	NA	NA	NA
666482	F	Yes	5	NA	7.677	Positive	2	5.80789	1.02409	5.64755	5.21065	4.92593	6.11351	4.68565	4.23046	6.08935	5.56771	1.54576	5.37317	6.26699	4.0716	4.43898	5.30976	4.47683	4.85302	-2.81431	5.35879	0.0667285	0.441248	7.20516	4.86939	4.06031	4.34072	4.83514
666482	F	Yes	5	NA	7.677	Positive	2	5.80789	1.02409	5.64755	5.21065	4.92593	6.11351	4.68565	4.23046	6.08935	5.56771	1.54576	5.37317	6.26699	4.0716	4.43898	5.30976	4.47683	4.85302	-2.81431	5.35879	0.0667285	0.441248	7.20516	4.86939	4.06031	4.34072	4.83514
666482	F	Yes	5.5	8.496	6.248	NA	NA	NA	NA	NA	NA	NA	NA	NA	NA	NA	NA	NA	NA	NA	NA	NA	NA	NA	NA	NA	NA	NA	NA	NA	NA	NA	NA	NA
666482	F	Yes	6	6.953	6.341	NA	4	NA	NA	NA	NA	NA	NA	NA	NA	NA	NA	NA	NA	NA	NA	NA	NA	NA	NA	NA	NA	NA	NA	NA	NA	NA	NA	NA
666482	F	Yes	6.5	4.478	5.526	NA	NA	NA	NA	NA	NA	NA	NA	NA	NA	NA	NA	NA	NA	NA	NA	NA	NA	NA	NA	NA	NA	NA	NA	NA	NA	NA	NA	NA
666482	F	Yes	7	6.848	6.113	Positive	2	5.11191	6.53859	4.61295	4.63758	4.78093	4.96451	4.18331	4.37266	5.30565	4.77058	5.07357	5.78592	5.65218	3.18371	4.46409	6.2309	6.24262	4.70739	-2.85983	6.40926	-1.13437	1.03004	7.01485	6.03159	6.27397	4.76978	3.6078
666482	F	Yes	7	6.848	6.113	Positive	2	5.11191	6.53859	4.61295	4.63758	4.78093	4.96451	4.18331	4.37266	5.30565	4.77058	5.07357	5.78592	5.65218	3.18371	4.46409	6.2309	6.24262	4.70739	-2.85983	6.40926	-1.13437	1.03004	7.01485	6.03159	6.27397	4.76978	3.6078
666482	F	Yes	7.5	6.629	4.744	NA	NA	NA	NA	NA	NA	NA	NA	NA	NA	NA	NA	NA	NA	NA	NA	NA	NA	NA	NA	NA	NA	NA	NA	NA	NA	NA	NA	NA
666482	F	Yes	8	6.559	5.297	NA	8	NA	NA	NA	NA	NA	NA	NA	NA	NA	NA	NA	NA	NA	NA	NA	NA	NA	NA	NA	NA	NA	NA	NA	NA	NA	NA	NA
666482	F	Yes	8.5	4.986	5.175	NA	NA	NA	NA	NA	NA	NA	NA	NA	NA	NA	NA	NA	NA	NA	NA	NA	NA	NA	NA	NA	NA	NA	NA	NA	NA	NA	NA	NA
666482	F	Yes	9	7.05	5.592	NA	0	NA	NA	NA	NA	NA	NA	NA	NA	NA	NA	NA	NA	NA	NA	NA	NA	NA	NA	NA	NA	NA	NA	NA	NA	NA	NA	NA
666482	F	Yes	9.5	5.095	NA	NA	NA	NA	NA	NA	NA	NA	NA	NA	NA	NA	NA	NA	NA	NA	NA	NA	NA	NA	NA	NA	NA	NA	NA	NA	NA	NA	NA	NA
666482	F	Yes	10	3.781	3.941	Negative	0	2.122	6.55318	1.42806	1.74317	2.67791	1.4964	2.13402	2.52321	2.45958	2.42887	4.96106	2.81367	2.22033	0.804036	2.9349	4.65417	4.45833	3.7112	-3.0342	2.88632	-0.441149	1.74692	3.38177	3.67011	4.6434	3.16538	1.55145
666482	F	Yes	10	3.781	3.941	Negative	0	2.122	6.55318	1.42806	1.74317	2.67791	1.4964	2.13402	2.52321	2.45958	2.42887	4.96106	2.81367	2.22033	0.804036	2.9349	4.65417	4.45833	3.7112	-3.0342	2.88632	-0.441149	1.74692	3.38177	3.67011	4.6434	3.16538	1.55145
666482	F	Yes	10.5	3.593	4.737	NA	NA	NA	NA	NA	NA	NA	NA	NA	NA	NA	NA	NA	NA	NA	NA	NA	NA	NA	NA	NA	NA	NA	NA	NA	NA	NA	NA	NA
666482	F	Yes	11	3.944	5.08	NA	0	NA	NA	NA	NA	NA	NA	NA	NA	NA	NA	NA	NA	NA	NA	NA	NA	NA	NA	NA	NA	NA	NA	NA	NA	NA	NA	NA
666482	F	Yes	11.5	NA	NA	NA	NA	NA	NA	NA	NA	NA	NA	NA	NA	NA	NA	NA	NA	NA	NA	NA	NA	NA	NA	NA	NA	NA	NA	NA	NA	NA	NA	NA
666482	F	Yes	12	4.01	3.128	NA	0	NA	NA	NA	NA	NA	NA	NA	NA	NA	NA	NA	NA	NA	NA	NA	NA	NA	NA	NA	NA	NA	NA	NA	NA	NA	NA	NA
666482	F	Yes	12.5	0	NA	NA	NA	NA	NA	NA	NA	NA	NA	NA	NA	NA	NA	NA	NA	NA	NA	NA	NA	NA	NA	NA	NA	NA	NA	NA	NA	NA	NA	NA
666482	F	Yes	13	NA	3.278	NA	0	NA	NA	NA	NA	NA	NA	NA	NA	NA	NA	NA	NA	NA	NA	NA	NA	NA	NA	NA	NA	NA	NA	NA	NA	NA	NA	NA
666482	F	Yes	13.5	0	NA	NA	NA	NA	NA	NA	NA	NA	NA	NA	NA	NA	NA	NA	NA	NA	NA	NA	NA	NA	NA	NA	NA	NA	NA	NA	NA	NA	NA	NA
666482	F	Yes	14	NA	4.698	Negative	0	2.6699	4.90037	3.0026	3.10071	2.93261	2.43029	2.97898	2.79871	2.57856	2.08841	3.4731	3.70496	2.79678	1.9479	2.54269	3.09341	4.02543	2.60157	-3.21495	3.10289	0.560983	0.850241	2.32544	2.86852	2.41912	2.7934	1.0416
666482	F	Yes	14	NA	4.698	Negative	0	2.6699	4.90037	3.0026	3.10071	2.93261	2.43029	2.97898	2.79871	2.57856	2.08841	3.4731	3.70496	2.79678	1.9479	2.54269	3.09341	4.02543	2.60157	-3.21495	3.10289	0.560983	0.850241	2.32544	2.86852	2.41912	2.7934	1.0416
666482	F	Yes	14.5	NA	NA	NA	NA	NA	NA	NA	NA	NA	NA	NA	NA	NA	NA	NA	NA	NA	NA	NA	NA	NA	NA	NA	NA	NA	NA	NA	NA	NA	NA	NA
666482	F	Yes	15	3.514	NA	NA	NA	NA	NA	NA	NA	NA	NA	NA	NA	NA	NA	NA	NA	NA	NA	NA	NA	NA	NA	NA	NA	NA	NA	NA	NA	NA	NA	NA
666482	F	Yes	15.5	0	3.392	NA	NA	NA	NA	NA	NA	NA	NA	NA	NA	NA	NA	NA	NA	NA	NA	NA	NA	NA	NA	NA	NA	NA	NA	NA	NA	NA	NA	NA
666482	F	Yes	16	3.572	NA	NA	NA	NA	NA	NA	NA	NA	NA	NA	NA	NA	NA	NA	NA	NA	NA	NA	NA	NA	NA	NA	NA	NA	NA	NA	NA	NA	NA	NA
666482	F	Yes	16.5	0	0	NA	NA	NA	NA	NA	NA	NA	NA	NA	NA	NA	NA	NA	NA	NA	NA	NA	NA	NA	NA	NA	NA	NA	NA	NA	NA	NA	NA	NA
666482	F	Yes	17	3.461	3.324	NA	NA	NA	NA	NA	NA	NA	NA	NA	NA	NA	NA	NA	NA	NA	NA	NA	NA	NA	NA	NA	NA	NA	NA	NA	NA	NA	NA	NA
666482	F	Yes	17.5	0	NA	NA	NA	NA	NA	NA	NA	NA	NA	NA	NA	NA	NA	NA	NA	NA	NA	NA	NA	NA	NA	NA	NA	NA	NA	NA	NA	NA	NA	NA
666482	F	Yes	18	NA	0	NA	NA	NA	NA	NA	NA	NA	NA	NA	NA	NA	NA	NA	NA	NA	NA	NA	NA	NA	NA	NA	NA	NA	NA	NA	NA	NA	NA	NA
666482	F	Yes	28	NA	0	NA	NA	0.71291	-0.296357	0.776232	0.293543	0.614798	-0.0181986	0.527749	0.0178636	0.959002	1.00028	-0.501162	0.615254	0.153409	1.27518	2.01169	0.693872	0.365638	2.10107	-3.5496	-0.429819	1.46091	-0.136142	1.22947	-0.382193	0.62526	0.409841	-0.532764
666482	F	Yes	90	0	0	NA	NA	NA	NA	NA	NA	NA	NA	NA	NA	NA	NA	NA	NA	NA	NA	NA	NA	NA	NA	NA	NA	NA	NA	NA	NA	NA	NA	NA
666660	F	Yes	1	3.129	0	Negative	1	-0.287323	-0.665723	-0.561753	-0.387462	-0.11229	-0.701343	-0.359862	-0.0721359	-0.645272	-1.28952	-0.462855	-0.298646	-0.384683	0.785976	-1.09344	-0.741275	-0.339235	-0.363502	-3.13666	-0.430573	-0.745708	-0.511858	-0.553687	-0.326287	0.102299	-0.649758	-1.12125
666660	F	Yes	1	3.129	0	Negative	1	-0.287323	-0.665723	-0.561753	-0.387462	-0.11229	-0.701343	-0.359862	-0.0721359	-0.645272	-1.28952	-0.462855	-0.298646	-0.384683	0.785976	-1.09344	-0.741275	-0.339235	-0.363502	-3.13666	-0.430573	-0.745708	-0.511858	-0.553687	-0.326287	0.102299	-0.649758	-1.12125
666660	F	Yes	1.5	0	0	NA	NA	NA	NA	NA	NA	NA	NA	NA	NA	NA	NA	NA	NA	NA	NA	NA	NA	NA	NA	NA	NA	NA	NA	NA	NA	NA	NA	NA
666660	F	Yes	2	5.275	NA	Negative	0	-0.670006	-0.80825	-0.702704	-0.303847	-0.310888	-0.392883	-0.502977	-0.457021	-0.8606	-2.02286	-0.88487	-0.163231	-0.172497	1.05067	-0.971572	-0.567276	-0.298449	-0.141533	-3.11757	0.032258	-1.43953	-0.681301	-1.22355	0.349927	-0.342345	-0.777482	-0.684634
666660	F	Yes	2	5.275	NA	Negative	0	-0.670006	-0.80825	-0.702704	-0.303847	-0.310888	-0.392883	-0.502977	-0.457021	-0.8606	-2.02286	-0.88487	-0.163231	-0.172497	1.05067	-0.971572	-0.567276	-0.298449	-0.141533	-3.11757	0.032258	-1.43953	-0.681301	-1.22355	0.349927	-0.342345	-0.777482	-0.684634
666660	F	Yes	2.5	4.467	3.299	NA	NA	NA	NA	NA	NA	NA	NA	NA	NA	NA	NA	NA	NA	NA	NA	NA	NA	NA	NA	NA	NA	NA	NA	NA	NA	NA	NA	NA
666660	F	Yes	3	6.846	7.175	Positive	4	-0.0663983	-0.853957	0.327314	0.193869	0.801491	-0.167882	0.605908	1.16129	0.249498	-0.592714	-0.592475	0.563165	0.374852	1.31467	-1.07901	-0.0505587	0.12531	-0.290569	-2.82326	-0.0174326	0.516742	-1.05509	0.279738	-0.350364	0.407854	-0.468025	-0.833997
666660	F	Yes	3	6.846	7.175	Positive	4	-0.0663983	-0.853957	0.327314	0.193869	0.801491	-0.167882	0.605908	1.16129	0.249498	-0.592714	-0.592475	0.563165	0.374852	1.31467	-1.07901	-0.0505587	0.12531	-0.290569	-2.82326	-0.0174326	0.516742	-1.05509	0.279738	-0.350364	0.407854	-0.468025	-0.833997
666660	F	Yes	3.5	7.306	7.264	NA	NA	NA	NA	NA	NA	NA	NA	NA	NA	NA	NA	NA	NA	NA	NA	NA	NA	NA	NA	NA	NA	NA	NA	NA	NA	NA	NA	NA
666660	F	Yes	4	8.46	8.03	Positive	13	7.90667	3.02366	7.66749	6.47639	6.2182	7.18275	6.36938	5.44443	8.07231	6.78047	3.98764	6.9902	8.14532	6.48653	2.47944	6.28467	5.92061	6.93342	-2.24352	9.15892	2.52592	1.45273	8.02387	4.2623	5.69321	4.6476	5.04542
666660	F	Yes	4	8.46	8.03	Positive	13	7.90667	3.02366	7.66749	6.47639	6.2182	7.18275	6.36938	5.44443	8.07231	6.78047	3.98764	6.9902	8.14532	6.48653	2.47944	6.28467	5.92061	6.93342	-2.24352	9.15892	2.52592	1.45273	8.02387	4.2623	5.69321	4.6476	5.04542
666660	F	Yes	4.5	8.391	7.919	NA	NA	NA	NA	NA	NA	NA	NA	NA	NA	NA	NA	NA	NA	NA	NA	NA	NA	NA	NA	NA	NA	NA	NA	NA	NA	NA	NA	NA
666660	F	Yes	5	9.352	8.836	Positive	21	6.97791	5.54514	6.50717	5.66125	5.40115	5.97128	5.41618	5.49494	6.80214	5.80332	4.70366	6.02336	7.08235	5.31385	2.47283	7.29895	6.57649	6.33395	-2.08127	8.24176	0.208884	1.30384	7.77263	6.26945	6.14913	4.50463	4.45315
666660	F	Yes	5	9.352	8.836	Positive	21	6.97791	5.54514	6.50717	5.66125	5.40115	5.97128	5.41618	5.49494	6.80214	5.80332	4.70366	6.02336	7.08235	5.31385	2.47283	7.29895	6.57649	6.33395	-2.08127	8.24176	0.208884	1.30384	7.77263	6.26945	6.14913	4.50463	4.45315
666660	F	Yes	5.5	7.637	8.219	NA	NA	NA	NA	NA	NA	NA	NA	NA	NA	NA	NA	NA	NA	NA	NA	NA	NA	NA	NA	NA	NA	NA	NA	NA	NA	NA	NA	NA
666660	F	Yes	6	7.465	6.119	NA	17	NA	NA	NA	NA	NA	NA	NA	NA	NA	NA	NA	NA	NA	NA	NA	NA	NA	NA	NA	NA	NA	NA	NA	NA	NA	NA	NA
666660	F	Yes	6.5	7.753	6.178	NA	NA	NA	NA	NA	NA	NA	NA	NA	NA	NA	NA	NA	NA	NA	NA	NA	NA	NA	NA	NA	NA	NA	NA	NA	NA	NA	NA	NA
666660	F	Yes	7	7.157	6.964	Negative	9	3.26385	6.66071	2.98396	3.26827	3.94639	2.60321	3.33892	4.2126	3.5511	3.26602	5.55186	4.4715	3.52597	1.85174	1.60744	4.41014	5.3659	3.24234	-2.69033	4.87741	-1.45532	1.25914	4.78024	4.53378	5.44964	3.86149	2.43095
666660	F	Yes	7	7.157	6.964	Negative	9	3.26385	6.66071	2.98396	3.26827	3.94639	2.60321	3.33892	4.2126	3.5511	3.26602	5.55186	4.4715	3.52597	1.85174	1.60744	4.41014	5.3659	3.24234	-2.69033	4.87741	-1.45532	1.25914	4.78024	4.53378	5.44964	3.86149	2.43095
666660	F	Yes	7.5	5.507	4.406	NA	NA	NA	NA	NA	NA	NA	NA	NA	NA	NA	NA	NA	NA	NA	NA	NA	NA	NA	NA	NA	NA	NA	NA	NA	NA	NA	NA	NA
666660	F	Yes	8	6.257	6.243	NA	8	NA	NA	NA	NA	NA	NA	NA	NA	NA	NA	NA	NA	NA	NA	NA	NA	NA	NA	NA	NA	NA	NA	NA	NA	NA	NA	NA
666660	F	Yes	8.5	5.655	5.584	NA	NA	NA	NA	NA	NA	NA	NA	NA	NA	NA	NA	NA	NA	NA	NA	NA	NA	NA	NA	NA	NA	NA	NA	NA	NA	NA	NA	NA
666660	F	Yes	9	5.393	5.902	NA	10	NA	NA	NA	NA	NA	NA	NA	NA	NA	NA	NA	NA	NA	NA	NA	NA	NA	NA	NA	NA	NA	NA	NA	NA	NA	NA	NA
666660	F	Yes	9.5	6.278	5.556	NA	NA	NA	NA	NA	NA	NA	NA	NA	NA	NA	NA	NA	NA	NA	NA	NA	NA	NA	NA	NA	NA	NA	NA	NA	NA	NA	NA	NA
666660	F	Yes	10	5.215	4.906	Negative	10	3.81783	5.73849	3.53375	3.87494	4.10799	2.94134	3.31822	4.25245	3.34753	1.97761	4.7552	4.86382	4.08821	2.0734	1.50517	3.5006	5.19771	2.97887	-2.56258	4.63419	-0.146112	1.05	3.91902	4.271	3.97256	3.41604	2.61006
666660	F	Yes	10	5.215	4.906	Negative	10	3.81783	5.73849	3.53375	3.87494	4.10799	2.94134	3.31822	4.25245	3.34753	1.97761	4.7552	4.86382	4.08821	2.0734	1.50517	3.5006	5.19771	2.97887	-2.56258	4.63419	-0.146112	1.05	3.91902	4.271	3.97256	3.41604	2.61006
666660	F	Yes	10.5	6.007	5.53	NA	NA	NA	NA	NA	NA	NA	NA	NA	NA	NA	NA	NA	NA	NA	NA	NA	NA	NA	NA	NA	NA	NA	NA	NA	NA	NA	NA	NA
666660	F	Yes	11	6.587	4.476	NA	3	NA	NA	NA	NA	NA	NA	NA	NA	NA	NA	NA	NA	NA	NA	NA	NA	NA	NA	NA	NA	NA	NA	NA	NA	NA	NA	NA
666660	F	Yes	11.5	7.523	4.317	NA	NA	NA	NA	NA	NA	NA	NA	NA	NA	NA	NA	NA	NA	NA	NA	NA	NA	NA	NA	NA	NA	NA	NA	NA	NA	NA	NA	NA
666660	F	Yes	12	6.948	4.371	NA	1	NA	NA	NA	NA	NA	NA	NA	NA	NA	NA	NA	NA	NA	NA	NA	NA	NA	NA	NA	NA	NA	NA	NA	NA	NA	NA	NA
666660	F	Yes	12.5	6.403	3.997	NA	NA	NA	NA	NA	NA	NA	NA	NA	NA	NA	NA	NA	NA	NA	NA	NA	NA	NA	NA	NA	NA	NA	NA	NA	NA	NA	NA	NA
666660	F	Yes	13	6.744	6.176	NA	2	NA	NA	NA	NA	NA	NA	NA	NA	NA	NA	NA	NA	NA	NA	NA	NA	NA	NA	NA	NA	NA	NA	NA	NA	NA	NA	NA
666660	F	Yes	13.5	5.28	5.862	NA	NA	NA	NA	NA	NA	NA	NA	NA	NA	NA	NA	NA	NA	NA	NA	NA	NA	NA	NA	NA	NA	NA	NA	NA	NA	NA	NA	NA
666660	F	Yes	14	6.29	5.12	Negative	0	1.36762	6.03274	0.958631	1.50748	1.26871	0.398193	1.31082	1.86296	1.07545	0.490424	4.38524	1.86371	1.05239	0.550694	0.0821564	1.86251	3.21778	1.49217	-2.75289	2.58953	-1.74812	1.06414	1.08688	2.1202	1.11465	2.00838	0.328669
666660	F	Yes	14	6.29	5.12	Negative	0	1.36762	6.03274	0.958631	1.50748	1.26871	0.398193	1.31082	1.86296	1.07545	0.490424	4.38524	1.86371	1.05239	0.550694	0.0821564	1.86251	3.21778	1.49217	-2.75289	2.58953	-1.74812	1.06414	1.08688	2.1202	1.11465	2.00838	0.328669
666660	F	Yes	14.5	3.926	NA	NA	NA	NA	NA	NA	NA	NA	NA	NA	NA	NA	NA	NA	NA	NA	NA	NA	NA	NA	NA	NA	NA	NA	NA	NA	NA	NA	NA	NA
666660	F	Yes	15	3.183	3.918	NA	NA	NA	NA	NA	NA	NA	NA	NA	NA	NA	NA	NA	NA	NA	NA	NA	NA	NA	NA	NA	NA	NA	NA	NA	NA	NA	NA	NA
666660	F	Yes	15.5	4.097	3.362	NA	NA	NA	NA	NA	NA	NA	NA	NA	NA	NA	NA	NA	NA	NA	NA	NA	NA	NA	NA	NA	NA	NA	NA	NA	NA	NA	NA	NA
666660	F	Yes	16	0	4.267	NA	NA	NA	NA	NA	NA	NA	NA	NA	NA	NA	NA	NA	NA	NA	NA	NA	NA	NA	NA	NA	NA	NA	NA	NA	NA	NA	NA	NA
666660	F	Yes	16.5	0	0	NA	NA	NA	NA	NA	NA	NA	NA	NA	NA	NA	NA	NA	NA	NA	NA	NA	NA	NA	NA	NA	NA	NA	NA	NA	NA	NA	NA	NA
666660	F	Yes	17	3.367	3.281	NA	NA	NA	NA	NA	NA	NA	NA	NA	NA	NA	NA	NA	NA	NA	NA	NA	NA	NA	NA	NA	NA	NA	NA	NA	NA	NA	NA	NA
666660	F	Yes	17.5	NA	3.405	NA	NA	NA	NA	NA	NA	NA	NA	NA	NA	NA	NA	NA	NA	NA	NA	NA	NA	NA	NA	NA	NA	NA	NA	NA	NA	NA	NA	NA
666660	F	Yes	18	NA	NA	NA	NA	NA	NA	NA	NA	NA	NA	NA	NA	NA	NA	NA	NA	NA	NA	NA	NA	NA	NA	NA	NA	NA	NA	NA	NA	NA	NA	NA
666660	F	Yes	18.5	NA	NA	NA	NA	NA	NA	NA	NA	NA	NA	NA	NA	NA	NA	NA	NA	NA	NA	NA	NA	NA	NA	NA	NA	NA	NA	NA	NA	NA	NA	NA
666660	F	Yes	28	0	0	NA	NA	-0.317673	-1.21317	-0.0241854	-0.0783921	0.738451	-0.203456	0.140734	0.647789	-0.663185	-0.55675	0.170388	-0.0161483	0.066338	0.533121	-0.31662	-0.282253	-0.164022	0.224449	-3.42792	-0.442273	1.06895	-0.640135	0.116407	-0.589087	1.29716	-0.356402	-0.373281
667082	M	No	1	0	0	NA	NA	0.12943	-0.0333838	0.389406	-0.0313848	0.528504	-0.351037	0.0163001	0.818899	-0.350351	0.086496	0.333712	0.165266	-0.0779724	0.965841	0.272365	-0.743514	0.180001	-1.36962	-3.84414	-0.133638	2.55792	1.90083	-0.929966	-1.43536	-0.166599	-0.127881	0.100067
667082	M	No	1.5	0	0	NA	NA	NA	NA	NA	NA	NA	NA	NA	NA	NA	NA	NA	NA	NA	NA	NA	NA	NA	NA	NA	NA	NA	NA	NA	NA	NA	NA	NA
667082	M	No	2	0	0	NA	NA	0.0932801	0.0540053	-0.20694	-0.103227	-0.331449	-0.230915	-0.59272	0.303253	-0.341521	-0.250227	-0.683021	-0.281422	-0.174203	0.792617	0.613104	-0.245913	0.0936091	-0.222618	-3.47321	0.507499	-0.562374	-0.549146	-1.89231	-0.143724	-0.895952	-0.708874	-0.0551211
667082	M	No	2.5	0	0	NA	NA	NA	NA	NA	NA	NA	NA	NA	NA	NA	NA	NA	NA	NA	NA	NA	NA	NA	NA	NA	NA	NA	NA	NA	NA	NA	NA	NA
667082	M	No	3	0	0	NA	NA	0.218133	-0.210392	0.471875	0.144358	0.687934	-0.205015	0.161833	1.22394	-0.324589	0.408525	0.198459	0.296255	-0.160742	0.952496	-0.0923741	-0.522662	0.218751	-1.0877	-3.90672	-0.225103	2.5027	-0.12774	-0.077907	-1.68946	-0.0384403	-0.167124	-0.531333
667082	M	No	3.5	0	0	NA	NA	NA	NA	NA	NA	NA	NA	NA	NA	NA	NA	NA	NA	NA	NA	NA	NA	NA	NA	NA	NA	NA	NA	NA	NA	NA	NA	NA
667082	M	No	4	0	0	NA	NA	0.0190572	-0.371694	0.438848	0.209785	0.213427	-0.211259	-0.0774456	0.574934	0.0854884	0.651074	-0.6898	0.249717	-0.117826	1.18021	0.531316	0.193105	0.225453	-0.215896	-3.63599	-0.117636	1.17052	-0.160794	-0.721932	-0.33215	-0.183607	-0.703231	0.104548
667082	M	No	4.5	0	0	NA	NA	NA	NA	NA	NA	NA	NA	NA	NA	NA	NA	NA	NA	NA	NA	NA	NA	NA	NA	NA	NA	NA	NA	NA	NA	NA	NA	NA
667082	M	No	5	0	0	NA	NA	-0.627652	-0.27462	0.39848	0.162138	-0.108025	-0.182035	-0.128813	0.378934	-0.262851	0.214633	-0.417229	0.106095	-0.189378	0.620363	0.0183449	-0.456882	0.00457949	-0.29521	-3.82652	0.0986464	-0.0325937	1.79551	-0.836457	-0.172758	-0.421245	-0.467073	0.0858763
667082	M	No	5.5	0	0	NA	NA	NA	NA	NA	NA	NA	NA	NA	NA	NA	NA	NA	NA	NA	NA	NA	NA	NA	NA	NA	NA	NA	NA	NA	NA	NA	NA	NA
667082	M	No	6	0	0	NA	NA	NA	NA	NA	NA	NA	NA	NA	NA	NA	NA	NA	NA	NA	NA	NA	NA	NA	NA	NA	NA	NA	NA	NA	NA	NA	NA	NA
667082	M	No	6.5	0	0	NA	NA	NA	NA	NA	NA	NA	NA	NA	NA	NA	NA	NA	NA	NA	NA	NA	NA	NA	NA	NA	NA	NA	NA	NA	NA	NA	NA	NA
667082	M	No	7	0	0	NA	NA	0.0198045	-0.270522	0.376573	0.209016	0.300969	-0.0770221	-0.290422	0.637524	0.115269	0.60735	-0.74366	0.280952	0.14708	0.763088	0.631669	-0.393202	0.208175	-0.215356	-3.69073	0.190051	0.710611	1.85953	-0.172751	-0.0379357	-0.344528	-0.393527	0.550014
667082	M	No	7.5	0	0	NA	NA	NA	NA	NA	NA	NA	NA	NA	NA	NA	NA	NA	NA	NA	NA	NA	NA	NA	NA	NA	NA	NA	NA	NA	NA	NA	NA	NA
667082	M	No	8	0	0	NA	NA	NA	NA	NA	NA	NA	NA	NA	NA	NA	NA	NA	NA	NA	NA	NA	NA	NA	NA	NA	NA	NA	NA	NA	NA	NA	NA	NA
667082	M	No	8.5	0	0	NA	NA	NA	NA	NA	NA	NA	NA	NA	NA	NA	NA	NA	NA	NA	NA	NA	NA	NA	NA	NA	NA	NA	NA	NA	NA	NA	NA	NA
667082	M	No	9	0	0	NA	NA	NA	NA	NA	NA	NA	NA	NA	NA	NA	NA	NA	NA	NA	NA	NA	NA	NA	NA	NA	NA	NA	NA	NA	NA	NA	NA	NA
667082	M	No	9.5	0	0	NA	NA	NA	NA	NA	NA	NA	NA	NA	NA	NA	NA	NA	NA	NA	NA	NA	NA	NA	NA	NA	NA	NA	NA	NA	NA	NA	NA	NA
667082	M	No	10	0	0	NA	NA	0.0549901	-0.110176	-0.0452932	0.0485617	-0.253868	0.0024887	-0.702205	0.016441	-0.0431847	0.496718	-0.708339	-0.127506	0.0837775	0.636167	0.819473	0.216683	0.147043	0.493128	-3.69973	-0.126089	-0.556992	0.0520212	-0.573345	0.978099	-0.639712	-0.245339	0.851881
667082	M	No	10.5	0	0	NA	NA	NA	NA	NA	NA	NA	NA	NA	NA	NA	NA	NA	NA	NA	NA	NA	NA	NA	NA	NA	NA	NA	NA	NA	NA	NA	NA	NA
667082	M	No	11	0	0	NA	NA	NA	NA	NA	NA	NA	NA	NA	NA	NA	NA	NA	NA	NA	NA	NA	NA	NA	NA	NA	NA	NA	NA	NA	NA	NA	NA	NA
667082	M	No	11.5	0	0	NA	NA	NA	NA	NA	NA	NA	NA	NA	NA	NA	NA	NA	NA	NA	NA	NA	NA	NA	NA	NA	NA	NA	NA	NA	NA	NA	NA	NA
667082	M	No	12	0	0	NA	NA	NA	NA	NA	NA	NA	NA	NA	NA	NA	NA	NA	NA	NA	NA	NA	NA	NA	NA	NA	NA	NA	NA	NA	NA	NA	NA	NA
667082	M	No	12.5	0	0	NA	NA	NA	NA	NA	NA	NA	NA	NA	NA	NA	NA	NA	NA	NA	NA	NA	NA	NA	NA	NA	NA	NA	NA	NA	NA	NA	NA	NA
667082	M	No	13	0	0	NA	NA	NA	NA	NA	NA	NA	NA	NA	NA	NA	NA	NA	NA	NA	NA	NA	NA	NA	NA	NA	NA	NA	NA	NA	NA	NA	NA	NA
667082	M	No	13.5	0	0	NA	NA	NA	NA	NA	NA	NA	NA	NA	NA	NA	NA	NA	NA	NA	NA	NA	NA	NA	NA	NA	NA	NA	NA	NA	NA	NA	NA	NA
667082	M	No	14	0	0	NA	NA	-0.0761256	0.0355651	0.324811	0.132108	0.287346	0.0714433	-0.11424	0.744232	0.00380149	0.501822	-0.519536	0.302885	0.0117123	0.993292	0.523804	-0.353127	0.300772	-0.689225	-3.42384	0.502117	0.431861	-0.688612	-0.796901	-0.0838894	-0.0855015	-0.137523	-0.0425039
667082	M	No	28	0	0	NA	NA	-0.10692	-0.862753	0.449388	-0.0283071	0.595729	-0.268373	-0.178169	0.907174	-0.664187	-0.162359	-0.292712	0.201281	-0.186277	1.09081	-0.0672812	-0.878395	-0.0938219	-0.447318	-3.79405	-0.362377	2.91962	1.7755	-0.676752	-1.67392	0.0823762	-0.545197	-0.0799053
672533	M	No	1	0	0	NA	NA	0.18527	0.276153	-0.203004	0.455582	0.642726	0.15888	0.756676	0.271409	-0.114918	-0.301618	-0.120431	0.367417	0.148719	-0.67167	0.524535	0.779419	0.604631	-0.496126	-3.55563	0.745997	-0.403266	2.3112	0.221485	-0.174417	0.932072	0.359622	0.559046
672533	M	No	1.5	0	0	NA	NA	NA	NA	NA	NA	NA	NA	NA	NA	NA	NA	NA	NA	NA	NA	NA	NA	NA	NA	NA	NA	NA	NA	NA	NA	NA	NA	NA
672533	M	No	2	0	0	NA	NA	-0.523424	0.941746	-0.137124	0.238311	0.137537	-0.136073	0.206739	-0.0308991	0.405582	0.0833408	0.0577709	0.118759	0.0383487	-0.639353	0.472094	1.09456	0.519291	-0.48218	-3.59399	0.447175	-1.22122	-0.166336	0.221243	0.295894	0.31212	0.551454	0.160454
672533	M	No	2.5	0	0	NA	NA	NA	NA	NA	NA	NA	NA	NA	NA	NA	NA	NA	NA	NA	NA	NA	NA	NA	NA	NA	NA	NA	NA	NA	NA	NA	NA	NA
672533	M	No	3	0	0	NA	NA	0.103514	0.843252	0.212802	0.372996	0.278087	-0.10089	0.475881	0.25748	0.428249	0.691747	-0.0819183	0.168126	-0.115192	-0.802904	0.614841	0.822495	0.527204	-0.372576	-3.59626	-0.00645235	-0.381698	0.0222908	0.0877528	-0.186089	0.566426	0.480597	-0.105527
672533	M	No	3.5	0	0	NA	NA	NA	NA	NA	NA	NA	NA	NA	NA	NA	NA	NA	NA	NA	NA	NA	NA	NA	NA	NA	NA	NA	NA	NA	NA	NA	NA	NA
672533	M	No	4	0	0	NA	NA	0.144033	1.15628	-0.136546	0.293892	0.287379	-0.232553	0.342541	0.00791538	0.571145	0.567172	0.25211	0.150912	-0.107448	-0.983634	0.811468	1.11426	0.626172	-0.848637	-3.58696	0.121014	-0.686472	0.784035	0.628325	-0.120344	0.7236	0.622361	0.15621
672533	M	No	4.5	0	0	NA	NA	NA	NA	NA	NA	NA	NA	NA	NA	NA	NA	NA	NA	NA	NA	NA	NA	NA	NA	NA	NA	NA	NA	NA	NA	NA	NA	NA
672533	M	No	5	0	0	NA	NA	-0.539685	0.841012	-0.0964725	0.0676837	0.032531	-0.0377881	1.2229	0.00243277	0.297801	0.104168	-0.169679	-0.0534093	-0.371262	-0.94939	0.495316	1.11968	0.441665	-0.202313	-3.57694	0.294311	-1.58314	2.23439	-0.481318	-0.0164957	0.477059	0.226866	0.721306
672533	M	No	5.5	0	0	NA	NA	NA	NA	NA	NA	NA	NA	NA	NA	NA	NA	NA	NA	NA	NA	NA	NA	NA	NA	NA	NA	NA	NA	NA	NA	NA	NA	NA
672533	M	No	6	0	0	NA	NA	NA	NA	NA	NA	NA	NA	NA	NA	NA	NA	NA	NA	NA	NA	NA	NA	NA	NA	NA	NA	NA	NA	NA	NA	NA	NA	NA
672533	M	No	6.5	NA	0	NA	NA	NA	NA	NA	NA	NA	NA	NA	NA	NA	NA	NA	NA	NA	NA	NA	NA	NA	NA	NA	NA	NA	NA	NA	NA	NA	NA	NA
672533	M	No	7	0	0	NA	NA	-0.11269	1.05667	0.455283	0.424161	0.222099	-0.0139732	1.04897	0.288338	0.306078	0.141201	0.0375457	0.268722	-0.0458045	-1.15396	0.185123	0.556871	0.456205	-0.845816	-3.60372	0.180764	-0.327707	0.0111216	0.399187	-0.369914	0.398957	0.639783	-0.100838
672533	M	No	7.5	0	0	NA	NA	NA	NA	NA	NA	NA	NA	NA	NA	NA	NA	NA	NA	NA	NA	NA	NA	NA	NA	NA	NA	NA	NA	NA	NA	NA	NA	NA
672533	M	No	8	0	0	NA	NA	NA	NA	NA	NA	NA	NA	NA	NA	NA	NA	NA	NA	NA	NA	NA	NA	NA	NA	NA	NA	NA	NA	NA	NA	NA	NA	NA
672533	M	No	8.5	0	0	NA	NA	NA	NA	NA	NA	NA	NA	NA	NA	NA	NA	NA	NA	NA	NA	NA	NA	NA	NA	NA	NA	NA	NA	NA	NA	NA	NA	NA
672533	M	No	9	0	0	NA	NA	NA	NA	NA	NA	NA	NA	NA	NA	NA	NA	NA	NA	NA	NA	NA	NA	NA	NA	NA	NA	NA	NA	NA	NA	NA	NA	NA
672533	M	No	9.5	0	0	NA	NA	NA	NA	NA	NA	NA	NA	NA	NA	NA	NA	NA	NA	NA	NA	NA	NA	NA	NA	NA	NA	NA	NA	NA	NA	NA	NA	NA
672533	M	No	10	0	0	NA	NA	0.273843	0.490699	-0.539404	0.086985	0.322694	-0.127053	0.461122	0.341006	0.139651	0.430286	-0.272339	-0.042465	-0.109888	-1.43885	0.811147	1.21266	0.438158	-1.04568	-3.53899	-0.181021	-1.40076	-0.586649	0.626696	-0.27555	0.58899	0.531733	-0.121905
672533	M	No	10.5	0	0	NA	NA	NA	NA	NA	NA	NA	NA	NA	NA	NA	NA	NA	NA	NA	NA	NA	NA	NA	NA	NA	NA	NA	NA	NA	NA	NA	NA	NA
672533	M	No	11	0	0	NA	NA	NA	NA	NA	NA	NA	NA	NA	NA	NA	NA	NA	NA	NA	NA	NA	NA	NA	NA	NA	NA	NA	NA	NA	NA	NA	NA	NA
672533	M	No	11.5	0	0	NA	NA	NA	NA	NA	NA	NA	NA	NA	NA	NA	NA	NA	NA	NA	NA	NA	NA	NA	NA	NA	NA	NA	NA	NA	NA	NA	NA	NA
672533	M	No	12	0	0	NA	NA	NA	NA	NA	NA	NA	NA	NA	NA	NA	NA	NA	NA	NA	NA	NA	NA	NA	NA	NA	NA	NA	NA	NA	NA	NA	NA	NA
672533	M	No	12.5	0	0	NA	NA	NA	NA	NA	NA	NA	NA	NA	NA	NA	NA	NA	NA	NA	NA	NA	NA	NA	NA	NA	NA	NA	NA	NA	NA	NA	NA	NA
672533	M	No	13	0	0	NA	NA	NA	NA	NA	NA	NA	NA	NA	NA	NA	NA	NA	NA	NA	NA	NA	NA	NA	NA	NA	NA	NA	NA	NA	NA	NA	NA	NA
672533	M	No	13.5	0	0	NA	NA	NA	NA	NA	NA	NA	NA	NA	NA	NA	NA	NA	NA	NA	NA	NA	NA	NA	NA	NA	NA	NA	NA	NA	NA	NA	NA	NA
672533	M	No	14	0	0	NA	NA	-0.250034	0.793986	0.541828	0.572149	0.242207	0.158752	0.380745	-0.266981	0.434274	0.336011	-0.00718282	0.268914	0.100488	-1.29364	0.220007	0.751943	0.46062	-1.0265	-3.60294	0.378017	-0.652502	0.605077	0.375851	-0.113177	0.568756	0.779572	1.08527
672533	M	No	28	0	0	NA	NA	0.652995	-0.000173908	0.64474	0.240563	0.639429	-0.252325	0.565127	0.225205	0.620638	1.18893	-0.00662881	0.535892	0.0297609	-1.08112	0.0251472	1.20958	0.375736	-1.23727	-3.60152	-0.418155	0.579838	0.0234341	0.756483	-0.658733	1.36739	0.319123	-0.747276
673067	M	No	1	0	0	NA	NA	0.513121	0.813263	-0.0574404	0.978892	1.02505	1.01716	2.04118	0.735894	0.29415	-0.0867009	0.198207	0.991635	0.759254	-3.46994	0.662738	1.36553	1.21979	-0.0148827	-3.16384	1.18033	-0.693555	-0.880359	1.08643	0.576654	1.06483	0.318099	0.598391
673067	M	No	1.5	0	0	NA	NA	NA	NA	NA	NA	NA	NA	NA	NA	NA	NA	NA	NA	NA	NA	NA	NA	NA	NA	NA	NA	NA	NA	NA	NA	NA	NA	NA
673067	M	No	2	0	0	NA	NA	0.391388	1.06375	0.149163	0.679377	0.5751	0.811838	1.12191	0.462082	0.422048	0.280021	0.356472	0.650422	0.214142	-4.17355	0.597259	1.65771	0.944761	-0.109641	-3.03592	0.614332	-1.66692	-0.163401	0.759903	0.601282	0.175721	0.261459	-0.371827
673067	M	No	2.5	0	0	NA	NA	NA	NA	NA	NA	NA	NA	NA	NA	NA	NA	NA	NA	NA	NA	NA	NA	NA	NA	NA	NA	NA	NA	NA	NA	NA	NA	NA
673067	M	No	3	0	0	NA	NA	0.653268	0.138143	0.728	1.01099	1.36612	0.870468	1.32309	1.05781	0.233679	0.22978	-0.0631177	1.28229	0.742799	-2.85725	0.940926	1.36757	1.08109	0.452975	-3.53365	0.64345	0.945107	-0.664746	1.24954	0.127083	1.31864	0.2376	-0.333984
673067	M	No	3.5	0	0	NA	NA	NA	NA	NA	NA	NA	NA	NA	NA	NA	NA	NA	NA	NA	NA	NA	NA	NA	NA	NA	NA	NA	NA	NA	NA	NA	NA	NA
673067	M	No	4	0	0	NA	NA	0.640885	1.2074	0.260769	0.64979	1.02507	0.845813	1.64825	1.02241	0.888553	0.222958	0.741836	0.783054	0.576514	-3.33838	0.86538	1.61507	1.24431	-1.05514	-3.05342	0.856347	-0.845714	-0.437861	0.942974	0.24736	0.708201	0.215522	0.44218
673067	M	No	4.5	0	0	NA	NA	NA	NA	NA	NA	NA	NA	NA	NA	NA	NA	NA	NA	NA	NA	NA	NA	NA	NA	NA	NA	NA	NA	NA	NA	NA	NA	NA
673067	M	No	5	0	0	NA	NA	0.115966	1.3042	0.650313	0.944721	1.10395	0.876202	2.00035	0.889855	0.549045	0.0811605	0.736034	1.05938	0.476109	-2.99747	0.527125	1.00629	1.19036	-1.01834	-3.20336	1.05396	0.142404	-0.477066	0.643804	0.110273	0.588717	0.159601	0.41799
673067	M	No	5.5	0	0	NA	NA	NA	NA	NA	NA	NA	NA	NA	NA	NA	NA	NA	NA	NA	NA	NA	NA	NA	NA	NA	NA	NA	NA	NA	NA	NA	NA	NA
673067	M	No	6	0	0	NA	NA	NA	NA	NA	NA	NA	NA	NA	NA	NA	NA	NA	NA	NA	NA	NA	NA	NA	NA	NA	NA	NA	NA	NA	NA	NA	NA	NA
673067	M	No	6.5	0	0	NA	NA	NA	NA	NA	NA	NA	NA	NA	NA	NA	NA	NA	NA	NA	NA	NA	NA	NA	NA	NA	NA	NA	NA	NA	NA	NA	NA	NA
673067	M	No	7	0	0	NA	NA	0.151643	1.45345	0.233292	0.651917	1.02232	0.698558	1.7421	0.71518	0.527823	0.326553	0.61477	0.78868	0.299048	-3.63256	0.550007	1.43707	1.20473	-0.690228	-2.85533	0.745134	-0.342691	-0.103341	0.681392	-0.237055	0.554588	0.205621	-0.531635
673067	M	No	7.5	0	0	NA	NA	NA	NA	NA	NA	NA	NA	NA	NA	NA	NA	NA	NA	NA	NA	NA	NA	NA	NA	NA	NA	NA	NA	NA	NA	NA	NA	NA
673067	M	No	8	0	0	NA	NA	NA	NA	NA	NA	NA	NA	NA	NA	NA	NA	NA	NA	NA	NA	NA	NA	NA	NA	NA	NA	NA	NA	NA	NA	NA	NA	NA
673067	M	No	8.5	0	0	NA	NA	NA	NA	NA	NA	NA	NA	NA	NA	NA	NA	NA	NA	NA	NA	NA	NA	NA	NA	NA	NA	NA	NA	NA	NA	NA	NA	NA
673067	M	No	9	0	0	NA	NA	NA	NA	NA	NA	NA	NA	NA	NA	NA	NA	NA	NA	NA	NA	NA	NA	NA	NA	NA	NA	NA	NA	NA	NA	NA	NA	NA
673067	M	No	9.5	0	0	NA	NA	NA	NA	NA	NA	NA	NA	NA	NA	NA	NA	NA	NA	NA	NA	NA	NA	NA	NA	NA	NA	NA	NA	NA	NA	NA	NA	NA
673067	M	No	10	0	0	NA	NA	0.607126	0.957457	0.527503	0.887271	1.58589	0.806485	2.22589	1.35538	0.937262	0.71151	0.302429	1.09284	0.862961	-3.09989	0.82922	1.66444	1.35422	-0.831408	-3.20253	0.805493	0.360582	-0.473079	1.78091	0.0932078	1.24626	0.462292	-0.0949896
673067	M	No	10.5	0	0	NA	NA	NA	NA	NA	NA	NA	NA	NA	NA	NA	NA	NA	NA	NA	NA	NA	NA	NA	NA	NA	NA	NA	NA	NA	NA	NA	NA	NA
673067	M	No	11	0	0	NA	NA	NA	NA	NA	NA	NA	NA	NA	NA	NA	NA	NA	NA	NA	NA	NA	NA	NA	NA	NA	NA	NA	NA	NA	NA	NA	NA	NA
673067	M	No	11.5	0	0	NA	NA	NA	NA	NA	NA	NA	NA	NA	NA	NA	NA	NA	NA	NA	NA	NA	NA	NA	NA	NA	NA	NA	NA	NA	NA	NA	NA	NA
673067	M	No	12	0	0	NA	NA	NA	NA	NA	NA	NA	NA	NA	NA	NA	NA	NA	NA	NA	NA	NA	NA	NA	NA	NA	NA	NA	NA	NA	NA	NA	NA	NA
673067	M	No	12.5	0	0	NA	NA	NA	NA	NA	NA	NA	NA	NA	NA	NA	NA	NA	NA	NA	NA	NA	NA	NA	NA	NA	NA	NA	NA	NA	NA	NA	NA	NA
673067	M	No	13	0	0	NA	NA	NA	NA	NA	NA	NA	NA	NA	NA	NA	NA	NA	NA	NA	NA	NA	NA	NA	NA	NA	NA	NA	NA	NA	NA	NA	NA	NA
673067	M	No	13.5	0	0	NA	NA	NA	NA	NA	NA	NA	NA	NA	NA	NA	NA	NA	NA	NA	NA	NA	NA	NA	NA	NA	NA	NA	NA	NA	NA	NA	NA	NA
673067	M	No	14	0	0	NA	NA	0.513874	1.81038	0.42873	0.544211	1.09889	0.636511	1.7797	1.10892	0.551996	0.364457	1.03375	0.782059	0.349397	-3.74661	0.81791	1.70205	1.36556	-1.0699	-3.0404	0.730912	-0.0521876	0.187864	1.23863	-0.254614	0.889794	0.362685	-0.186725
673067	M	No	28	0	0	NA	NA	-0.1021	1.64995	0.495844	0.128835	0.912597	-0.0746763	0.763541	1.0353	-0.217487	-0.24171	1.60524	0.523109	-0.150861	-2.568	-0.767873	0.196718	0.70264	-2.12866	-3.15349	-0.453695	2.76024	-0.229858	0.34615	-2.28181	0.864318	-0.295436	-1.09725
673216	M	No	1	0	0	NA	NA	-0.57988	-0.0744171	-1.74914	-0.821033	-1.01908	-0.667661	-1.2468	-1.143	-0.805541	-1.08928	-0.908532	-0.989343	-0.76027	0.367527	-0.796857	0.0924059	-0.638032	-1.00976	-3.28687	0.0180037	-1.71692	-0.23382	-0.900482	-0.694373	-0.88046	-0.841341	-1.0089
673216	M	No	1.5	0	0	NA	NA	NA	NA	NA	NA	NA	NA	NA	NA	NA	NA	NA	NA	NA	NA	NA	NA	NA	NA	NA	NA	NA	NA	NA	NA	NA	NA	NA
673216	M	No	2	0	0	NA	NA	-1.18719	0.527431	-1.12336	-0.929192	-1.19543	-0.780775	-1.52089	-1.39071	-0.350986	-0.468825	-1.00989	-1.00638	-0.958472	0.0345705	-0.858633	-0.0280113	-0.584685	-0.502969	-3.47378	-0.234591	-2.68346	1.8598	-1.59734	0.106001	-1.44453	-0.58175	-1.31785
673216	M	No	2.5	0	0	NA	NA	NA	NA	NA	NA	NA	NA	NA	NA	NA	NA	NA	NA	NA	NA	NA	NA	NA	NA	NA	NA	NA	NA	NA	NA	NA	NA	NA
673216	M	No	3	0	0	NA	NA	-0.490263	-0.451234	-0.559331	-0.611765	-0.307253	-0.400341	-0.642025	-0.652295	-0.240151	-0.550517	-0.373896	-0.538572	-0.470942	0.475925	-1.38508	-1.16148	-0.718441	-1.35509	-3.41896	-0.382245	1.20357	0.42846	-0.620599	-1.94856	-0.614569	-0.128253	-0.713398
673216	M	No	3.5	0	0	NA	NA	NA	NA	NA	NA	NA	NA	NA	NA	NA	NA	NA	NA	NA	NA	NA	NA	NA	NA	NA	NA	NA	NA	NA	NA	NA	NA	NA
673216	M	No	4	0	0	NA	NA	-1.03142	-0.325771	-1.45697	-1.05921	-1.51021	-0.734429	-1.24978	-1.76	-0.447912	-0.858797	-1.41067	-1.38245	-1.04491	0.260606	-1.12865	-0.0796894	-0.971759	-1.63374	-3.08441	-0.409976	-2.48285	-0.504369	-2.02995	-0.573104	-1.42792	-1.15737	-0.838901
673216	M	No	4.5	0	0	NA	NA	NA	NA	NA	NA	NA	NA	NA	NA	NA	NA	NA	NA	NA	NA	NA	NA	NA	NA	NA	NA	NA	NA	NA	NA	NA	NA	NA
673216	M	No	5	0	0	NA	NA	-0.684651	-0.442625	-1.02029	-1.0921	-1.4109	-0.486029	-0.504708	-1.75841	-0.259592	-0.691589	-1.55393	-1.2584	-0.856167	0.526754	-1.11212	-0.498577	-1.03144	-0.957145	-3.11138	0.0277324	-1.90673	-0.0105146	-1.73274	-0.546451	-1.62727	-0.908877	-0.712166
673216	M	No	5.5	0	0	NA	NA	NA	NA	NA	NA	NA	NA	NA	NA	NA	NA	NA	NA	NA	NA	NA	NA	NA	NA	NA	NA	NA	NA	NA	NA	NA	NA	NA
673216	M	No	6	0	0	NA	NA	NA	NA	NA	NA	NA	NA	NA	NA	NA	NA	NA	NA	NA	NA	NA	NA	NA	NA	NA	NA	NA	NA	NA	NA	NA	NA	NA
673216	M	No	6.5	0	0	NA	NA	NA	NA	NA	NA	NA	NA	NA	NA	NA	NA	NA	NA	NA	NA	NA	NA	NA	NA	NA	NA	NA	NA	NA	NA	NA	NA	NA
673216	M	No	7	0	0	NA	NA	-0.99535	-0.0908586	-0.921146	-0.543543	-0.664527	-0.744712	-0.852638	-1.07352	-0.51581	-0.897989	-0.661757	-0.769808	-0.651342	0.417127	-1.11344	-0.29554	-0.553362	-0.503835	-3.45412	-0.30589	0.443795	0.250547	-0.878464	-1.03326	-0.865999	-0.495886	-0.661196
673216	M	No	7.5	0	0	NA	NA	NA	NA	NA	NA	NA	NA	NA	NA	NA	NA	NA	NA	NA	NA	NA	NA	NA	NA	NA	NA	NA	NA	NA	NA	NA	NA	NA
673216	M	No	8	0	0	NA	NA	NA	NA	NA	NA	NA	NA	NA	NA	NA	NA	NA	NA	NA	NA	NA	NA	NA	NA	NA	NA	NA	NA	NA	NA	NA	NA	NA
673216	M	No	8.5	0	0	NA	NA	NA	NA	NA	NA	NA	NA	NA	NA	NA	NA	NA	NA	NA	NA	NA	NA	NA	NA	NA	NA	NA	NA	NA	NA	NA	NA	NA
673216	M	No	9	0	0	NA	NA	NA	NA	NA	NA	NA	NA	NA	NA	NA	NA	NA	NA	NA	NA	NA	NA	NA	NA	NA	NA	NA	NA	NA	NA	NA	NA	NA
673216	M	No	9.5	0	0	NA	NA	NA	NA	NA	NA	NA	NA	NA	NA	NA	NA	NA	NA	NA	NA	NA	NA	NA	NA	NA	NA	NA	NA	NA	NA	NA	NA	NA
673216	M	No	10	0	0	NA	NA	-1.11109	-0.32426	-0.844065	-0.951619	-1.06404	-0.638178	-0.488369	-1.25985	-0.642978	-0.837591	-0.887594	-1.05237	-0.925307	-0.416187	-1.1266	-0.0636771	-0.869313	-0.870011	-3.28597	-0.623249	-1.15318	-0.470412	-1.14532	-0.965542	-1.29772	-0.576732	-0.0487379
673216	M	No	10.5	0	0	NA	NA	NA	NA	NA	NA	NA	NA	NA	NA	NA	NA	NA	NA	NA	NA	NA	NA	NA	NA	NA	NA	NA	NA	NA	NA	NA	NA	NA
673216	M	No	11	0	0	NA	NA	NA	NA	NA	NA	NA	NA	NA	NA	NA	NA	NA	NA	NA	NA	NA	NA	NA	NA	NA	NA	NA	NA	NA	NA	NA	NA	NA
673216	M	No	11.5	0	0	NA	NA	NA	NA	NA	NA	NA	NA	NA	NA	NA	NA	NA	NA	NA	NA	NA	NA	NA	NA	NA	NA	NA	NA	NA	NA	NA	NA	NA
673216	M	No	12	0	0	NA	NA	NA	NA	NA	NA	NA	NA	NA	NA	NA	NA	NA	NA	NA	NA	NA	NA	NA	NA	NA	NA	NA	NA	NA	NA	NA	NA	NA
673216	M	No	12.5	0	0	NA	NA	NA	NA	NA	NA	NA	NA	NA	NA	NA	NA	NA	NA	NA	NA	NA	NA	NA	NA	NA	NA	NA	NA	NA	NA	NA	NA	NA
673216	M	No	13	0	0	NA	NA	NA	NA	NA	NA	NA	NA	NA	NA	NA	NA	NA	NA	NA	NA	NA	NA	NA	NA	NA	NA	NA	NA	NA	NA	NA	NA	NA
673216	M	No	13.5	0	0	NA	NA	NA	NA	NA	NA	NA	NA	NA	NA	NA	NA	NA	NA	NA	NA	NA	NA	NA	NA	NA	NA	NA	NA	NA	NA	NA	NA	NA
673216	M	No	14	0	0	NA	NA	-1.10596	0.450755	-1.13102	-0.703996	-0.894602	-0.829086	-1.04169	-0.97411	-0.199727	-0.445242	-0.854195	-0.912533	-0.977651	-0.00605056	-1.21182	0.124176	-0.559556	-1.14118	-3.14907	-0.205489	-0.473238	1.93979	-0.78856	-0.972928	-1.01855	-0.525919	-0.713019
673216	M	No	28	0	0	NA	NA	-0.876896	0.051155	-0.625824	-1.02482	-0.759782	-0.580893	-0.969359	-0.679587	-0.31507	-0.203348	-0.495901	-0.910847	-0.632146	0.898922	-1.03298	-0.0204356	-0.560259	-0.457791	-3.49005	-0.533842	0.405813	2.15297	-0.26786	-1.3361	-0.676304	-0.78542	-0.808339
673353	M	Yes	1	0	0	Negative	0	0.661235	-0.0301851	0.166912	0.384235	0.730403	0.210854	0.221041	0.485724	0.246677	0.0123749	-0.0860399	0.488981	0.358802	1.08283	0.402358	0.703687	0.525473	0.548265	-3.582	0.165215	1.52878	-0.998571	0.438892	0.127559	0.559405	0.156971	0.180661
673353	M	Yes	1	0	0	Negative	0	0.661235	-0.0301851	0.166912	0.384235	0.730403	0.210854	0.221041	0.485724	0.246677	0.0123749	-0.0860399	0.488981	0.358802	1.08283	0.402358	0.703687	0.525473	0.548265	-3.582	0.165215	1.52878	-0.998571	0.438892	0.127559	0.559405	0.156971	0.180661
673353	M	Yes	1.5	0	0	NA	NA	NA	NA	NA	NA	NA	NA	NA	NA	NA	NA	NA	NA	NA	NA	NA	NA	NA	NA	NA	NA	NA	NA	NA	NA	NA	NA	NA
673353	M	Yes	2	0	0	Negative	0	-0.0101421	-0.107245	0.309461	0.249121	0.514491	0.129925	0.108521	0.33143	0.131385	-0.294641	0.0317623	0.455053	0.268915	0.704493	0.205699	0.258857	0.201642	0.495341	-3.53889	0.044211	0.638755	-0.0405383	0.210224	0.291585	0.394372	0.388921	-0.924962
673353	M	Yes	2	0	0	Negative	0	-0.0101421	-0.107245	0.309461	0.249121	0.514491	0.129925	0.108521	0.33143	0.131385	-0.294641	0.0317623	0.455053	0.268915	0.704493	0.205699	0.258857	0.201642	0.495341	-3.53889	0.044211	0.638755	-0.0405383	0.210224	0.291585	0.394372	0.388921	-0.924962
673353	M	Yes	2.5	NA	3.46	NA	NA	NA	NA	NA	NA	NA	NA	NA	NA	NA	NA	NA	NA	NA	NA	NA	NA	NA	NA	NA	NA	NA	NA	NA	NA	NA	NA	NA
673353	M	Yes	3	4.194	3.333	Negative	0	4.98691	0.616226	5.08439	4.25107	4.8657	4.67537	4.0754	4.85444	4.87844	4.38883	2.37903	5.19506	4.90333	2.60459	2.11055	3.72292	3.65523	1.78297	-3.60506	4.08006	4.00565	0.695314	5.31291	1.62754	3.65351	3.34979	2.42468
673353	M	Yes	3	4.194	3.333	Negative	0	4.98691	0.616226	5.08439	4.25107	4.8657	4.67537	4.0754	4.85444	4.87844	4.38883	2.37903	5.19506	4.90333	2.60459	2.11055	3.72292	3.65523	1.78297	-3.60506	4.08006	4.00565	0.695314	5.31291	1.62754	3.65351	3.34979	2.42468
673353	M	Yes	3.5	6.587	6.656	NA	NA	NA	NA	NA	NA	NA	NA	NA	NA	NA	NA	NA	NA	NA	NA	NA	NA	NA	NA	NA	NA	NA	NA	NA	NA	NA	NA	NA
673353	M	Yes	4	6.436	5.792	Positive	2	6.10266	3.28781	5.81161	5.23195	5.445	5.71559	4.56898	5.35419	6.29184	5.55924	3.01793	5.66748	6.45849	4.57125	3.92032	6.09572	5.50718	5.68608	-3.21541	6.46515	1.37283	1.23492	7.01205	5.29373	4.92099	3.9937	4.45318
673353	M	Yes	4	6.436	5.792	Positive	2	6.10266	3.28781	5.81161	5.23195	5.445	5.71559	4.56898	5.35419	6.29184	5.55924	3.01793	5.66748	6.45849	4.57125	3.92032	6.09572	5.50718	5.68608	-3.21541	6.46515	1.37283	1.23492	7.01205	5.29373	4.92099	3.9937	4.45318
673353	M	Yes	4.5	6.639	5.831	NA	NA	NA	NA	NA	NA	NA	NA	NA	NA	NA	NA	NA	NA	NA	NA	NA	NA	NA	NA	NA	NA	NA	NA	NA	NA	NA	NA	NA
673353	M	Yes	5	7.897	5.403	Positive	1	5.05158	4.8729	4.71422	4.45436	4.71859	4.38443	4.41779	4.61608	5.29219	4.81806	3.92397	4.86723	4.91158	2.69039	3.61572	6.37618	5.58143	4.14096	-3.02124	5.69904	-0.174847	0.764482	6.09071	4.91159	4.72738	3.5852	3.54455
673353	M	Yes	5	7.897	5.403	Positive	1	5.05158	4.8729	4.71422	4.45436	4.71859	4.38443	4.41779	4.61608	5.29219	4.81806	3.92397	4.86723	4.91158	2.69039	3.61572	6.37618	5.58143	4.14096	-3.02124	5.69904	-0.174847	0.764482	6.09071	4.91159	4.72738	3.5852	3.54455
673353	M	Yes	5.5	8.348	6.024	NA	NA	NA	NA	NA	NA	NA	NA	NA	NA	NA	NA	NA	NA	NA	NA	NA	NA	NA	NA	NA	NA	NA	NA	NA	NA	NA	NA	NA
673353	M	Yes	6	8.396	4.7	NA	0	NA	NA	NA	NA	NA	NA	NA	NA	NA	NA	NA	NA	NA	NA	NA	NA	NA	NA	NA	NA	NA	NA	NA	NA	NA	NA	NA
673353	M	Yes	6.5	8.172	5.77	NA	NA	NA	NA	NA	NA	NA	NA	NA	NA	NA	NA	NA	NA	NA	NA	NA	NA	NA	NA	NA	NA	NA	NA	NA	NA	NA	NA	NA
673353	M	Yes	7	7.517	7.393	Positive	0	4.85593	7.46294	4.1711	4.20564	5.01539	3.83915	4.1584	5.17411	5.02169	4.52539	6.35252	5.65591	4.93817	2.40051	3.28148	5.8615	6.34915	4.30914	-2.78477	5.76839	0.435141	3.83592	6.70483	5.17822	6.14035	4.296	2.98448
673353	M	Yes	7	7.517	7.393	Positive	0	4.85593	7.46294	4.1711	4.20564	5.01539	3.83915	4.1584	5.17411	5.02169	4.52539	6.35252	5.65591	4.93817	2.40051	3.28148	5.8615	6.34915	4.30914	-2.78477	5.76839	0.435141	3.83592	6.70483	5.17822	6.14035	4.296	2.98448
673353	M	Yes	7.5	6.189	3.772	NA	NA	NA	NA	NA	NA	NA	NA	NA	NA	NA	NA	NA	NA	NA	NA	NA	NA	NA	NA	NA	NA	NA	NA	NA	NA	NA	NA	NA
673353	M	Yes	8	5.688	5.203	NA	0	NA	NA	NA	NA	NA	NA	NA	NA	NA	NA	NA	NA	NA	NA	NA	NA	NA	NA	NA	NA	NA	NA	NA	NA	NA	NA	NA
673353	M	Yes	8.5	5.96	4.775	NA	NA	NA	NA	NA	NA	NA	NA	NA	NA	NA	NA	NA	NA	NA	NA	NA	NA	NA	NA	NA	NA	NA	NA	NA	NA	NA	NA	NA
673353	M	Yes	9	6.96	5.377	NA	0	NA	NA	NA	NA	NA	NA	NA	NA	NA	NA	NA	NA	NA	NA	NA	NA	NA	NA	NA	NA	NA	NA	NA	NA	NA	NA	NA
673353	M	Yes	9.5	6.272	4.089	NA	NA	NA	NA	NA	NA	NA	NA	NA	NA	NA	NA	NA	NA	NA	NA	NA	NA	NA	NA	NA	NA	NA	NA	NA	NA	NA	NA	NA
673353	M	Yes	10	7.112	6.108	Positive	0	3.84092	6.43262	3.83523	3.89206	4.40594	3.19534	3.0908	4.65758	4.25996	3.70195	5.42885	5.11567	4.04246	2.04139	2.85773	5.06587	5.48478	3.25644	-3.00157	4.62124	0.987435	1.42095	5.10481	4.59971	4.15798	3.74041	2.39381
673353	M	Yes	10	7.112	6.108	Positive	0	3.84092	6.43262	3.83523	3.89206	4.40594	3.19534	3.0908	4.65758	4.25996	3.70195	5.42885	5.11567	4.04246	2.04139	2.85773	5.06587	5.48478	3.25644	-3.00157	4.62124	0.987435	1.42095	5.10481	4.59971	4.15798	3.74041	2.39381
673353	M	Yes	10.5	6.327	4.588	NA	NA	NA	NA	NA	NA	NA	NA	NA	NA	NA	NA	NA	NA	NA	NA	NA	NA	NA	NA	NA	NA	NA	NA	NA	NA	NA	NA	NA
673353	M	Yes	11	6.577	5.97	NA	0	NA	NA	NA	NA	NA	NA	NA	NA	NA	NA	NA	NA	NA	NA	NA	NA	NA	NA	NA	NA	NA	NA	NA	NA	NA	NA	NA
673353	M	Yes	11.5	7.275	4.081	NA	NA	NA	NA	NA	NA	NA	NA	NA	NA	NA	NA	NA	NA	NA	NA	NA	NA	NA	NA	NA	NA	NA	NA	NA	NA	NA	NA	NA
673353	M	Yes	12	8.292	4.984	NA	0	NA	NA	NA	NA	NA	NA	NA	NA	NA	NA	NA	NA	NA	NA	NA	NA	NA	NA	NA	NA	NA	NA	NA	NA	NA	NA	NA
673353	M	Yes	12.5	5.778	5.005	NA	NA	NA	NA	NA	NA	NA	NA	NA	NA	NA	NA	NA	NA	NA	NA	NA	NA	NA	NA	NA	NA	NA	NA	NA	NA	NA	NA	NA
673353	M	Yes	13	5.045	3.607	NA	0	NA	NA	NA	NA	NA	NA	NA	NA	NA	NA	NA	NA	NA	NA	NA	NA	NA	NA	NA	NA	NA	NA	NA	NA	NA	NA	NA
673353	M	Yes	13.5	4.203	4.26	NA	NA	NA	NA	NA	NA	NA	NA	NA	NA	NA	NA	NA	NA	NA	NA	NA	NA	NA	NA	NA	NA	NA	NA	NA	NA	NA	NA	NA
673353	M	Yes	14	3.69	4.513	Negative	0	0.896051	6.73967	0.843464	1.07406	1.01439	0.290625	0.991026	1.22087	0.972231	0.764841	5.03375	1.45328	0.668326	0.860552	0.679172	2.14292	3.09991	0.948774	-3.34873	2.2192	0.297872	0.71116	1.07509	1.15639	0.714746	2.01308	1.23565
673353	M	Yes	14	3.69	4.513	Negative	0	0.896051	6.73967	0.843464	1.07406	1.01439	0.290625	0.991026	1.22087	0.972231	0.764841	5.03375	1.45328	0.668326	0.860552	0.679172	2.14292	3.09991	0.948774	-3.34873	2.2192	0.297872	0.71116	1.07509	1.15639	0.714746	2.01308	1.23565
673353	M	Yes	14.5	0	0	NA	NA	NA	NA	NA	NA	NA	NA	NA	NA	NA	NA	NA	NA	NA	NA	NA	NA	NA	NA	NA	NA	NA	NA	NA	NA	NA	NA	NA
673353	M	Yes	15	0	3.655	NA	NA	NA	NA	NA	NA	NA	NA	NA	NA	NA	NA	NA	NA	NA	NA	NA	NA	NA	NA	NA	NA	NA	NA	NA	NA	NA	NA	NA
673353	M	Yes	28	0	0	NA	NA	5.37722	2.00786	5.18737	4.73005	4.88232	4.66508	4.23463	4.37815	4.6443	3.40461	1.31366	5.20419	5.04113	3.43524	2.31748	4.33409	4.41143	2.94465	-2.93009	5.07578	2.96347	-0.332364	3.87061	3.27915	3.32717	2.73097	2.47856
674019	M	No	1	0	0	NA	NA	-0.0549185	-0.578086	-0.878756	0.0591305	-0.571366	-0.0538805	-0.550169	-0.463513	-0.748141	-0.493072	-0.616384	-0.211766	-0.083815	0.403089	-0.0179804	0.00695018	-0.279318	-0.796357	-3.34531	0.335389	-1.0448	-0.279133	0.2975	-0.262843	0.425823	-0.42596	0.114807
674019	M	No	1.5	0	0	NA	NA	NA	NA	NA	NA	NA	NA	NA	NA	NA	NA	NA	NA	NA	NA	NA	NA	NA	NA	NA	NA	NA	NA	NA	NA	NA	NA	NA
674019	M	No	2	0	0	NA	NA	-0.0258956	0.182456	-0.354729	-0.0171007	-0.661335	-0.568463	-0.546663	-0.555463	-0.315104	-0.0690683	-0.330789	-0.339218	-0.162925	0.349996	-0.255303	0.0160366	-0.22432	-0.200762	-3.40467	-0.0981486	-0.00135611	-0.446935	0.136714	0.132004	0.0778265	-0.216996	-0.428989
674019	M	No	2.5	0	0	NA	NA	NA	NA	NA	NA	NA	NA	NA	NA	NA	NA	NA	NA	NA	NA	NA	NA	NA	NA	NA	NA	NA	NA	NA	NA	NA	NA	NA
674019	M	No	3	0	0	NA	NA	-0.705658	0.0245958	-0.616656	-0.119254	-0.737244	-0.347757	-0.784971	-0.675516	-0.269123	0.127506	-0.460025	-0.36037	-0.306593	0.39517	-0.121302	0.324393	-0.224939	-0.154544	-3.46176	-0.0525139	-0.814037	-0.750241	0.351594	-0.106003	0.0394171	-0.35065	-0.050215
674019	M	No	3.5	0	0	NA	NA	NA	NA	NA	NA	NA	NA	NA	NA	NA	NA	NA	NA	NA	NA	NA	NA	NA	NA	NA	NA	NA	NA	NA	NA	NA	NA	NA
674019	M	No	4	0	0	NA	NA	-0.138708	0.353946	-0.296808	0.0706233	-0.33402	-0.528241	-0.463514	0.0731337	-0.222247	0.468431	-0.0590509	-0.0369808	-0.231176	0.0729496	-0.214716	-0.352166	-0.123468	-0.980362	-3.51135	-0.185121	0.173071	-0.269637	0.592776	-1.49657	0.452319	0.0724834	-0.522543
674019	M	No	4.5	0	0	NA	NA	NA	NA	NA	NA	NA	NA	NA	NA	NA	NA	NA	NA	NA	NA	NA	NA	NA	NA	NA	NA	NA	NA	NA	NA	NA	NA	NA
674019	M	No	5	0	0	NA	NA	-0.80776	0.732627	-0.752597	-0.258168	-1.09187	-0.728607	-0.873591	-0.89388	-0.161552	0.761783	-0.248282	-0.467396	-0.373742	-0.10134	0.331892	0.575045	-0.184395	-0.469027	-3.32508	-0.494641	-1.17536	-0.522539	0.550441	-0.0101627	-0.24986	0.183366	-0.0463083
674019	M	No	5.5	0	0	NA	NA	NA	NA	NA	NA	NA	NA	NA	NA	NA	NA	NA	NA	NA	NA	NA	NA	NA	NA	NA	NA	NA	NA	NA	NA	NA	NA	NA
674019	M	No	6	0	0	NA	NA	NA	NA	NA	NA	NA	NA	NA	NA	NA	NA	NA	NA	NA	NA	NA	NA	NA	NA	NA	NA	NA	NA	NA	NA	NA	NA	NA
674019	M	No	6.5	0	0	NA	NA	NA	NA	NA	NA	NA	NA	NA	NA	NA	NA	NA	NA	NA	NA	NA	NA	NA	NA	NA	NA	NA	NA	NA	NA	NA	NA	NA
674019	M	No	7	0	0	NA	NA	0.0381893	0.509116	-0.402098	0.184724	-0.364494	-0.409317	-0.885949	-0.107453	-0.176942	0.413213	-0.0970024	-0.0454678	-0.205201	0.261468	-0.274079	0.479907	0.103602	-0.327346	-3.70231	-0.121628	0.393028	0.174536	0.661764	-0.492531	0.47649	-0.275136	-0.360166
674019	M	No	7.5	0	0	NA	NA	NA	NA	NA	NA	NA	NA	NA	NA	NA	NA	NA	NA	NA	NA	NA	NA	NA	NA	NA	NA	NA	NA	NA	NA	NA	NA	NA
674019	M	No	8	0	0	NA	NA	NA	NA	NA	NA	NA	NA	NA	NA	NA	NA	NA	NA	NA	NA	NA	NA	NA	NA	NA	NA	NA	NA	NA	NA	NA	NA	NA
674019	M	No	8.5	0	0	NA	NA	NA	NA	NA	NA	NA	NA	NA	NA	NA	NA	NA	NA	NA	NA	NA	NA	NA	NA	NA	NA	NA	NA	NA	NA	NA	NA	NA
674019	M	No	9	0	0	NA	NA	NA	NA	NA	NA	NA	NA	NA	NA	NA	NA	NA	NA	NA	NA	NA	NA	NA	NA	NA	NA	NA	NA	NA	NA	NA	NA	NA
674019	M	No	9.5	0	0	NA	NA	NA	NA	NA	NA	NA	NA	NA	NA	NA	NA	NA	NA	NA	NA	NA	NA	NA	NA	NA	NA	NA	NA	NA	NA	NA	NA	NA
674019	M	No	10	0	0	NA	NA	0.0609226	0.145432	0.020674	0.382768	0.0677262	-0.257636	-0.241027	0.560528	-0.432594	0.376739	0.565894	0.271747	-0.064102	0.08836	-0.587817	-0.893829	-0.119344	-1.29735	-3.43418	-0.131371	0.821331	0.685905	0.782515	-1.68728	0.308349	0.390742	-0.272125
674019	M	No	10.5	0	0	NA	NA	NA	NA	NA	NA	NA	NA	NA	NA	NA	NA	NA	NA	NA	NA	NA	NA	NA	NA	NA	NA	NA	NA	NA	NA	NA	NA	NA
674019	M	No	11	0	0	NA	NA	NA	NA	NA	NA	NA	NA	NA	NA	NA	NA	NA	NA	NA	NA	NA	NA	NA	NA	NA	NA	NA	NA	NA	NA	NA	NA	NA
674019	M	No	11.5	0	0	NA	NA	NA	NA	NA	NA	NA	NA	NA	NA	NA	NA	NA	NA	NA	NA	NA	NA	NA	NA	NA	NA	NA	NA	NA	NA	NA	NA	NA
674019	M	No	12	0	0	NA	NA	NA	NA	NA	NA	NA	NA	NA	NA	NA	NA	NA	NA	NA	NA	NA	NA	NA	NA	NA	NA	NA	NA	NA	NA	NA	NA	NA
674019	M	No	12.5	0	0	NA	NA	NA	NA	NA	NA	NA	NA	NA	NA	NA	NA	NA	NA	NA	NA	NA	NA	NA	NA	NA	NA	NA	NA	NA	NA	NA	NA	NA
674019	M	No	13	0	0	NA	NA	NA	NA	NA	NA	NA	NA	NA	NA	NA	NA	NA	NA	NA	NA	NA	NA	NA	NA	NA	NA	NA	NA	NA	NA	NA	NA	NA
674019	M	No	13.5	0	0	NA	NA	NA	NA	NA	NA	NA	NA	NA	NA	NA	NA	NA	NA	NA	NA	NA	NA	NA	NA	NA	NA	NA	NA	NA	NA	NA	NA	NA
674019	M	No	14	0	0	NA	NA	-0.541948	0.908095	0.28738	0.505456	-0.312458	-0.477168	-0.196308	0.0486435	0.610774	1.26224	-0.423622	0.156507	-0.392019	0.244392	0.263259	0.559987	0.191266	-1.25329	-3.27462	0.264135	-0.556567	-0.174627	0.375112	-0.768837	0.221646	0.258953	0.311143
674019	M	No	28	0	0	NA	NA	0.0532807	-0.200768	-0.448479	0.336236	-0.361802	-0.179801	-0.0568663	0.0596493	-0.672737	0.207582	0.255242	0.0576989	0.0662135	0.131433	0.513273	0.0255992	-0.157946	-0.095866	-3.65135	0.34551	0.157688	-0.254412	0.950866	-0.395889	1.13549	-0.01837	0.0524024
674700	F	Yes	1	0	0	Negative	3	-0.102418	-0.834742	-0.339549	-0.483907	0.177434	-0.805888	-0.0205306	0.304403	-0.80227	-1.68814	-0.627071	-0.326221	-0.739807	0.622758	-1.71079	-1.28422	-0.536493	0.571869	-3.25361	-0.284099	2.43702	-0.709867	-1.00743	-1.79488	0.346838	-0.959062	-1.36242
674700	F	Yes	1	0	0	Negative	3	-0.102418	-0.834742	-0.339549	-0.483907	0.177434	-0.805888	-0.0205306	0.304403	-0.80227	-1.68814	-0.627071	-0.326221	-0.739807	0.622758	-1.71079	-1.28422	-0.536493	0.571869	-3.25361	-0.284099	2.43702	-0.709867	-1.00743	-1.79488	0.346838	-0.959062	-1.36242
674700	F	Yes	1.5	0	0	NA	NA	NA	NA	NA	NA	NA	NA	NA	NA	NA	NA	NA	NA	NA	NA	NA	NA	NA	NA	NA	NA	NA	NA	NA	NA	NA	NA	NA
674700	F	Yes	2	0	4.181	Negative	5	-0.681069	-0.415007	-0.340972	-0.574417	-0.488436	-1.00694	-0.622303	0.0878715	-0.318953	-0.976295	-0.897348	-0.413988	-0.777022	0.433357	-1.18737	-0.56083	-0.571381	1.48139	-3.27891	-0.235323	0.595791	-0.439099	-1.03006	-0.501122	-0.267052	-1.24295	-0.513533
674700	F	Yes	2	0	4.181	Negative	5	-0.681069	-0.415007	-0.340972	-0.574417	-0.488436	-1.00694	-0.622303	0.0878715	-0.318953	-0.976295	-0.897348	-0.413988	-0.777022	0.433357	-1.18737	-0.56083	-0.571381	1.48139	-3.27891	-0.235323	0.595791	-0.439099	-1.03006	-0.501122	-0.267052	-1.24295	-0.513533
674700	F	Yes	2.5	5.042	NA	NA	NA	NA	NA	NA	NA	NA	NA	NA	NA	NA	NA	NA	NA	NA	NA	NA	NA	NA	NA	NA	NA	NA	NA	NA	NA	NA	NA	NA
674700	F	Yes	3	0	4.669	Negative	3	6.58619	1.48003	6.64679	5.95109	5.50933	6.83507	4.72486	5.20991	6.8497	5.73118	2.37014	6.0995	7.3772	4.73446	3.14042	5.47452	5.0466	5.92502	-2.13132	7.61146	2.39327	0.191722	7.67838	4.35927	5.40579	4.19134	5.33191
674700	F	Yes	3	0	4.669	Negative	3	6.58619	1.48003	6.64679	5.95109	5.50933	6.83507	4.72486	5.20991	6.8497	5.73118	2.37014	6.0995	7.3772	4.73446	3.14042	5.47452	5.0466	5.92502	-2.13132	7.61146	2.39327	0.191722	7.67838	4.35927	5.40579	4.19134	5.33191
674700	F	Yes	3.5	6.538	7.076	NA	NA	NA	NA	NA	NA	NA	NA	NA	NA	NA	NA	NA	NA	NA	NA	NA	NA	NA	NA	NA	NA	NA	NA	NA	NA	NA	NA	NA
674700	F	Yes	4	5.964	5.574	Positive	6	6.48655	4.41979	5.5503	5.37708	4.90868	5.57581	3.97552	5.06599	6.35885	6.27186	3.38768	5.37355	6.60538	3.64596	4.03867	7.39935	5.98998	5.24632	-2.42897	7.49795	-1.10962	0.88355	8.33654	5.97774	6.33718	3.94918	4.70086
674700	F	Yes	4	5.964	5.574	Positive	6	6.48655	4.41979	5.5503	5.37708	4.90868	5.57581	3.97552	5.06599	6.35885	6.27186	3.38768	5.37355	6.60538	3.64596	4.03867	7.39935	5.98998	5.24632	-2.42897	7.49795	-1.10962	0.88355	8.33654	5.97774	6.33718	3.94918	4.70086
674700	F	Yes	4.5	6.836	5.095	NA	NA	NA	NA	NA	NA	NA	NA	NA	NA	NA	NA	NA	NA	NA	NA	NA	NA	NA	NA	NA	NA	NA	NA	NA	NA	NA	NA	NA
674700	F	Yes	5	6.391	6.192	Positive	3	4.90077	6.00844	4.91338	4.67583	5.14586	3.82007	4.15458	5.23513	4.97685	4.91336	4.98013	5.74635	5.24406	1.88617	3.41325	4.98833	5.94242	5.30085	-2.6302	5.90066	2.15226	1.18427	7.08114	5.79051	6.35864	4.03489	3.2896
674700	F	Yes	5	6.391	6.192	Positive	3	4.90077	6.00844	4.91338	4.67583	5.14586	3.82007	4.15458	5.23513	4.97685	4.91336	4.98013	5.74635	5.24406	1.88617	3.41325	4.98833	5.94242	5.30085	-2.6302	5.90066	2.15226	1.18427	7.08114	5.79051	6.35864	4.03489	3.2896
674700	F	Yes	5.5	6.629	5.24	NA	NA	NA	NA	NA	NA	NA	NA	NA	NA	NA	NA	NA	NA	NA	NA	NA	NA	NA	NA	NA	NA	NA	NA	NA	NA	NA	NA	NA
674700	F	Yes	6	8.075	4.562	NA	3	NA	NA	NA	NA	NA	NA	NA	NA	NA	NA	NA	NA	NA	NA	NA	NA	NA	NA	NA	NA	NA	NA	NA	NA	NA	NA	NA
674700	F	Yes	6.5	7.369	6.94	NA	NA	NA	NA	NA	NA	NA	NA	NA	NA	NA	NA	NA	NA	NA	NA	NA	NA	NA	NA	NA	NA	NA	NA	NA	NA	NA	NA	NA
674700	F	Yes	7	8.215	4.425	Positive	3	4.92513	5.79075	5.37845	4.87263	4.90415	4.10032	4.28137	5.3793	5.06869	4.99322	4.4539	5.47899	5.38099	1.71125	2.9281	5.03467	5.79806	5.51537	-2.94224	5.71669	0.841936	3.16265	5.74468	5.84089	5.62361	4.02291	3.63433
674700	F	Yes	7	8.215	4.425	Positive	3	4.92513	5.79075	5.37845	4.87263	4.90415	4.10032	4.28137	5.3793	5.06869	4.99322	4.4539	5.47899	5.38099	1.71125	2.9281	5.03467	5.79806	5.51537	-2.94224	5.71669	0.841936	3.16265	5.74468	5.84089	5.62361	4.02291	3.63433
674700	F	Yes	7.5	7.665	5.978	NA	NA	NA	NA	NA	NA	NA	NA	NA	NA	NA	NA	NA	NA	NA	NA	NA	NA	NA	NA	NA	NA	NA	NA	NA	NA	NA	NA	NA
674700	F	Yes	8	7.946	6.478	NA	8	NA	NA	NA	NA	NA	NA	NA	NA	NA	NA	NA	NA	NA	NA	NA	NA	NA	NA	NA	NA	NA	NA	NA	NA	NA	NA	NA
674700	F	Yes	8.5	7.216	4.764	NA	NA	NA	NA	NA	NA	NA	NA	NA	NA	NA	NA	NA	NA	NA	NA	NA	NA	NA	NA	NA	NA	NA	NA	NA	NA	NA	NA	NA
674700	F	Yes	9	7.54	5.897	NA	9	NA	NA	NA	NA	NA	NA	NA	NA	NA	NA	NA	NA	NA	NA	NA	NA	NA	NA	NA	NA	NA	NA	NA	NA	NA	NA	NA
674700	F	Yes	9.5	6.237	NA	NA	NA	NA	NA	NA	NA	NA	NA	NA	NA	NA	NA	NA	NA	NA	NA	NA	NA	NA	NA	NA	NA	NA	NA	NA	NA	NA	NA	NA
674700	F	Yes	10	6.976	NA	Negative	4	3.60962	5.46094	3.39148	3.36358	3.94568	2.26598	3.29977	4.84607	3.35077	3.27696	4.60035	4.48161	3.62875	0.650431	2.47235	3.85722	4.771	4.16424	-2.82409	4.10448	1.03015	0.471626	4.42704	4.43625	5.29141	2.91739	1.72263
674700	F	Yes	10	6.976	NA	Negative	4	3.60962	5.46094	3.39148	3.36358	3.94568	2.26598	3.29977	4.84607	3.35077	3.27696	4.60035	4.48161	3.62875	0.650431	2.47235	3.85722	4.771	4.16424	-2.82409	4.10448	1.03015	0.471626	4.42704	4.43625	5.29141	2.91739	1.72263
674700	F	Yes	10.5	6.929	5.323	NA	NA	NA	NA	NA	NA	NA	NA	NA	NA	NA	NA	NA	NA	NA	NA	NA	NA	NA	NA	NA	NA	NA	NA	NA	NA	NA	NA	NA
674700	F	Yes	11	7.547	0	NA	0	NA	NA	NA	NA	NA	NA	NA	NA	NA	NA	NA	NA	NA	NA	NA	NA	NA	NA	NA	NA	NA	NA	NA	NA	NA	NA	NA
674700	F	Yes	11.5	6.9	6.174	NA	NA	NA	NA	NA	NA	NA	NA	NA	NA	NA	NA	NA	NA	NA	NA	NA	NA	NA	NA	NA	NA	NA	NA	NA	NA	NA	NA	NA
674700	F	Yes	12	6.671	NA	NA	0	NA	NA	NA	NA	NA	NA	NA	NA	NA	NA	NA	NA	NA	NA	NA	NA	NA	NA	NA	NA	NA	NA	NA	NA	NA	NA	NA
674700	F	Yes	12.5	6.903	0	NA	NA	NA	NA	NA	NA	NA	NA	NA	NA	NA	NA	NA	NA	NA	NA	NA	NA	NA	NA	NA	NA	NA	NA	NA	NA	NA	NA	NA
674700	F	Yes	13	4.836	5.162	NA	0	NA	NA	NA	NA	NA	NA	NA	NA	NA	NA	NA	NA	NA	NA	NA	NA	NA	NA	NA	NA	NA	NA	NA	NA	NA	NA	NA
674700	F	Yes	13.5	5.998	NA	NA	NA	NA	NA	NA	NA	NA	NA	NA	NA	NA	NA	NA	NA	NA	NA	NA	NA	NA	NA	NA	NA	NA	NA	NA	NA	NA	NA	NA
674700	F	Yes	14	4.872	5.836	Negative	0	1.92903	5.15985	2.76018	2.77121	2.75082	1.43609	2.04062	3.86032	2.56813	2.43518	4.2764	3.4839	2.55318	0.421763	1.95289	2.71825	3.83451	1.70466	-2.80241	3.21138	1.02015	0.623958	2.6681	3.30497	3.15375	2.37593	1.37926
674700	F	Yes	14	4.872	5.836	Negative	0	1.92903	5.15985	2.76018	2.77121	2.75082	1.43609	2.04062	3.86032	2.56813	2.43518	4.2764	3.4839	2.55318	0.421763	1.95289	2.71825	3.83451	1.70466	-2.80241	3.21138	1.02015	0.623958	2.6681	3.30497	3.15375	2.37593	1.37926
674700	F	Yes	14.5	6.733	0	NA	NA	NA	NA	NA	NA	NA	NA	NA	NA	NA	NA	NA	NA	NA	NA	NA	NA	NA	NA	NA	NA	NA	NA	NA	NA	NA	NA	NA
674700	F	Yes	15	4.287	0	NA	NA	NA	NA	NA	NA	NA	NA	NA	NA	NA	NA	NA	NA	NA	NA	NA	NA	NA	NA	NA	NA	NA	NA	NA	NA	NA	NA	NA
674700	F	Yes	15.5	4.131	0	NA	NA	NA	NA	NA	NA	NA	NA	NA	NA	NA	NA	NA	NA	NA	NA	NA	NA	NA	NA	NA	NA	NA	NA	NA	NA	NA	NA	NA
674700	F	Yes	16	4.396	4.543	NA	NA	NA	NA	NA	NA	NA	NA	NA	NA	NA	NA	NA	NA	NA	NA	NA	NA	NA	NA	NA	NA	NA	NA	NA	NA	NA	NA	NA
674700	F	Yes	16.5	4.538	0	NA	NA	NA	NA	NA	NA	NA	NA	NA	NA	NA	NA	NA	NA	NA	NA	NA	NA	NA	NA	NA	NA	NA	NA	NA	NA	NA	NA	NA
674700	F	Yes	17	5.052	3.7	NA	NA	NA	NA	NA	NA	NA	NA	NA	NA	NA	NA	NA	NA	NA	NA	NA	NA	NA	NA	NA	NA	NA	NA	NA	NA	NA	NA	NA
674700	F	Yes	28	NA	0	NA	NA	-0.737504	-0.705916	-0.182077	-0.216383	-0.0824291	-0.596657	-0.496495	0.303632	-0.272197	-0.199966	-0.331197	-0.0102911	-0.383291	-0.0589776	-0.453959	-0.748826	-0.420926	1.45885	-3.44964	0.0956358	1.29129	-0.969195	0.18887	-0.345874	0.763897	-0.421657	-1.07454
674762	M	No	1	0	0	NA	NA	0.205726	-0.872782	-0.366073	-0.0480987	0.174549	0.262545	-0.390858	-0.225945	-0.409413	-0.253276	0.68658	0.00535495	0.281341	0.97059	0.0199329	-0.472623	-0.286878	-0.245724	-3.24534	0.280479	1.83376	-0.639553	0.143398	-0.287898	-0.110458	-0.251825	0.502669
674762	M	No	1.5	0	0	NA	NA	NA	NA	NA	NA	NA	NA	NA	NA	NA	NA	NA	NA	NA	NA	NA	NA	NA	NA	NA	NA	NA	NA	NA	NA	NA	NA	NA
674762	M	No	2	0	0	NA	NA	-0.240671	-0.455251	-0.512195	-0.306003	-0.442031	0.151094	-0.224149	-0.62139	-0.0961418	-0.0460263	0.558987	-0.432333	-0.0405826	0.208347	0.247504	-0.137015	-0.367186	-1.25654	-2.97877	-0.586487	-0.634945	-0.624782	-0.652846	-0.0165513	-0.850511	-0.331203	-0.00156565
674762	M	No	2.5	0	0	NA	NA	NA	NA	NA	NA	NA	NA	NA	NA	NA	NA	NA	NA	NA	NA	NA	NA	NA	NA	NA	NA	NA	NA	NA	NA	NA	NA	NA
674762	M	No	3	0	0	NA	NA	0.270854	-1.53733	-0.514845	0.0602973	0.0832607	0.295605	-0.0338793	-0.336597	-0.201083	-0.144642	0.101565	0.0295022	0.174667	0.292265	0.141562	-0.230192	-0.372656	0.301033	-3.25696	-0.146841	0.62617	-0.692933	0.393633	-0.396105	0.0612536	0.0980904	0.230298
674762	M	No	3.5	0	0	NA	NA	NA	NA	NA	NA	NA	NA	NA	NA	NA	NA	NA	NA	NA	NA	NA	NA	NA	NA	NA	NA	NA	NA	NA	NA	NA	NA	NA
674762	M	No	4	0	0	NA	NA	0.428098	-0.703651	-0.103023	0.0474594	0.339871	0.20557	0.418553	0.0670168	-0.175055	0.0820651	1.00423	0.20387	0.0642668	0.399148	-0.0670814	-0.333649	-0.119991	-1.16877	-3.54323	-0.217364	1.49625	0.0737602	0.415811	-1.02748	0.0129857	0.290787	0.524988
674762	M	No	4.5	0	0	NA	NA	NA	NA	NA	NA	NA	NA	NA	NA	NA	NA	NA	NA	NA	NA	NA	NA	NA	NA	NA	NA	NA	NA	NA	NA	NA	NA	NA
674762	M	No	5	0	0	NA	NA	-0.192119	-0.676795	-0.709123	-0.188441	-0.448706	0.0779439	-0.483023	-0.625444	-0.0408787	-0.0420732	0.298196	-0.450869	0.0351808	-0.0739195	0.369068	0.0992345	-0.33969	-0.203192	-3.36227	-0.417857	-1.3966	-0.404622	-0.0479463	0.383034	-0.677397	-0.312682	0.574689
674762	M	No	5.5	0	0	NA	NA	NA	NA	NA	NA	NA	NA	NA	NA	NA	NA	NA	NA	NA	NA	NA	NA	NA	NA	NA	NA	NA	NA	NA	NA	NA	NA	NA
674762	M	No	6	0	0	NA	NA	NA	NA	NA	NA	NA	NA	NA	NA	NA	NA	NA	NA	NA	NA	NA	NA	NA	NA	NA	NA	NA	NA	NA	NA	NA	NA	NA
674762	M	No	6.5	0	0	NA	NA	NA	NA	NA	NA	NA	NA	NA	NA	NA	NA	NA	NA	NA	NA	NA	NA	NA	NA	NA	NA	NA	NA	NA	NA	NA	NA	NA
674762	M	No	7	0	0	NA	NA	0.285485	-0.380936	-0.250513	0.0932625	-0.0362929	0.128247	-0.527553	-0.346711	0.0298413	-0.0429272	0.896557	-0.0166284	0.332842	0.291009	0.323965	-0.328282	-0.125627	0.201632	-3.25911	0.0105289	0.285025	-0.368062	0.268071	0.398635	-0.296836	0.3229	0.743349
674762	M	No	7.5	0	0	NA	NA	NA	NA	NA	NA	NA	NA	NA	NA	NA	NA	NA	NA	NA	NA	NA	NA	NA	NA	NA	NA	NA	NA	NA	NA	NA	NA	NA
674762	M	No	8	0	0	NA	NA	NA	NA	NA	NA	NA	NA	NA	NA	NA	NA	NA	NA	NA	NA	NA	NA	NA	NA	NA	NA	NA	NA	NA	NA	NA	NA	NA
674762	M	No	8.5	0	0	NA	NA	NA	NA	NA	NA	NA	NA	NA	NA	NA	NA	NA	NA	NA	NA	NA	NA	NA	NA	NA	NA	NA	NA	NA	NA	NA	NA	NA
674762	M	No	9	0	0	NA	NA	NA	NA	NA	NA	NA	NA	NA	NA	NA	NA	NA	NA	NA	NA	NA	NA	NA	NA	NA	NA	NA	NA	NA	NA	NA	NA	NA
674762	M	No	9.5	0	0	NA	NA	NA	NA	NA	NA	NA	NA	NA	NA	NA	NA	NA	NA	NA	NA	NA	NA	NA	NA	NA	NA	NA	NA	NA	NA	NA	NA	NA
674762	M	No	10	0	0	NA	NA	-0.169858	-0.952233	-0.180671	-0.13012	0.163552	-0.0517886	0.200988	-0.367828	0.0458004	0.0292505	0.772821	0.0526347	0.166451	0.0776504	0.211635	-0.522862	-0.472998	-0.657852	-3.40825	-0.599855	1.6382	0.0182264	0.45831	-0.7371	-0.0618343	0.245954	0.525985
674762	M	No	10.5	0	0	NA	NA	NA	NA	NA	NA	NA	NA	NA	NA	NA	NA	NA	NA	NA	NA	NA	NA	NA	NA	NA	NA	NA	NA	NA	NA	NA	NA	NA
674762	M	No	11	0	0	NA	NA	NA	NA	NA	NA	NA	NA	NA	NA	NA	NA	NA	NA	NA	NA	NA	NA	NA	NA	NA	NA	NA	NA	NA	NA	NA	NA	NA
674762	M	No	11.5	0	0	NA	NA	NA	NA	NA	NA	NA	NA	NA	NA	NA	NA	NA	NA	NA	NA	NA	NA	NA	NA	NA	NA	NA	NA	NA	NA	NA	NA	NA
674762	M	No	12	0	0	NA	NA	NA	NA	NA	NA	NA	NA	NA	NA	NA	NA	NA	NA	NA	NA	NA	NA	NA	NA	NA	NA	NA	NA	NA	NA	NA	NA	NA
674762	M	No	12.5	0	0	NA	NA	NA	NA	NA	NA	NA	NA	NA	NA	NA	NA	NA	NA	NA	NA	NA	NA	NA	NA	NA	NA	NA	NA	NA	NA	NA	NA	NA
674762	M	No	13	0	0	NA	NA	NA	NA	NA	NA	NA	NA	NA	NA	NA	NA	NA	NA	NA	NA	NA	NA	NA	NA	NA	NA	NA	NA	NA	NA	NA	NA	NA
674762	M	No	13.5	0	0	NA	NA	NA	NA	NA	NA	NA	NA	NA	NA	NA	NA	NA	NA	NA	NA	NA	NA	NA	NA	NA	NA	NA	NA	NA	NA	NA	NA	NA
674762	M	No	14	0	0	NA	NA	-0.134842	-0.246678	-0.670171	-0.565662	-0.932224	-0.0460024	-1.23455	-1.29966	-0.313872	0.134249	0.36478	-0.86242	-0.317903	-0.280045	0.393664	0.414531	-0.607642	-0.513742	-3.07966	-0.625834	-1.99194	-0.768802	-0.573078	0.422938	-0.896682	-0.197474	0.188356
674762	M	No	28	0	0	NA	NA	0.0103775	-0.431507	-0.814755	-0.414464	-0.127173	-0.333315	-0.106544	-0.642939	-0.943045	-0.847122	1.01114	-0.385996	-0.41656	-0.0611453	-0.554116	-1.28439	-0.455372	-0.634516	-3.60596	-0.547396	1.08201	-0.00271967	0.193711	-1.43611	-0.089258	0.0335188	0.340889
676586	F	Yes	1	0	NA	Negative	0	-0.721452	-0.826028	-1.13393	-0.760572	-0.490303	-0.650316	-1.03493	-0.311549	-0.0103861	0.552186	-0.9523	-0.720781	-0.495576	0.196961	-0.117195	-0.255722	-0.723269	1.11061	-3.31036	-0.970727	-0.173105	-0.652353	0.283757	0.161477	0.233349	-0.467314	-0.922471
676586	F	Yes	1	0	NA	Negative	0	-0.721452	-0.826028	-1.13393	-0.760572	-0.490303	-0.650316	-1.03493	-0.311549	-0.0103861	0.552186	-0.9523	-0.720781	-0.495576	0.196961	-0.117195	-0.255722	-0.723269	1.11061	-3.31036	-0.970727	-0.173105	-0.652353	0.283757	0.161477	0.233349	-0.467314	-0.922471
676586	F	Yes	1.5	0	3.842	NA	NA	NA	NA	NA	NA	NA	NA	NA	NA	NA	NA	NA	NA	NA	NA	NA	NA	NA	NA	NA	NA	NA	NA	NA	NA	NA	NA	NA
676586	F	Yes	2	0	7.411	Positive	0	-0.831094	-0.699409	-0.647344	-0.682323	-0.340496	0.0108244	-0.400019	-0.26393	-0.105541	0.211636	-0.983723	-0.395362	-0.229836	0.614535	0.196315	-0.0304884	-0.433126	1.02157	-3.61756	-0.738144	-0.193513	-1.04881	0.489524	0.221867	0.866204	-0.661283	-0.25328
676586	F	Yes	2	0	7.411	Positive	0	-0.831094	-0.699409	-0.647344	-0.682323	-0.340496	0.0108244	-0.400019	-0.26393	-0.105541	0.211636	-0.983723	-0.395362	-0.229836	0.614535	0.196315	-0.0304884	-0.433126	1.02157	-3.61756	-0.738144	-0.193513	-1.04881	0.489524	0.221867	0.866204	-0.661283	-0.25328
676586	F	Yes	2.5	0	5.514	NA	NA	NA	NA	NA	NA	NA	NA	NA	NA	NA	NA	NA	NA	NA	NA	NA	NA	NA	NA	NA	NA	NA	NA	NA	NA	NA	NA	NA
676586	F	Yes	3	3.765	5.705	Positive	9	6.74564	2.7482	6.45235	6.18321	5.10352	7.31041	5.17584	4.48068	7.38565	5.5447	2.45403	5.69475	7.99964	6.59562	2.48932	7.40001	5.58364	6.31799	-1.71116	9.8306	0.0593155	2.89074	7.26514	5.59745	6.34555	3.4392	6.02408
676586	F	Yes	3	3.765	5.705	Positive	9	6.74564	2.7482	6.45235	6.18321	5.10352	7.31041	5.17584	4.48068	7.38565	5.5447	2.45403	5.69475	7.99964	6.59562	2.48932	7.40001	5.58364	6.31799	-1.71116	9.8306	0.0593155	2.89074	7.26514	5.59745	6.34555	3.4392	6.02408
676586	F	Yes	3.5	5.563	7.655	NA	NA	NA	NA	NA	NA	NA	NA	NA	NA	NA	NA	NA	NA	NA	NA	NA	NA	NA	NA	NA	NA	NA	NA	NA	NA	NA	NA	NA
676586	F	Yes	4	6.19	6.859	Positive	10	6.04761	5.02825	5.86341	5.41246	5.2886	5.76826	4.79908	5.00894	6.59939	5.67919	3.85326	5.5194	6.72497	5.03853	2.78063	6.43511	6.13223	5.235	-2.23857	7.75588	0.926544	1.38807	7.38922	6.3059	5.73697	3.67794	4.24484
676586	F	Yes	4	6.19	6.859	Positive	10	6.04761	5.02825	5.86341	5.41246	5.2886	5.76826	4.79908	5.00894	6.59939	5.67919	3.85326	5.5194	6.72497	5.03853	2.78063	6.43511	6.13223	5.235	-2.23857	7.75588	0.926544	1.38807	7.38922	6.3059	5.73697	3.67794	4.24484
676586	F	Yes	4.5	6.568	4.81	NA	NA	NA	NA	NA	NA	NA	NA	NA	NA	NA	NA	NA	NA	NA	NA	NA	NA	NA	NA	NA	NA	NA	NA	NA	NA	NA	NA	NA
676586	F	Yes	5	7.234	5.691	NA	10	NA	NA	NA	NA	NA	NA	NA	NA	NA	NA	NA	NA	NA	NA	NA	NA	NA	NA	NA	NA	NA	NA	NA	NA	NA	NA	NA
676586	F	Yes	5.5	7.989	4.336	NA	NA	NA	NA	NA	NA	NA	NA	NA	NA	NA	NA	NA	NA	NA	NA	NA	NA	NA	NA	NA	NA	NA	NA	NA	NA	NA	NA	NA
676586	F	Yes	6	7.482	8.93	NA	12	NA	NA	NA	NA	NA	NA	NA	NA	NA	NA	NA	NA	NA	NA	NA	NA	NA	NA	NA	NA	NA	NA	NA	NA	NA	NA	NA
676586	F	Yes	6.5	8.793	6.347	NA	NA	NA	NA	NA	NA	NA	NA	NA	NA	NA	NA	NA	NA	NA	NA	NA	NA	NA	NA	NA	NA	NA	NA	NA	NA	NA	NA	NA
676586	F	Yes	7	9.836	5.327	Positive	14	5.6454	6.83821	5.01811	4.93063	4.91312	5.3885	4.50516	4.78527	5.75676	5.37055	5.90624	6.04068	6.37085	3.16598	3.77683	6.52032	6.51572	5.4295	-2.63728	7.08298	-0.75096	1.21907	7.65134	6.28425	6.23539	4.27491	4.33175
676586	F	Yes	7	9.836	5.327	Positive	14	5.6454	6.83821	5.01811	4.93063	4.91312	5.3885	4.50516	4.78527	5.75676	5.37055	5.90624	6.04068	6.37085	3.16598	3.77683	6.52032	6.51572	5.4295	-2.63728	7.08298	-0.75096	1.21907	7.65134	6.28425	6.23539	4.27491	4.33175
676586	F	Yes	7.5	8.895	7.235	NA	NA	NA	NA	NA	NA	NA	NA	NA	NA	NA	NA	NA	NA	NA	NA	NA	NA	NA	NA	NA	NA	NA	NA	NA	NA	NA	NA	NA
676586	F	Yes	8	8.519	5.494	NA	10	NA	NA	NA	NA	NA	NA	NA	NA	NA	NA	NA	NA	NA	NA	NA	NA	NA	NA	NA	NA	NA	NA	NA	NA	NA	NA	NA
676586	F	Yes	8.5	7.275	5.89	NA	NA	NA	NA	NA	NA	NA	NA	NA	NA	NA	NA	NA	NA	NA	NA	NA	NA	NA	NA	NA	NA	NA	NA	NA	NA	NA	NA	NA
676586	F	Yes	9	6.395	5.081	NA	9	NA	NA	NA	NA	NA	NA	NA	NA	NA	NA	NA	NA	NA	NA	NA	NA	NA	NA	NA	NA	NA	NA	NA	NA	NA	NA	NA
676586	F	Yes	9.5	5.928	5.627	NA	NA	NA	NA	NA	NA	NA	NA	NA	NA	NA	NA	NA	NA	NA	NA	NA	NA	NA	NA	NA	NA	NA	NA	NA	NA	NA	NA	NA
676586	F	Yes	10	4.938	5.361	Negative	9	1.30101	5.42114	0.672965	1.08036	1.35616	1.38845	0.799575	1.88504	1.65696	2.26708	4.54647	1.65258	1.8509	-0.126066	1.74475	3.55073	3.31681	3.02706	-2.98157	2.20253	-2.43299	1.38489	2.35454	3.67577	2.93308	1.88102	1.83749
676586	F	Yes	10	4.938	5.361	Negative	9	1.30101	5.42114	0.672965	1.08036	1.35616	1.38845	0.799575	1.88504	1.65696	2.26708	4.54647	1.65258	1.8509	-0.126066	1.74475	3.55073	3.31681	3.02706	-2.98157	2.20253	-2.43299	1.38489	2.35454	3.67577	2.93308	1.88102	1.83749
676586	F	Yes	10.5	5.893	NA	NA	NA	NA	NA	NA	NA	NA	NA	NA	NA	NA	NA	NA	NA	NA	NA	NA	NA	NA	NA	NA	NA	NA	NA	NA	NA	NA	NA	NA
676586	F	Yes	11	4.112	3.708	NA	5	NA	NA	NA	NA	NA	NA	NA	NA	NA	NA	NA	NA	NA	NA	NA	NA	NA	NA	NA	NA	NA	NA	NA	NA	NA	NA	NA
676586	F	Yes	11.5	4.53	4.745	NA	NA	NA	NA	NA	NA	NA	NA	NA	NA	NA	NA	NA	NA	NA	NA	NA	NA	NA	NA	NA	NA	NA	NA	NA	NA	NA	NA	NA
676586	F	Yes	12	3.825	4.086	NA	4	NA	NA	NA	NA	NA	NA	NA	NA	NA	NA	NA	NA	NA	NA	NA	NA	NA	NA	NA	NA	NA	NA	NA	NA	NA	NA	NA
676586	F	Yes	12.5	2.873	4.301	NA	NA	NA	NA	NA	NA	NA	NA	NA	NA	NA	NA	NA	NA	NA	NA	NA	NA	NA	NA	NA	NA	NA	NA	NA	NA	NA	NA	NA
676586	F	Yes	13	NA	4.636	NA	2	NA	NA	NA	NA	NA	NA	NA	NA	NA	NA	NA	NA	NA	NA	NA	NA	NA	NA	NA	NA	NA	NA	NA	NA	NA	NA	NA
676586	F	Yes	13.5	NA	3.99	NA	NA	NA	NA	NA	NA	NA	NA	NA	NA	NA	NA	NA	NA	NA	NA	NA	NA	NA	NA	NA	NA	NA	NA	NA	NA	NA	NA	NA
676586	F	Yes	14	NA	NA	Negative	5	0.0495432	3.54591	-0.771704	-0.0224215	0.299791	-0.371473	-0.296055	0.699474	0.580324	1.2016	2.33046	0.374251	0.226617	0.251946	0.425366	0.85776	1.36352	1.37581	-3.41195	0.798034	-0.213274	0.140789	0.955874	0.959722	1.02236	0.590349	-0.0696156
676586	F	Yes	14	NA	NA	Negative	5	0.0495432	3.54591	-0.771704	-0.0224215	0.299791	-0.371473	-0.296055	0.699474	0.580324	1.2016	2.33046	0.374251	0.226617	0.251946	0.425366	0.85776	1.36352	1.37581	-3.41195	0.798034	-0.213274	0.140789	0.955874	0.959722	1.02236	0.590349	-0.0696156
676586	F	Yes	14.5	4.418	NA	NA	NA	NA	NA	NA	NA	NA	NA	NA	NA	NA	NA	NA	NA	NA	NA	NA	NA	NA	NA	NA	NA	NA	NA	NA	NA	NA	NA	NA
676586	F	Yes	15	3.109	0	NA	NA	NA	NA	NA	NA	NA	NA	NA	NA	NA	NA	NA	NA	NA	NA	NA	NA	NA	NA	NA	NA	NA	NA	NA	NA	NA	NA	NA
676586	F	Yes	15.5	NA	NA	NA	NA	NA	NA	NA	NA	NA	NA	NA	NA	NA	NA	NA	NA	NA	NA	NA	NA	NA	NA	NA	NA	NA	NA	NA	NA	NA	NA	NA
677306	M	No	1	0	0	NA	NA	0.849779	0.710267	0.853175	1.01406	1.08244	0.62735	0.918826	0.864586	0.438722	0.566055	0.351982	1.167	0.805399	1.51793	0.693344	1.01391	1.11701	0.955328	-3.21834	0.811233	1.03919	-0.38075	0.965128	0.558656	0.707745	0.631757	-0.138954
677306	M	No	1.5	3.363	0	NA	NA	NA	NA	NA	NA	NA	NA	NA	NA	NA	NA	NA	NA	NA	NA	NA	NA	NA	NA	NA	NA	NA	NA	NA	NA	NA	NA	NA
677306	M	No	2	0	0	NA	NA	0.30925	1.08644	1.10091	0.805128	0.934312	0.409837	0.739493	0.756441	0.723432	0.572021	0.754804	1.02651	0.656467	1.13716	0.423433	0.918129	1.12124	0.330682	-3.28598	0.439648	0.760621	-0.0959538	0.558133	0.37925	0.272701	1.03137	-0.112805
677306	M	No	2.5	0	0	NA	NA	NA	NA	NA	NA	NA	NA	NA	NA	NA	NA	NA	NA	NA	NA	NA	NA	NA	NA	NA	NA	NA	NA	NA	NA	NA	NA	NA
677306	M	No	3	0	0	NA	NA	0.759838	0.897938	0.0943728	1.00897	0.585027	0.399218	0.297234	0.255748	0.114375	0.156061	0.11549	0.583996	0.441208	0.612864	1.08552	1.18607	1.04456	-0.108732	-3.09157	0.868292	-0.672288	-0.320986	0.37442	0.532028	0.356774	1.26488	0.307048
677306	M	No	3.5	0	NA	NA	NA	NA	NA	NA	NA	NA	NA	NA	NA	NA	NA	NA	NA	NA	NA	NA	NA	NA	NA	NA	NA	NA	NA	NA	NA	NA	NA	NA
677306	M	No	4	0	0	NA	NA	0.725635	1.20335	0.0980996	0.359547	0.15947	0.205985	-0.267853	0.0303223	0.770731	0.874014	0.760422	0.255996	0.524495	0.0294731	1.4334	1.60676	0.910848	-0.427286	-3.18104	0.265033	-1.83077	0.132884	0.693164	1.65431	-0.0964225	1.52614	0.197698
677306	M	No	4.5	0	0	NA	NA	NA	NA	NA	NA	NA	NA	NA	NA	NA	NA	NA	NA	NA	NA	NA	NA	NA	NA	NA	NA	NA	NA	NA	NA	NA	NA	NA
677306	M	No	5	0	0	NA	NA	0.508682	1.0411	0.772926	0.694283	1.02912	0.390963	0.793351	0.698106	0.592415	0.452869	0.84298	0.848813	0.691591	0.516391	0.971719	1.12091	1.10896	0.605755	-3.2247	0.482227	1.11914	-0.00275031	0.869516	0.177462	0.545574	1.57716	0.702089
677306	M	No	5.5	0	0	NA	NA	NA	NA	NA	NA	NA	NA	NA	NA	NA	NA	NA	NA	NA	NA	NA	NA	NA	NA	NA	NA	NA	NA	NA	NA	NA	NA	NA
677306	M	No	6	0	3.372	NA	NA	NA	NA	NA	NA	NA	NA	NA	NA	NA	NA	NA	NA	NA	NA	NA	NA	NA	NA	NA	NA	NA	NA	NA	NA	NA	NA	NA
677306	M	No	6.5	0	0	NA	NA	NA	NA	NA	NA	NA	NA	NA	NA	NA	NA	NA	NA	NA	NA	NA	NA	NA	NA	NA	NA	NA	NA	NA	NA	NA	NA	NA
677306	M	No	7	0	3.996	NA	NA	0.644783	1.06677	0.437601	0.677073	0.916361	0.428324	0.877464	0.968702	0.452034	0.583758	0.870302	0.88491	0.429957	0.720994	0.750051	1.61732	1.21227	-0.538635	-3.40685	0.497601	0.252658	0.295804	0.93721	0.294994	1.00936	0.714591	0.465458
677306	M	No	7.5	0	0	NA	NA	NA	NA	NA	NA	NA	NA	NA	NA	NA	NA	NA	NA	NA	NA	NA	NA	NA	NA	NA	NA	NA	NA	NA	NA	NA	NA	NA
677306	M	No	8	0	0	NA	NA	NA	NA	NA	NA	NA	NA	NA	NA	NA	NA	NA	NA	NA	NA	NA	NA	NA	NA	NA	NA	NA	NA	NA	NA	NA	NA	NA
677306	M	No	8.5	0	0	NA	NA	NA	NA	NA	NA	NA	NA	NA	NA	NA	NA	NA	NA	NA	NA	NA	NA	NA	NA	NA	NA	NA	NA	NA	NA	NA	NA	NA
677306	M	No	9	0	0	NA	NA	NA	NA	NA	NA	NA	NA	NA	NA	NA	NA	NA	NA	NA	NA	NA	NA	NA	NA	NA	NA	NA	NA	NA	NA	NA	NA	NA
677306	M	No	9.5	0	0	NA	NA	NA	NA	NA	NA	NA	NA	NA	NA	NA	NA	NA	NA	NA	NA	NA	NA	NA	NA	NA	NA	NA	NA	NA	NA	NA	NA	NA
677306	M	No	10	0	0	NA	NA	0.513904	1.12467	0.8956	0.760109	0.694445	0.358504	0.0503308	0.505401	0.680927	1.10771	0.740339	0.777015	0.731937	0.27139	1.72424	1.34392	0.992678	-0.0712247	-3.26244	0.259871	-0.34279	-0.324861	1.01437	1.48325	0.403488	1.55128	0.353222
677306	M	No	10.5	0	0	NA	NA	NA	NA	NA	NA	NA	NA	NA	NA	NA	NA	NA	NA	NA	NA	NA	NA	NA	NA	NA	NA	NA	NA	NA	NA	NA	NA	NA
677306	M	No	11	0	0	NA	NA	NA	NA	NA	NA	NA	NA	NA	NA	NA	NA	NA	NA	NA	NA	NA	NA	NA	NA	NA	NA	NA	NA	NA	NA	NA	NA	NA
677306	M	No	11.5	0	0	NA	NA	NA	NA	NA	NA	NA	NA	NA	NA	NA	NA	NA	NA	NA	NA	NA	NA	NA	NA	NA	NA	NA	NA	NA	NA	NA	NA	NA
677306	M	No	12	0	0	NA	NA	NA	NA	NA	NA	NA	NA	NA	NA	NA	NA	NA	NA	NA	NA	NA	NA	NA	NA	NA	NA	NA	NA	NA	NA	NA	NA	NA
677306	M	No	12.5	0	0	NA	NA	NA	NA	NA	NA	NA	NA	NA	NA	NA	NA	NA	NA	NA	NA	NA	NA	NA	NA	NA	NA	NA	NA	NA	NA	NA	NA	NA
677306	M	No	13	0	0	NA	NA	NA	NA	NA	NA	NA	NA	NA	NA	NA	NA	NA	NA	NA	NA	NA	NA	NA	NA	NA	NA	NA	NA	NA	NA	NA	NA	NA
677306	M	No	13.5	0	0	NA	NA	NA	NA	NA	NA	NA	NA	NA	NA	NA	NA	NA	NA	NA	NA	NA	NA	NA	NA	NA	NA	NA	NA	NA	NA	NA	NA	NA
677306	M	No	14	0	0	NA	NA	0.586254	0.678527	0.33971	0.608303	0.740595	0.368188	0.700717	0.459387	0.585191	0.329908	0.203037	0.608335	0.672091	0.740855	1.37259	1.19077	0.986478	0.623443	-3.00662	0.244056	0.187481	-0.549958	0.671378	1.14605	0.561819	0.711325	-0.281402
677306	M	No	28	0	3.663	NA	NA	1.25615	2.14017	1.01585	0.849785	1.89287	-0.554389	1.91366	2.56027	1.19215	1.64154	2.50306	1.31297	0.159184	-0.379886	0.34945	1.53081	1.54392	-2.45811	-3.40353	0.705848	3.82876	0.85884	2.58569	-2.89561	1.83966	2.69218	-0.402391
677696	M	No	1	0	0	NA	NA	0.384694	1.86598	0.641874	0.677302	1.05768	0.411691	0.485319	1.04055	0.671925	0.91324	1.44655	0.972884	0.169794	-0.570261	-0.268943	0.251338	1.02184	-0.816361	-3.01843	0.376592	1.79519	0.24604	0.831785	-1.03498	-0.196706	0.743201	-1.04547
677696	M	No	1.5	0	0	NA	NA	NA	NA	NA	NA	NA	NA	NA	NA	NA	NA	NA	NA	NA	NA	NA	NA	NA	NA	NA	NA	NA	NA	NA	NA	NA	NA	NA
677696	M	No	2	0	0	NA	NA	0.313583	1.66629	0.0606637	0.43001	0.446205	0.445575	0.304503	0.278418	0.407375	0.506197	0.707863	0.48296	0.010172	-0.762205	-0.0600467	0.879672	0.745836	-0.437961	-2.87113	0.538842	0.0225371	0.32607	0.989013	0.275408	-0.239427	0.354879	-0.94674
677696	M	No	2.5	0	0	NA	NA	NA	NA	NA	NA	NA	NA	NA	NA	NA	NA	NA	NA	NA	NA	NA	NA	NA	NA	NA	NA	NA	NA	NA	NA	NA	NA	NA
677696	M	No	3	0	0	NA	NA	0.126541	1.23208	-0.257746	0.341668	0.878657	0.45935	0.859496	0.679919	-0.090724	-0.0902424	0.944525	0.256437	0.00229632	-1.06992	-0.341432	-0.326277	0.64154	-1.02878	-3.00871	0.168833	1.51468	0.0973688	0.973656	-1.09896	0.0440413	0.646274	-0.55523
677696	M	No	3.5	0	0	NA	NA	NA	NA	NA	NA	NA	NA	NA	NA	NA	NA	NA	NA	NA	NA	NA	NA	NA	NA	NA	NA	NA	NA	NA	NA	NA	NA	NA
677696	M	No	4	0	0	NA	NA	-0.854932	1.61284	-0.28158	0.412112	0.894954	0.138643	0.554403	0.799593	0.142753	1.91e-05	1.09087	0.53562	-0.222755	-0.906078	-0.583744	-0.141169	0.675281	-1.26181	-3.00332	0.277666	1.593	-0.00481041	0.667915	-1.60895	0.164425	0.461398	-0.59771
677696	M	No	4.5	0	0	NA	NA	NA	NA	NA	NA	NA	NA	NA	NA	NA	NA	NA	NA	NA	NA	NA	NA	NA	NA	NA	NA	NA	NA	NA	NA	NA	NA	NA
677696	M	No	5	0	0	NA	NA	-1.10517	1.39248	-0.501299	-0.0470033	-0.159295	-0.0183594	0.26858	-0.150587	0.396275	0.388471	0.083285	-0.0257267	-0.365612	-1.0632	0.111082	0.69201	0.289819	-0.0754865	-2.92259	0.0389624	-0.924306	-0.102091	0.332161	-0.0604545	-0.658916	0.21081	-0.204539
677696	M	No	5.5	0	0	NA	NA	NA	NA	NA	NA	NA	NA	NA	NA	NA	NA	NA	NA	NA	NA	NA	NA	NA	NA	NA	NA	NA	NA	NA	NA	NA	NA	NA
677696	M	No	6	0	4.055	NA	NA	NA	NA	NA	NA	NA	NA	NA	NA	NA	NA	NA	NA	NA	NA	NA	NA	NA	NA	NA	NA	NA	NA	NA	NA	NA	NA	NA
677696	M	No	6.5	0	0	NA	NA	NA	NA	NA	NA	NA	NA	NA	NA	NA	NA	NA	NA	NA	NA	NA	NA	NA	NA	NA	NA	NA	NA	NA	NA	NA	NA	NA
677696	M	No	7	0	0	NA	NA	-0.296816	1.32573	-0.386691	0.0215274	-0.0590179	-0.0145999	-0.497402	0.0947659	0.0902561	-0.0966317	0.0477782	-0.00798007	-0.547342	-1.07534	-0.168692	0.721489	0.355609	-0.514656	-2.85621	-0.0668369	-1.19959	-0.259623	0.702072	-0.153175	-0.609204	0.0658927	-0.809922
677696	M	No	7.5	0	0	NA	NA	NA	NA	NA	NA	NA	NA	NA	NA	NA	NA	NA	NA	NA	NA	NA	NA	NA	NA	NA	NA	NA	NA	NA	NA	NA	NA	NA
677696	M	No	8	0	0	NA	NA	NA	NA	NA	NA	NA	NA	NA	NA	NA	NA	NA	NA	NA	NA	NA	NA	NA	NA	NA	NA	NA	NA	NA	NA	NA	NA	NA
677696	M	No	8.5	0	0	NA	NA	NA	NA	NA	NA	NA	NA	NA	NA	NA	NA	NA	NA	NA	NA	NA	NA	NA	NA	NA	NA	NA	NA	NA	NA	NA	NA	NA
677696	M	No	9	0	0	NA	NA	NA	NA	NA	NA	NA	NA	NA	NA	NA	NA	NA	NA	NA	NA	NA	NA	NA	NA	NA	NA	NA	NA	NA	NA	NA	NA	NA
677696	M	No	9.5	0	0	NA	NA	NA	NA	NA	NA	NA	NA	NA	NA	NA	NA	NA	NA	NA	NA	NA	NA	NA	NA	NA	NA	NA	NA	NA	NA	NA	NA	NA
677696	M	No	10	0	0	NA	NA	-0.777682	1.56382	-1.07945	-0.357831	-0.300603	-0.227145	-0.280226	-0.132553	0.209951	-0.0728729	0.00110558	-0.174155	-0.820898	-1.25989	0.0120056	0.702031	0.286004	-1.57239	-2.72932	0.14215	-1.69261	-0.354693	0.194909	-0.150909	-0.776455	0.0875545	-0.935456
677696	M	No	10.5	0	0	NA	NA	NA	NA	NA	NA	NA	NA	NA	NA	NA	NA	NA	NA	NA	NA	NA	NA	NA	NA	NA	NA	NA	NA	NA	NA	NA	NA	NA
677696	M	No	11	0	0	NA	NA	NA	NA	NA	NA	NA	NA	NA	NA	NA	NA	NA	NA	NA	NA	NA	NA	NA	NA	NA	NA	NA	NA	NA	NA	NA	NA	NA
677696	M	No	11.5	0	0	NA	NA	NA	NA	NA	NA	NA	NA	NA	NA	NA	NA	NA	NA	NA	NA	NA	NA	NA	NA	NA	NA	NA	NA	NA	NA	NA	NA	NA
677696	M	No	12	0	0	NA	NA	NA	NA	NA	NA	NA	NA	NA	NA	NA	NA	NA	NA	NA	NA	NA	NA	NA	NA	NA	NA	NA	NA	NA	NA	NA	NA	NA
677696	M	No	12.5	0	0	NA	NA	NA	NA	NA	NA	NA	NA	NA	NA	NA	NA	NA	NA	NA	NA	NA	NA	NA	NA	NA	NA	NA	NA	NA	NA	NA	NA	NA
677696	M	No	13	0	0	NA	NA	NA	NA	NA	NA	NA	NA	NA	NA	NA	NA	NA	NA	NA	NA	NA	NA	NA	NA	NA	NA	NA	NA	NA	NA	NA	NA	NA
677696	M	No	13.5	0	0	NA	NA	NA	NA	NA	NA	NA	NA	NA	NA	NA	NA	NA	NA	NA	NA	NA	NA	NA	NA	NA	NA	NA	NA	NA	NA	NA	NA	NA
677696	M	No	14	0	0	NA	NA	-0.272952	1.55913	-0.745627	-0.113054	-0.0729646	0.162585	0.550816	0.207808	-0.145613	-0.46392	0.493709	0.105676	-0.542458	-1.5414	0.275697	0.890616	0.438031	-0.959308	-2.93121	0.362463	-1.0495	-0.460078	0.431634	0.155614	-0.509542	0.366879	-0.312495
680539	M	Yes	1	0	0	Negative	0	0.485995	-0.981809	1.25421	0.882455	0.958613	1.04335	0.654538	1.97443	0.515332	0.756812	-0.699794	1.04713	0.7596	0.964679	0.00937461	-0.31993	0.184784	-0.218699	-3.19275	0.351437	1.50312	-0.912496	0.200361	0.249268	0.498533	0.127595	0.346544
680539	M	Yes	1	0	0	Negative	0	0.485995	-0.981809	1.25421	0.882455	0.958613	1.04335	0.654538	1.97443	0.515332	0.756812	-0.699794	1.04713	0.7596	0.964679	0.00937461	-0.31993	0.184784	-0.218699	-3.19275	0.351437	1.50312	-0.912496	0.200361	0.249268	0.498533	0.127595	0.346544
680539	M	Yes	1.5	0	NA	NA	NA	NA	NA	NA	NA	NA	NA	NA	NA	NA	NA	NA	NA	NA	NA	NA	NA	NA	NA	NA	NA	NA	NA	NA	NA	NA	NA	NA
680539	M	Yes	2	0	4.906	Negative	0	0.372642	-0.520572	0.983837	0.617427	0.277956	1.08659	0.578746	0.85508	0.187206	0.126672	-0.839361	0.558741	0.567938	0.755547	0.686077	0.149579	0.224897	0.394411	-3.03788	0.278427	0.117778	-1.04311	-0.235174	0.440979	0.29648	0.13508	0.53188
680539	M	Yes	2	0	4.906	Negative	0	0.372642	-0.520572	0.983837	0.617427	0.277956	1.08659	0.578746	0.85508	0.187206	0.126672	-0.839361	0.558741	0.567938	0.755547	0.686077	0.149579	0.224897	0.394411	-3.03788	0.278427	0.117778	-1.04311	-0.235174	0.440979	0.29648	0.13508	0.53188
680539	M	Yes	2.5	0	4.829	NA	NA	NA	NA	NA	NA	NA	NA	NA	NA	NA	NA	NA	NA	NA	NA	NA	NA	NA	NA	NA	NA	NA	NA	NA	NA	NA	NA	NA
680539	M	Yes	3	4.538	7.116	Positive	0	2.7248	-0.43853	3.38146	2.57141	2.3547	3.46194	1.66754	3.29673	3.01344	3.15313	-0.452553	2.91775	2.87459	1.1278	1.73063	2.20518	1.85121	0.976219	-2.84328	1.65636	-0.134971	-0.599123	2.01813	2.33497	1.72227	1.79551	1.78646
680539	M	Yes	3	4.538	7.116	Positive	0	2.7248	-0.43853	3.38146	2.57141	2.3547	3.46194	1.66754	3.29673	3.01344	3.15313	-0.452553	2.91775	2.87459	1.1278	1.73063	2.20518	1.85121	0.976219	-2.84328	1.65636	-0.134971	-0.599123	2.01813	2.33497	1.72227	1.79551	1.78646
680539	M	Yes	3.5	7.259	7.094	NA	NA	NA	NA	NA	NA	NA	NA	NA	NA	NA	NA	NA	NA	NA	NA	NA	NA	NA	NA	NA	NA	NA	NA	NA	NA	NA	NA	NA
680539	M	Yes	4	7.19	8.833	Positive	0	6.53647	1.22835	6.38983	5.70754	5.17121	6.8007	4.3013	5.69055	6.58513	6.74024	1.27091	5.71393	7.11223	5.1646	3.73675	5.85207	4.9023	5.56747	-1.98246	7.05557	-0.571658	-0.212489	7.06317	5.67938	4.77266	3.85947	4.41684
680539	M	Yes	4	7.19	8.833	Positive	0	6.53647	1.22835	6.38983	5.70754	5.17121	6.8007	4.3013	5.69055	6.58513	6.74024	1.27091	5.71393	7.11223	5.1646	3.73675	5.85207	4.9023	5.56747	-1.98246	7.05557	-0.571658	-0.212489	7.06317	5.67938	4.77266	3.85947	4.41684
680539	M	Yes	4.5	8.249	8.387	NA	NA	NA	NA	NA	NA	NA	NA	NA	NA	NA	NA	NA	NA	NA	NA	NA	NA	NA	NA	NA	NA	NA	NA	NA	NA	NA	NA	NA
680539	M	Yes	5	8.735	8.33	Positive	0	6.73749	4.04159	6.60544	5.60836	5.38157	6.32085	4.83126	5.56943	6.69829	6.22255	3.28663	5.90488	7.10149	4.79597	4.00667	6.24016	5.89894	5.3752	-2.31111	7.48553	0.238296	0.885178	7.44332	6.72211	5.11442	4.50974	4.28013
680539	M	Yes	5	8.735	8.33	Positive	0	6.73749	4.04159	6.60544	5.60836	5.38157	6.32085	4.83126	5.56943	6.69829	6.22255	3.28663	5.90488	7.10149	4.79597	4.00667	6.24016	5.89894	5.3752	-2.31111	7.48553	0.238296	0.885178	7.44332	6.72211	5.11442	4.50974	4.28013
680539	M	Yes	5.5	8.447	7.442	NA	NA	NA	NA	NA	NA	NA	NA	NA	NA	NA	NA	NA	NA	NA	NA	NA	NA	NA	NA	NA	NA	NA	NA	NA	NA	NA	NA	NA
680539	M	Yes	6	9.541	7.115	NA	0	NA	NA	NA	NA	NA	NA	NA	NA	NA	NA	NA	NA	NA	NA	NA	NA	NA	NA	NA	NA	NA	NA	NA	NA	NA	NA	NA
680539	M	Yes	6.5	8.766	6.092	NA	NA	NA	NA	NA	NA	NA	NA	NA	NA	NA	NA	NA	NA	NA	NA	NA	NA	NA	NA	NA	NA	NA	NA	NA	NA	NA	NA	NA
680539	M	Yes	7	8.696	8.237	Positive	0	5.32579	5.92666	5.81585	5.10316	5.50804	4.9752	4.59717	5.98568	4.94684	3.70837	4.99362	5.82543	5.8131	3.76232	2.69168	4.74232	6.15345	3.98521	-1.98264	6.83389	2.18064	0.847083	6.52189	5.18035	5.58074	4.23798	3.27535
680539	M	Yes	7	8.696	8.237	Positive	0	5.32579	5.92666	5.81585	5.10316	5.50804	4.9752	4.59717	5.98568	4.94684	3.70837	4.99362	5.82543	5.8131	3.76232	2.69168	4.74232	6.15345	3.98521	-1.98264	6.83389	2.18064	0.847083	6.52189	5.18035	5.58074	4.23798	3.27535
680539	M	Yes	7.5	6.594	7.395	NA	NA	NA	NA	NA	NA	NA	NA	NA	NA	NA	NA	NA	NA	NA	NA	NA	NA	NA	NA	NA	NA	NA	NA	NA	NA	NA	NA	NA
680539	M	Yes	8	6.311	6.854	NA	0	NA	NA	NA	NA	NA	NA	NA	NA	NA	NA	NA	NA	NA	NA	NA	NA	NA	NA	NA	NA	NA	NA	NA	NA	NA	NA	NA
680539	M	Yes	8.5	5.311	5.662	NA	NA	NA	NA	NA	NA	NA	NA	NA	NA	NA	NA	NA	NA	NA	NA	NA	NA	NA	NA	NA	NA	NA	NA	NA	NA	NA	NA	NA
680539	M	Yes	9	6.043	4.895	NA	0	NA	NA	NA	NA	NA	NA	NA	NA	NA	NA	NA	NA	NA	NA	NA	NA	NA	NA	NA	NA	NA	NA	NA	NA	NA	NA	NA
680539	M	Yes	9.5	4.987	5.686	NA	NA	NA	NA	NA	NA	NA	NA	NA	NA	NA	NA	NA	NA	NA	NA	NA	NA	NA	NA	NA	NA	NA	NA	NA	NA	NA	NA	NA
680539	M	Yes	10	4.696	4.678	Positive	0	3.63142	5.17439	4.02519	3.58223	4.0702	3.10954	3.11709	5.45162	3.39808	3.54292	4.22276	4.58661	3.74271	1.8569	2.61793	3.71668	4.76963	2.20541	-2.63256	3.76566	0.686696	0.352419	4.46967	4.33713	4.26993	3.43266	1.88558
680539	M	Yes	10	4.696	4.678	Positive	0	3.63142	5.17439	4.02519	3.58223	4.0702	3.10954	3.11709	5.45162	3.39808	3.54292	4.22276	4.58661	3.74271	1.8569	2.61793	3.71668	4.76963	2.20541	-2.63256	3.76566	0.686696	0.352419	4.46967	4.33713	4.26993	3.43266	1.88558
680539	M	Yes	10.5	4.579	NA	NA	NA	NA	NA	NA	NA	NA	NA	NA	NA	NA	NA	NA	NA	NA	NA	NA	NA	NA	NA	NA	NA	NA	NA	NA	NA	NA	NA	NA
680539	M	Yes	11	3.749	NA	NA	0	NA	NA	NA	NA	NA	NA	NA	NA	NA	NA	NA	NA	NA	NA	NA	NA	NA	NA	NA	NA	NA	NA	NA	NA	NA	NA	NA
680539	M	Yes	11.5	4.262	NA	NA	NA	NA	NA	NA	NA	NA	NA	NA	NA	NA	NA	NA	NA	NA	NA	NA	NA	NA	NA	NA	NA	NA	NA	NA	NA	NA	NA	NA
680539	M	Yes	12	3.306	4.258	NA	0	NA	NA	NA	NA	NA	NA	NA	NA	NA	NA	NA	NA	NA	NA	NA	NA	NA	NA	NA	NA	NA	NA	NA	NA	NA	NA	NA
680539	M	Yes	12.5	NA	5.033	NA	NA	NA	NA	NA	NA	NA	NA	NA	NA	NA	NA	NA	NA	NA	NA	NA	NA	NA	NA	NA	NA	NA	NA	NA	NA	NA	NA	NA
680539	M	Yes	13	NA	7.186	NA	0	NA	NA	NA	NA	NA	NA	NA	NA	NA	NA	NA	NA	NA	NA	NA	NA	NA	NA	NA	NA	NA	NA	NA	NA	NA	NA	NA
680539	M	Yes	13.5	0	NA	NA	NA	NA	NA	NA	NA	NA	NA	NA	NA	NA	NA	NA	NA	NA	NA	NA	NA	NA	NA	NA	NA	NA	NA	NA	NA	NA	NA	NA
680539	M	Yes	14	NA	5.444	Negative	0	2.32614	4.09903	2.69794	2.37149	2.20739	1.49527	1.20313	3.7394	2.5382	3.24285	3.08921	2.92875	1.9873	0.722861	1.3103	1.50905	2.91367	-0.0252378	-3.04625	2.05672	1.77116	-0.0107186	2.01518	1.86741	1.62692	2.69094	1.17301
680539	M	Yes	14	NA	5.444	Negative	0	2.32614	4.09903	2.69794	2.37149	2.20739	1.49527	1.20313	3.7394	2.5382	3.24285	3.08921	2.92875	1.9873	0.722861	1.3103	1.50905	2.91367	-0.0252378	-3.04625	2.05672	1.77116	-0.0107186	2.01518	1.86741	1.62692	2.69094	1.17301
680539	M	Yes	14.5	NA	0	NA	NA	NA	NA	NA	NA	NA	NA	NA	NA	NA	NA	NA	NA	NA	NA	NA	NA	NA	NA	NA	NA	NA	NA	NA	NA	NA	NA	NA
680539	M	Yes	15	0	NA	NA	NA	NA	NA	NA	NA	NA	NA	NA	NA	NA	NA	NA	NA	NA	NA	NA	NA	NA	NA	NA	NA	NA	NA	NA	NA	NA	NA	NA
680539	M	Yes	28	0	0	NA	NA	0.567308	-0.57661	1.2895	0.791937	1.4259	0.994551	1.34317	2.56332	-0.31345	0.440625	0.693648	0.413116	0.510769	0.559869	-0.226345	-0.256698	0.370283	-0.428975	-3.68572	-0.0256035	2.99808	0.610676	0.746416	-1.57381	1.66814	0.471037	0.246729
635779	M	Yes	28	0	0	NA	NA	0.808239	1.5263	0.221759	0.305707	0.242588	-0.489753	0.284613	0.754378	0.714091	1.40439	0.953845	0.413275	0.0596819	-1.28955	0.336538	0.605457	0.498537	-0.262575	-3.49855	-0.0829924	0.140747	-0.0597829	0.11982	-0.173952	-0.3049	1.34074	-0.375821
636163	F	No	28	0	0	NA	NA	-2.76517	1.889	0.98618	-0.887254	-1.79629	-3.75949	-0.879762	-1.65248	1.01859	0.910762	0.0392828	-0.137784	-3.86917	-0.283661	-1.23107	1.75061	-0.726694	0.985196	-5.12185	-4.37862	5.94347	0.712629	-0.0762616	-5.70249	-1.74394	0.111512	0.527971
637340	M	Yes	1	0	0	Negative	0	-1.31701	-0.938697	-1.4554	-0.702814	-0.43065	-0.351636	-1.01256	-0.185238	-0.983822	-0.670418	-0.807893	-0.738642	-0.483277	-0.59411	-0.0814929	-0.796491	-0.76235	-1.37681	-2.97573	-0.383916	-0.288541	-0.804376	-0.656486	-0.220364	-0.48517	-0.651162	0.0474098
637340	M	Yes	1	0	0	Negative	0	-1.31701	-0.938697	-1.4554	-0.702814	-0.43065	-0.351636	-1.01256	-0.185238	-0.983822	-0.670418	-0.807893	-0.738642	-0.483277	-0.59411	-0.0814929	-0.796491	-0.76235	-1.37681	-2.97573	-0.383916	-0.288541	-0.804376	-0.656486	-0.220364	-0.48517	-0.651162	0.0474098
637340	M	Yes	1.5	0	0	NA	NA	NA	NA	NA	NA	NA	NA	NA	NA	NA	NA	NA	NA	NA	NA	NA	NA	NA	NA	NA	NA	NA	NA	NA	NA	NA	NA	NA
637340	M	Yes	2	3.586	6.287	Positive	0	-1.09144	-0.83402	-1.25179	-1.19318	-0.442762	-0.587766	-0.696208	0.00554824	-0.553646	-0.0376053	-0.098256	-0.968883	-0.479427	-1.57031	-0.750344	-1.24697	-0.9982	-0.595021	-2.82931	-0.867003	0.0599191	2.27458	-0.250014	-0.412345	-0.744275	-0.151501	-0.881949
637340	M	Yes	2	3.586	6.287	Positive	0	-1.09144	-0.83402	-1.25179	-1.19318	-0.442762	-0.587766	-0.696208	0.00554824	-0.553646	-0.0376053	-0.098256	-0.968883	-0.479427	-1.57031	-0.750344	-1.24697	-0.9982	-0.595021	-2.82931	-0.867003	0.0599191	2.27458	-0.250014	-0.412345	-0.744275	-0.151501	-0.881949
637340	M	Yes	2.5	0	5.423	NA	NA	NA	NA	NA	NA	NA	NA	NA	NA	NA	NA	NA	NA	NA	NA	NA	NA	NA	NA	NA	NA	NA	NA	NA	NA	NA	NA	NA
637340	M	Yes	3	6.307	6.336	Positive	7	5.79484	0.534707	5.44787	5.06157	5.13074	6.29789	4.89543	5.25303	6.23234	5.5715	1.4914	5.62414	6.80943	2.7301	2.92311	4.85242	4.27917	2.40431	-2.3557	5.75129	0.557372	1.14014	6.52654	3.99802	3.82737	2.96817	4.61289
637340	M	Yes	3	6.307	6.336	Positive	7	5.79484	0.534707	5.44787	5.06157	5.13074	6.29789	4.89543	5.25303	6.23234	5.5715	1.4914	5.62414	6.80943	2.7301	2.92311	4.85242	4.27917	2.40431	-2.3557	5.75129	0.557372	1.14014	6.52654	3.99802	3.82737	2.96817	4.61289
637340	M	Yes	3.5	7.513	7.619	NA	NA	NA	NA	NA	NA	NA	NA	NA	NA	NA	NA	NA	NA	NA	NA	NA	NA	NA	NA	NA	NA	NA	NA	NA	NA	NA	NA	NA
637340	M	Yes	4	8.396	6.436	Positive	10	6.44683	4.31132	5.8728	5.36878	6.05136	5.73704	5.03989	6.37061	6.09173	5.83806	3.97115	5.93208	6.61328	3.28703	3.02382	5.4554	5.94472	3.47266	-2.51767	7.01458	2.95177	3.63144	7.55144	4.35681	5.55181	4.39813	3.7656
637340	M	Yes	4	8.396	6.436	Positive	10	6.44683	4.31132	5.8728	5.36878	6.05136	5.73704	5.03989	6.37061	6.09173	5.83806	3.97115	5.93208	6.61328	3.28703	3.02382	5.4554	5.94472	3.47266	-2.51767	7.01458	2.95177	3.63144	7.55144	4.35681	5.55181	4.39813	3.7656
637340	M	Yes	4.5	8.555	6.684	NA	NA	NA	NA	NA	NA	NA	NA	NA	NA	NA	NA	NA	NA	NA	NA	NA	NA	NA	NA	NA	NA	NA	NA	NA	NA	NA	NA	NA
637340	M	Yes	5	8.486	7.165	Positive	6	5.08371	5.97965	4.58262	4.57018	5.13181	4.83988	4.34791	5.01307	5.00691	4.81923	4.42419	5.66834	5.32746	1.93947	2.30957	5.41187	6.04984	2.82516	-2.70613	6.17554	1.15979	1.64207	5.97113	5.07924	5.4082	3.4619	3.69283
637340	M	Yes	5	8.486	7.165	Positive	6	5.08371	5.97965	4.58262	4.57018	5.13181	4.83988	4.34791	5.01307	5.00691	4.81923	4.42419	5.66834	5.32746	1.93947	2.30957	5.41187	6.04984	2.82516	-2.70613	6.17554	1.15979	1.64207	5.97113	5.07924	5.4082	3.4619	3.69283
637340	M	Yes	5.5	7.651	6.75	NA	NA	NA	NA	NA	NA	NA	NA	NA	NA	NA	NA	NA	NA	NA	NA	NA	NA	NA	NA	NA	NA	NA	NA	NA	NA	NA	NA	NA
637340	M	Yes	6	8.769	6.849	NA	6	NA	NA	NA	NA	NA	NA	NA	NA	NA	NA	NA	NA	NA	NA	NA	NA	NA	NA	NA	NA	NA	NA	NA	NA	NA	NA	NA
637340	M	Yes	6.5	6.997	7.098	NA	NA	NA	NA	NA	NA	NA	NA	NA	NA	NA	NA	NA	NA	NA	NA	NA	NA	NA	NA	NA	NA	NA	NA	NA	NA	NA	NA	NA
637340	M	Yes	7	9.526	6.539	Positive	6	4.33374	6.59347	4.27742	4.43763	4.76778	4.65125	4.38801	5.25451	4.50816	4.05893	5.25497	5.63785	4.98747	1.34616	2.57055	5.50099	6.00562	1.82362	-2.21948	6.07747	-0.309556	1.39819	5.38836	5.00944	4.6013	3.74725	3.57149
637340	M	Yes	7	9.526	6.539	Positive	6	4.33374	6.59347	4.27742	4.43763	4.76778	4.65125	4.38801	5.25451	4.50816	4.05893	5.25497	5.63785	4.98747	1.34616	2.57055	5.50099	6.00562	1.82362	-2.21948	6.07747	-0.309556	1.39819	5.38836	5.00944	4.6013	3.74725	3.57149
637340	M	Yes	7.5	7.693	7.479	NA	NA	NA	NA	NA	NA	NA	NA	NA	NA	NA	NA	NA	NA	NA	NA	NA	NA	NA	NA	NA	NA	NA	NA	NA	NA	NA	NA	NA
637340	M	Yes	8	8.222	7.177	NA	3	NA	NA	NA	NA	NA	NA	NA	NA	NA	NA	NA	NA	NA	NA	NA	NA	NA	NA	NA	NA	NA	NA	NA	NA	NA	NA	NA
637340	M	Yes	8.5	7.189	6.347	NA	NA	NA	NA	NA	NA	NA	NA	NA	NA	NA	NA	NA	NA	NA	NA	NA	NA	NA	NA	NA	NA	NA	NA	NA	NA	NA	NA	NA
637340	M	Yes	9	7.963	5.875	NA	4	NA	NA	NA	NA	NA	NA	NA	NA	NA	NA	NA	NA	NA	NA	NA	NA	NA	NA	NA	NA	NA	NA	NA	NA	NA	NA	NA
637340	M	Yes	13.5	3.958	NA	NA	NA	NA	NA	NA	NA	NA	NA	NA	NA	NA	NA	NA	NA	NA	NA	NA	NA	NA	NA	NA	NA	NA	NA	NA	NA	NA	NA	NA
637340	M	Yes	14	NA	4.962	Negative	0	0.325592	5.11429	-0.525748	0.183516	0.221333	-0.23008	-0.290718	1.05982	0.412585	0.764078	3.87552	0.455294	0.314738	-1.40757	-0.523791	0.0741396	1.64334	-0.966748	-2.68279	0.807012	-0.685224	0.953022	0.782136	0.574781	-0.338941	1.40692	0.21736
637340	M	Yes	14	NA	4.962	Negative	0	0.325592	5.11429	-0.525748	0.183516	0.221333	-0.23008	-0.290718	1.05982	0.412585	0.764078	3.87552	0.455294	0.314738	-1.40757	-0.523791	0.0741396	1.64334	-0.966748	-2.68279	0.807012	-0.685224	0.953022	0.782136	0.574781	-0.338941	1.40692	0.21736
637340	M	Yes	14.5	3.773	0	NA	NA	NA	NA	NA	NA	NA	NA	NA	NA	NA	NA	NA	NA	NA	NA	NA	NA	NA	NA	NA	NA	NA	NA	NA	NA	NA	NA	NA
637340	M	Yes	15	NA	4.662	NA	NA	NA	NA	NA	NA	NA	NA	NA	NA	NA	NA	NA	NA	NA	NA	NA	NA	NA	NA	NA	NA	NA	NA	NA	NA	NA	NA	NA
637340	M	Yes	15.5	0	3.592	NA	NA	NA	NA	NA	NA	NA	NA	NA	NA	NA	NA	NA	NA	NA	NA	NA	NA	NA	NA	NA	NA	NA	NA	NA	NA	NA	NA	NA
637340	M	Yes	16	0	4.105	NA	NA	NA	NA	NA	NA	NA	NA	NA	NA	NA	NA	NA	NA	NA	NA	NA	NA	NA	NA	NA	NA	NA	NA	NA	NA	NA	NA	NA
637340	M	Yes	16.5	3.566	0	NA	NA	NA	NA	NA	NA	NA	NA	NA	NA	NA	NA	NA	NA	NA	NA	NA	NA	NA	NA	NA	NA	NA	NA	NA	NA	NA	NA	NA
637340	M	Yes	17	4.05	3.453	NA	NA	NA	NA	NA	NA	NA	NA	NA	NA	NA	NA	NA	NA	NA	NA	NA	NA	NA	NA	NA	NA	NA	NA	NA	NA	NA	NA	NA
637340	M	Yes	17.5	3.562	3.755	NA	NA	NA	NA	NA	NA	NA	NA	NA	NA	NA	NA	NA	NA	NA	NA	NA	NA	NA	NA	NA	NA	NA	NA	NA	NA	NA	NA	NA
637340	M	Yes	18	3.318	3.758	NA	NA	NA	NA	NA	NA	NA	NA	NA	NA	NA	NA	NA	NA	NA	NA	NA	NA	NA	NA	NA	NA	NA	NA	NA	NA	NA	NA	NA
637340	M	Yes	18.5	0	3.153	NA	NA	NA	NA	NA	NA	NA	NA	NA	NA	NA	NA	NA	NA	NA	NA	NA	NA	NA	NA	NA	NA	NA	NA	NA	NA	NA	NA	NA
637340	M	Yes	19	NA	NA	NA	NA	NA	NA	NA	NA	NA	NA	NA	NA	NA	NA	NA	NA	NA	NA	NA	NA	NA	NA	NA	NA	NA	NA	NA	NA	NA	NA	NA
637340	M	Yes	19.5	0	NA	NA	NA	NA	NA	NA	NA	NA	NA	NA	NA	NA	NA	NA	NA	NA	NA	NA	NA	NA	NA	NA	NA	NA	NA	NA	NA	NA	NA	NA
651806	M	Yes	28	NA	3.908	NA	NA	-1.17246	3.08465	0.0605691	0.407775	0.0549307	-1.91889	1.26027	1.27966	1.71717	2.94335	2.13278	0.657177	-2.60189	-3.55064	0.162741	3.53842	0.617572	-3.83182	-4.05849	-0.00969155	1.84487	0.934155	1.62978	-4.0017	0.368131	3.10229	3.74955
666427	M	Yes	28	0	3.764	NA	NA	-1.71696	2.59017	0.018676	0.143841	-2.06142	-3.76566	-0.722677	-1.18215	2.17745	2.07142	1.68183	0.219833	-4.80526	-1.21465	-1.3841	2.97766	-0.47979	-4.67315	-2.87607	-0.0625683	-0.621144	0.0895062	0.017928	-5.46817	-1.73459	1.44689	3.09074
676586	F	Yes	28	0	0	NA	NA	-2.87676	3.15045	-0.285156	-0.0594055	-2.01482	-3.74242	-0.752892	-0.87402	2.26014	2.69627	0.604296	0.13547	-4.67572	-2.23446	-0.680367	4.33608	-0.221515	-4.20033	-2.92884	-0.33023	0.071974	0.197666	0.466512	-5.45607	0.154973	1.78547	4.09881
677696	M	No	28	9.204	7.655	NA	NA	0.641579	3.14074	2.64446	1.85942	1.3374	1.56349	2.25769	2.66702	4.74845	5.30418	0.320529	2.32688	0.102444	-3.29089	1.88154	6.34328	2.18628	-2.66651	-2.78147	2.27931	-0.914904	0.371172	3.67608	-1.56623	0.706946	2.94741	2.28661

## Sheet: Fig2A,S4A
study_day	score_name	auc
28	Zaas48	0.618056
14	Zaas48	0.988889
10	Zaas48	1
7	Zaas48	1
5	Zaas48	1
4	Zaas48	1
3	Zaas48	0.940972
2	Zaas48	0.506944
1	Zaas48	0.503472
28	Yu3	0.611111
14	Yu3	0.618519
10	Yu3	0.861111
7	Yu3	0.930147
5	Yu3	1
4	Yu3	1
3	Yu3	0.944444
2	Yu3	0.65625
1	Yu3	0.59375
28	Xu2	0.604167
14	Xu2	0.851852
10	Xu2	1
7	Xu2	1
5	Xu2	1
4	Xu2	1
3	Xu2	0.972222
2	Xu2	0.684028
1	Xu2	0.586806
28	Tsalik33	0.638889
14	Tsalik33	0.87037
10	Tsalik33	1
7	Tsalik33	1
5	Tsalik33	1
4	Tsalik33	1
3	Tsalik33	0.961806
2	Tsalik33	0.75
1	Tsalik33	0.697917
28	TrouilletAssant6	0.642361
14	TrouilletAssant6	0.940741
10	TrouilletAssant6	1
7	TrouilletAssant6	1
5	TrouilletAssant6	1
4	TrouilletAssant6	1
3	TrouilletAssant6	0.982639
2	TrouilletAssant6	0.642361
1	TrouilletAssant6	0.520833
28	Sweeney7	0.579861
14	Sweeney7	1
10	Sweeney7	1
7	Sweeney7	1
5	Sweeney7	0.966912
4	Sweeney7	0.944444
3	Sweeney7	0.791667
2	Sweeney7	0.520833
1	Sweeney7	0.510417
28	Steinbrink19	0.590278
14	Steinbrink19	0.985185
10	Steinbrink19	1
7	Steinbrink19	1
5	Steinbrink19	1
4	Steinbrink19	1
3	Steinbrink19	0.972222
2	Steinbrink19	0.701389
1	Steinbrink19	0.53125
28	Sampson4	0.649306
14	Sampson4	0.944444
10	Sampson4	1
7	Sampson4	1
5	Sampson4	1
4	Sampson4	1
3	Sampson4	0.975694
2	Sampson4	0.527778
1	Sampson4	0.5
28	Sampson10	0.597222
14	Sampson10	0.888889
10	Sampson10	1
7	Sampson10	1
5	Sampson10	1
4	Sampson10	1
3	Sampson10	0.899306
2	Sampson10	0.552083
1	Sampson10	0.475694
28	RSAD2	0.631944
14	RSAD2	0.914815
10	RSAD2	1
7	RSAD2	1
5	RSAD2	1
4	RSAD2	1
3	RSAD2	0.96875
2	RSAD2	0.579861
1	RSAD2	0.520833
28	RRM2	0.559028
14	RRM2	0.944444
10	RRM2	0.996528
7	RRM2	0.790441
5	RRM2	0.636029
4	RRM2	0.708333
3	RRM2	0.850694
2	RRM2	0.611111
1	RRM2	0.440972
28	Ravichandran10	0.607639
14	Ravichandran10	0.992593
10	Ravichandran10	1
7	Ravichandran10	1
5	Ravichandran10	1
4	Ravichandran10	1
3	Ravichandran10	0.934028
2	Ravichandran10	0.545139
1	Ravichandran10	0.590278
28	Rao8	0.59375
14	Rao8	0.788889
10	Rao8	0.989583
7	Rao8	0.841912
5	Rao8	0.893382
4	Rao8	0.871528
3	Rao8	0.701389
2	Rao8	0.552083
1	Rao8	0.743056
28	Pennisi2	0.638889
14	Pennisi2	0.925926
10	Pennisi2	1
7	Pennisi2	1
5	Pennisi2	1
4	Pennisi2	1
3	Pennisi2	0.951389
2	Pennisi2	0.663194
1	Pennisi2	0.59375
28	MX1	0.559028
14	MX1	0.8
10	MX1	1
7	MX1	0.996324
5	MX1	1
4	MX1	1
3	MX1	0.972222
2	MX1	0.673611
1	MX1	0.440972
28	Lydon15	0.510417
14	Lydon15	0.87037
10	Lydon15	1
7	Lydon15	1
5	Lydon15	1
4	Lydon15	1
3	Lydon15	0.965278
2	Lydon15	0.506944
1	Lydon15	0.524306
28	Lopez7	0.611111
14	Lopez7	0.825926
10	Lopez7	0.989583
7	Lopez7	1
5	Lopez7	1
4	Lopez7	1
3	Lopez7	0.947917
2	Lopez7	0.652778
1	Lopez7	0.645833
28	Li3	0.506944
14	Li3	0.922222
10	Li3	1
7	Li3	1
5	Li3	1
4	Li3	1
3	Li3	0.9375
2	Li3	0.496528
1	Li3	0.479167
28	IFIT3	0.583333
14	IFIT3	0.8
10	IFIT3	0.993056
7	IFIT3	1
5	IFIT3	1
4	IFIT3	1
3	IFIT3	0.972222
2	IFIT3	0.694444
1	IFIT3	0.59375
28	IFI44L	0.590278
14	IFI44L	0.888889
10	IFI44L	0.996528
7	IFI44L	1
5	IFI44L	1
4	IFI44L	1
3	IFI44L	0.965278
2	IFI44L	0.65625
1	IFI44L	0.555556
28	IFI27	0.579861
14	IFI27	1
10	IFI27	1
7	IFI27	1
5	IFI27	0.963235
4	IFI27	0.940972
3	IFI27	0.732639
2	IFI27	0.666667
1	IFI27	0.569444
28	Herberg2	0.604167
14	Herberg2	0.766667
10	Herberg2	0.979167
7	Herberg2	0.992647
5	Herberg2	1
4	Herberg2	1
3	Herberg2	0.972222
2	Herberg2	0.604167
1	Herberg2	0.506944
28	Henrickson16	0.732639
14	Henrickson16	0.959259
10	Henrickson16	0.996528
7	Henrickson16	1
5	Henrickson16	1
4	Henrickson16	1
3	Henrickson16	0.961806
2	Henrickson16	0.520833
1	Henrickson16	0.565972
28	GomezCarballa3	0.604167
14	GomezCarballa3	0.862963
10	GomezCarballa3	0.979167
7	GomezCarballa3	1
5	GomezCarballa3	1
4	GomezCarballa3	1
3	GomezCarballa3	0.944444
2	GomezCarballa3	0.430556
1	GomezCarballa3	0.458333
28	Cappuccio11	0.590278
14	Cappuccio11	0.588889
10	Cappuccio11	0.684028
7	Cappuccio11	0.628676
5	Cappuccio11	0.805147
4	Cappuccio11	0.694444
3	Cappuccio11	0.489583
2	Cappuccio11	0.659722
1	Cappuccio11	0.604167
28	AndresTerre11	0.572917
14	AndresTerre11	0.944444
10	AndresTerre11	1
7	AndresTerre11	1
5	AndresTerre11	1
4	AndresTerre11	1
3	AndresTerre11	0.989583
2	AndresTerre11	0.677083
1	AndresTerre11	0.5625

## Sheet: Fig3C
Subject_ID	Time	Nose_reTime	NosePCR_Log10copies	gene	z_score
635331	10	2.5	8.19	IFI27	3.97037
635331	10	2.5	8.19	MX1	5.10591
673353	5	2	7.897	IFI27	4.8729
673353	5	2	7.897	MX1	4.38443
666660	5	3	9.352	IFI27	5.54514
666660	5	3	9.352	MX1	5.97128
680539	5	2	8.735	IFI27	4.04159
680539	5	2	8.735	MX1	6.32085
635331	5	-2.5	0	IFI27	0.980021
635331	5	-2.5	0	MX1	3.62082
666427	2	-0.5	3.992	IFI27	0.219276
666427	2	-0.5	3.992	MX1	0.371704
634105	7	4	6.943	IFI27	8.4313
634105	7	4	6.943	MX1	1.03713
635331	2	-5.5	0	IFI27	-0.864681
635331	2	-5.5	0	MX1	-0.372209
635779	0	-4.5	NA	IFI27	0.605712
635779	0	-4.5	NA	MX1	-0.682027
635779	2	-2.5	0	IFI27	0.213767
635779	2	-2.5	0	MX1	0.0374269
635729	5	2.5	8.158	IFI27	6.06205
635729	5	2.5	8.158	MX1	5.98201
634105	5	2	7.019	IFI27	7.49092
634105	5	2	7.019	MX1	3.56708
550630	10	6.5	8.221	IFI27	5.49582
550630	10	6.5	8.221	MX1	1.96978
627506	5	1	3.468	IFI27	5.70462
627506	5	1	3.468	MX1	5.0972
635331	7	-0.5	NA	IFI27	3.79678
635331	7	-0.5	NA	MX1	1.74789
634105	2	-1	0	IFI27	1.3053
634105	2	-1	0	MX1	0.0512368
634105	14	11	4.696	IFI27	7.96254
634105	14	11	4.696	MX1	0.579862
666427	5	2.5	8.198	IFI27	7.39507
666427	5	2.5	8.198	MX1	5.12064
666482	5	-0.5	NA	IFI27	1.02409
666482	5	-0.5	NA	MX1	6.11351
651806	5	3	7.215	IFI27	7.40673
651806	5	3	7.215	MX1	3.9372
676586	7	3.5	9.836	IFI27	6.83821
676586	7	3.5	9.836	MX1	5.3885
676586	0	-3.5	NA	IFI27	0.00797854
676586	0	-3.5	NA	MX1	-0.943378
635779	7	2.5	6.952	IFI27	6.72815
635779	7	2.5	6.952	MX1	3.806
635779	5	0.5	5.678	IFI27	5.53545
635779	5	0.5	5.678	MX1	4.98009
627506	14	10	4.428	IFI27	6.89289
627506	14	10	4.428	MX1	0.336826
647785	5	3	8.658	IFI27	6.3607
647785	5	3	8.658	MX1	4.93016
635331	14	6.5	4.46	IFI27	7.4167
635331	14	6.5	4.46	MX1	1.45844
627506	2	-2	0	IFI27	0.323824
627506	2	-2	0	MX1	0.93912
680539	10	7	4.696	IFI27	5.17439
680539	10	7	4.696	MX1	3.10954
666427	14	11.5	NA	IFI27	4.35791
666427	14	11.5	NA	MX1	0.208168
673353	14	11	3.69	IFI27	6.73967
673353	14	11	3.69	MX1	0.290625
666482	14	8.5	NA	IFI27	4.90037
666482	14	8.5	NA	MX1	2.43029
666427	7	4.5	7.626	IFI27	7.57559
666427	7	4.5	7.626	MX1	4.07734
680539	14	11	NA	IFI27	4.09903
680539	14	11	NA	MX1	1.49527
635779	10	5.5	7.415	IFI27	6.33143
635779	10	5.5	7.415	MX1	2.63084
666482	7	1.5	6.848	IFI27	6.53859
666482	7	1.5	6.848	MX1	4.96451
673353	7	4	7.517	IFI27	7.46294
673353	7	4	7.517	MX1	3.83915
666427	0	-2.5	NA	IFI27	0.854432
666427	0	-2.5	NA	MX1	0.125895
634105	0	-3	NA	IFI27	1.27158
634105	0	-3	NA	MX1	-0.0316907
550630	7	3.5	8.307	IFI27	6.97791
550630	7	3.5	8.307	MX1	5.83865
635729	2	-0.5	0	IFI27	-0.00810245
635729	2	-0.5	0	MX1	0.326362
550630	0	-3.5	NA	IFI27	-0.436201
550630	0	-3.5	NA	MX1	-0.633228
647785	14	12	4.203	IFI27	6.05987
647785	14	12	4.203	MX1	-0.111503
637340	7	4	9.526	IFI27	6.59347
637340	7	4	9.526	MX1	4.65125
651806	0	-2	NA	IFI27	0.920755
651806	0	-2	NA	MX1	0.423053
635495	5	2	6.752	IFI27	6.12392
635495	5	2	6.752	MX1	4.64831
674700	7	4.5	8.215	IFI27	5.79075
674700	7	4.5	8.215	MX1	4.10032
651806	10	8	6.019	IFI27	7.19166
651806	10	8	6.019	MX1	1.67382
635729	14	11.5	4.71	IFI27	7.5476
635729	14	11.5	4.71	MX1	0.999162
550630	14	10.5	3.149	IFI27	4.7375
550630	14	10.5	3.149	MX1	0.198788
680539	0	-3	NA	IFI27	-0.896464
680539	0	-3	NA	MX1	0.752313
666660	0	-2	NA	IFI27	-0.763723
666660	0	-2	NA	MX1	-0.614177
680539	7	4	8.696	IFI27	5.92666
680539	7	4	8.696	MX1	4.9752
674700	2	-0.5	0	IFI27	-0.415007
674700	2	-0.5	0	MX1	-1.00694
666482	0	-5.5	NA	IFI27	-0.702175
666482	0	-5.5	NA	MX1	0.138199
676586	2	-1.5	0	IFI27	-0.699409
676586	2	-1.5	0	MX1	0.0108244
666482	2	-3.5	0	IFI27	-0.711949
666482	2	-3.5	0	MX1	0.28651
676586	10	6.5	4.938	IFI27	5.42114
676586	10	6.5	4.938	MX1	1.38845
550630	5	1.5	NA	IFI27	5.84003
550630	5	1.5	NA	MX1	5.91368
651806	2	0	7.203	IFI27	0.915283
651806	2	0	7.203	MX1	0.753281
666660	14	12	6.29	IFI27	6.03274
666660	14	12	6.29	MX1	0.398193
635331	0	-7.5	NA	IFI27	-1.7236
635331	0	-7.5	NA	MX1	-0.0993946
673353	2	-1	0	IFI27	-0.107245
673353	2	-1	0	MX1	0.129925
674700	5	2.5	6.391	IFI27	6.00844
674700	5	2.5	6.391	MX1	3.82007
680539	2	-1	0	IFI27	-0.520572
680539	2	-1	0	MX1	1.08659
647785	0	-2	NA	IFI27	-0.774104
647785	0	-2	NA	MX1	-0.654142
637340	5	2	8.486	IFI27	5.97965
637340	5	2	8.486	MX1	4.83988
673353	10	7	7.112	IFI27	6.43262
673353	10	7	7.112	MX1	3.19534
635779	14	9.5	3.522	IFI27	5.86673
635779	14	9.5	3.522	MX1	-0.133211
627506	7	3	7.967	IFI27	7.47658
627506	7	3	7.967	MX1	2.23638
637340	10	7	7.281	IFI27	6.43154
637340	10	7	7.281	MX1	2.85474
637340	14	11	NA	IFI27	5.11429
637340	14	11	NA	MX1	-0.23008
635495	2	-1	3.454	IFI27	3.16345
635495	2	-1	3.454	MX1	3.28344
635729	7	4.5	7.895	IFI27	6.84734
635729	7	4.5	7.895	MX1	3.09947
627506	0	-4	NA	IFI27	-0.381145
627506	0	-4	NA	MX1	0.650034
666427	10	7.5	4.666	IFI27	6.50275
666427	10	7.5	4.666	MX1	1.66987
550630	2	-1.5	0	IFI27	-0.147365
550630	2	-1.5	0	MX1	0.711012
635495	7	4	8.677	IFI27	7.30765
635495	7	4	8.677	MX1	3.34579
666660	2	0	5.275	IFI27	-0.80825
666660	2	0	5.275	MX1	-0.392883
647785	2	0	4.702	IFI27	-0.778723
647785	2	0	4.702	MX1	-0.706206
666482	10	4.5	3.781	IFI27	6.55318
666482	10	4.5	3.781	MX1	1.4964
666660	7	5	7.157	IFI27	6.66071
666660	7	5	7.157	MX1	2.60321
673353	0	-3	NA	IFI27	0.316034
673353	0	-3	NA	MX1	0.0755518
676586	14	10.5	NA	IFI27	3.54591
676586	14	10.5	NA	MX1	-0.371473
637340	2	-1	3.586	IFI27	-0.83402
637340	2	-1	3.586	MX1	-0.587766
651806	14	12	5.321	IFI27	4.94011
651806	14	12	5.321	MX1	1.08492
647785	7	5	7.805	IFI27	5.67242
647785	7	5	7.805	MX1	2.62182
637340	0	-3	NA	IFI27	-0.860507
637340	0	-3	NA	MX1	-0.310941
647785	10	8	6.162	IFI27	4.50552
647785	10	8	6.162	MX1	2.05332
635495	14	11	5.372	IFI27	6.72113
635495	14	11	5.372	MX1	2.12736
674700	10	7.5	6.976	IFI27	5.46094
674700	10	7.5	6.976	MX1	2.26598
674700	0	-2.5	NA	IFI27	-1.03721
674700	0	-2.5	NA	MX1	-0.738757
635729	0	-2.5	NA	IFI27	-0.682181
635729	0	-2.5	NA	MX1	0.0854769
666660	10	8	5.215	IFI27	5.73849
666660	10	8	5.215	MX1	2.94134
674700	14	11.5	4.872	IFI27	5.15985
674700	14	11.5	4.872	MX1	1.43609
635495	0	-3	NA	IFI27	2.9886
635495	0	-3	NA	MX1	4.61011
550630	1	-2.5	0	IFI27	0.0763853
550630	1	-2.5	0	MX1	-0.158305
550630	3	-0.5	0	IFI27	1.38913
550630	3	-0.5	0	MX1	5.92709
550630	4	0.5	0	IFI27	3.15049
550630	4	0.5	0	MX1	4.38818
627506	1	-3	0	IFI27	0.122263
627506	1	-3	0	MX1	0.75332
627506	10	6	6.662	IFI27	7.44701
627506	10	6	6.662	MX1	3.81278
627506	3	-1	0	IFI27	0.857413
627506	3	-1	0	MX1	2.61299
627506	4	0	4.663	IFI27	3.48647
627506	4	0	4.663	MX1	6.11247
634105	1	-2	0	IFI27	1.46736
634105	1	-2	0	MX1	-0.819735
634105	10	7	7.518	IFI27	5.79001
634105	10	7	7.518	MX1	4.58822
634105	3	0	6.3	IFI27	2.23079
634105	3	0	6.3	MX1	5.75757
634105	4	1	7.826	IFI27	4.92419
634105	4	1	7.826	MX1	5.51452
635331	1	-6.5	0	IFI27	-0.363631
635331	1	-6.5	0	MX1	-0.250992
635331	3	-4.5	0	IFI27	-0.75467
635331	3	-4.5	0	MX1	1.63898
635331	4	-3.5	NA	IFI27	-0.0430854
635331	4	-3.5	NA	MX1	4.56821
635495	1	-2	0	IFI27	2.36527
635495	1	-2	0	MX1	4.94707
635495	10	7	7.481	IFI27	5.96388
635495	10	7	7.481	MX1	3.89615
635495	3	0	4.21	IFI27	4.58566
635495	3	0	4.21	MX1	5.11822
635495	4	1	5.497	IFI27	5.2153
635495	4	1	5.497	MX1	5.8066
635729	1	-1.5	0	IFI27	-0.114505
635729	1	-1.5	0	MX1	0.085261
635729	10	7.5	5.01	IFI27	5.72113
635729	10	7.5	5.01	MX1	2.62021
635729	3	0.5	NA	IFI27	1.09789
635729	3	0.5	NA	MX1	5.2936
635729	4	1.5	10.203	IFI27	3.06311
635729	4	1.5	10.203	MX1	6.49424
635779	1	-3.5	0	IFI27	0.18063
635779	1	-3.5	0	MX1	-0.422182
635779	3	-1.5	NA	IFI27	0.432735
635779	3	-1.5	NA	MX1	5.47933
635779	4	-0.5	NA	IFI27	3.66018
635779	4	-0.5	NA	MX1	6.11323
637340	1	-2	0	IFI27	-0.938697
637340	1	-2	0	MX1	-0.351636
637340	3	0	6.307	IFI27	0.534707
637340	3	0	6.307	MX1	6.29789
637340	4	1	8.396	IFI27	4.31132
637340	4	1	8.396	MX1	5.73704
647785	1	-1	0	IFI27	-0.916155
647785	1	-1	0	MX1	-0.725485
647785	3	1	7.374	IFI27	1.85175
647785	3	1	7.374	MX1	7.5838
647785	4	2	8.534	IFI27	4.41742
647785	4	2	8.534	MX1	6.20609
651806	1	-1	0	IFI27	1.05427
651806	1	-1	0	MX1	-0.0144771
651806	3	1	9.229	IFI27	2.93999
651806	3	1	9.229	MX1	7.11728
651806	4	2	8.281	IFI27	5.06848
651806	4	2	8.281	MX1	5.57941
666427	1	-1.5	0	IFI27	0.636136
666427	1	-1.5	0	MX1	0.145592
666427	3	0.5	7.038	IFI27	1.80853
666427	3	0.5	7.038	MX1	6.56753
666427	4	1.5	7.745	IFI27	4.87294
666427	4	1.5	7.745	MX1	6.28257
666482	1	-4.5	0	IFI27	-0.62828
666482	1	-4.5	0	MX1	0.589237
666482	3	-2.5	0	IFI27	-0.749848
666482	3	-2.5	0	MX1	0.722344
666482	4	-1.5	0	IFI27	0.427539
666482	4	-1.5	0	MX1	2.83551
666660	1	-1	3.129	IFI27	-0.665723
666660	1	-1	3.129	MX1	-0.701343
666660	3	1	6.846	IFI27	-0.853957
666660	3	1	6.846	MX1	-0.167882
666660	4	2	8.46	IFI27	3.02366
666660	4	2	8.46	MX1	7.18275
673353	1	-2	0	IFI27	-0.0301851
673353	1	-2	0	MX1	0.210854
673353	3	0	4.194	IFI27	0.616226
673353	3	0	4.194	MX1	4.67537
673353	4	1	6.436	IFI27	3.28781
673353	4	1	6.436	MX1	5.71559
674700	1	-1.5	0	IFI27	-0.834742
674700	1	-1.5	0	MX1	-0.805888
674700	3	0.5	0	IFI27	1.48003
674700	3	0.5	0	MX1	6.83507
674700	4	1.5	5.964	IFI27	4.41979
674700	4	1.5	5.964	MX1	5.57581
676586	1	-2.5	0	IFI27	-0.826028
676586	1	-2.5	0	MX1	-0.650316
676586	3	-0.5	3.765	IFI27	2.7482
676586	3	-0.5	3.765	MX1	7.31041
676586	4	0.5	6.19	IFI27	5.02825
676586	4	0.5	6.19	MX1	5.76826
680539	1	-2	0	IFI27	-0.981809
680539	1	-2	0	MX1	1.04335
680539	3	0	4.538	IFI27	-0.43853
680539	3	0	4.538	MX1	3.46194
680539	4	1	7.19	IFI27	1.22835
680539	4	1	7.19	MX1	6.8007

## Sheet: Fig5B
cell_class	Time	count	biomarker	Zscore
B cells	-1	2815	MX1	0.493077
B cells	-1	2815	IFI27	0.0109074
B cells	3	1185	MX1	1.8439
B cells	3	1185	IFI27	0.0779143
B cells	7	1336	MX1	1.10772
B cells	7	1336	IFI27	0.0182186
B cells	10	2068	MX1	0.915308
B cells	10	2068	IFI27	0.0339713
B cells	14	3003	MX1	0.624233
B cells	14	3003	IFI27	0.0159588
B cells	28	2042	MX1	0.690578
B cells	28	2042	IFI27	0.0113526
CD14 Monocytes	-1	7419	MX1	0.423186
CD14 Monocytes	-1	7419	IFI27	0.0177694
CD14 Monocytes	3	3062	MX1	1.95159
CD14 Monocytes	3	3062	IFI27	0.344651
CD14 Monocytes	7	880	MX1	0.95269
CD14 Monocytes	7	880	IFI27	1.21433
CD14 Monocytes	10	6285	MX1	0.960421
CD14 Monocytes	10	6285	IFI27	1.40041
CD14 Monocytes	14	8830	MX1	0.4913
CD14 Monocytes	14	8830	IFI27	0.513555
CD14 Monocytes	28	9544	MX1	0.723967
CD14 Monocytes	28	9544	IFI27	0.144559
CD16 Monocytes	-1	1147	MX1	0.465412
CD16 Monocytes	-1	1147	IFI27	0.0112677
CD16 Monocytes	3	271	MX1	2.07841
CD16 Monocytes	3	271	IFI27	0.208049
CD16 Monocytes	7	118	MX1	1.01238
CD16 Monocytes	7	118	IFI27	0.990602
CD16 Monocytes	10	794	MX1	1.02604
CD16 Monocytes	10	794	IFI27	1.84972
CD16 Monocytes	14	695	MX1	0.542586
CD16 Monocytes	14	695	IFI27	1.14873
CD16 Monocytes	28	1502	MX1	0.623887
CD16 Monocytes	28	1502	IFI27	0.314169
CD4 T cells	-1	6234	MX1	0.456495
CD4 T cells	-1	6234	IFI27	0.0384117
CD4 T cells	3	2131	MX1	1.44371
CD4 T cells	3	2131	IFI27	0.258977
CD4 T cells	7	4001	MX1	0.909128
CD4 T cells	7	4001	IFI27	0.0892581
CD4 T cells	10	11253	MX1	0.788494
CD4 T cells	10	11253	IFI27	0.237838
CD4 T cells	14	10148	MX1	0.533563
CD4 T cells	14	10148	IFI27	0.0543045
CD4 T cells	28	5817	MX1	0.384757
CD4 T cells	28	5817	IFI27	0.0667709
CD8 T cells	-1	3077	MX1	0.357518
CD8 T cells	-1	3077	IFI27	0.0297817
CD8 T cells	3	819	MX1	1.38395
CD8 T cells	3	819	IFI27	0.0445636
CD8 T cells	7	1348	MX1	0.956923
CD8 T cells	7	1348	IFI27	0.0871431
CD8 T cells	10	5378	MX1	0.699794
CD8 T cells	10	5378	IFI27	0.108187
CD8 T cells	14	5245	MX1	0.417256
CD8 T cells	14	5245	IFI27	0.0522089
CD8 T cells	28	2363	MX1	0.420868
CD8 T cells	28	2363	IFI27	0.0160442
Double Negative T cells	-1	18	MX1	0.846821
Double Negative T cells	-1	18	IFI27	0
Double Negative T cells	3	3	MX1	3.29909
Double Negative T cells	3	3	IFI27	0.274815
Double Negative T cells	7	12	MX1	1.41148
Double Negative T cells	7	12	IFI27	0
Double Negative T cells	10	20	MX1	1.33479
Double Negative T cells	10	20	IFI27	0.191165
Double Negative T cells	14	32	MX1	0.428389
Double Negative T cells	14	32	IFI27	0.0359057
Double Negative T cells	28	43	MX1	0.376325
Double Negative T cells	28	43	IFI27	0
Eos/Bas/Mast cells	-1	6	MX1	0
Eos/Bas/Mast cells	-1	6	IFI27	0
Eos/Bas/Mast cells	3	1	MX1	1.96754
Eos/Bas/Mast cells	3	1	IFI27	0.540996
Eos/Bas/Mast cells	7	5	MX1	0.42287
Eos/Bas/Mast cells	7	5	IFI27	0
Eos/Bas/Mast cells	10	9	MX1	0.8358
Eos/Bas/Mast cells	10	9	IFI27	0
Eos/Bas/Mast cells	14	10	MX1	0.0924166
Eos/Bas/Mast cells	14	10	IFI27	0
Eos/Bas/Mast cells	28	4	MX1	0.16277
Eos/Bas/Mast cells	28	4	IFI27	0
G/D T cells	-1	635	MX1	0.226502
G/D T cells	-1	635	IFI27	0.00704276
G/D T cells	3	100	MX1	1.04461
G/D T cells	3	100	IFI27	0.00279626
G/D T cells	7	206	MX1	0.60915
G/D T cells	7	206	IFI27	0.056077
G/D T cells	10	902	MX1	0.479473
G/D T cells	10	902	IFI27	0.067322
G/D T cells	14	701	MX1	0.323839
G/D T cells	14	701	IFI27	0.0159872
G/D T cells	28	402	MX1	0.374756
G/D T cells	28	402	IFI27	0.00741682
HSC	-1	53	MX1	0.130267
HSC	-1	53	IFI27	0
HSC	3	28	MX1	1.58988
HSC	3	28	IFI27	0.508299
HSC	7	15	MX1	0.742271
HSC	7	15	IFI27	0.0920003
HSC	10	54	MX1	0.628803
HSC	10	54	IFI27	0.0478485
HSC	14	68	MX1	0.289812
HSC	14	68	IFI27	0.0137166
HSC	28	37	MX1	0.814139
HSC	28	37	IFI27	0
ILC	-1	32	MX1	0.0247199
ILC	-1	32	IFI27	0.0414437
ILC	3	5	MX1	1.69225
ILC	3	5	IFI27	0
ILC	7	3	MX1	0.302466
ILC	7	3	IFI27	0
ILC	10	26	MX1	0.37741
ILC	10	26	IFI27	0.0204407
ILC	14	28	MX1	0.0715748
ILC	14	28	IFI27	0
ILC	28	23	MX1	0.684298
ILC	28	23	IFI27	0
Lymphoid Progenitor	-1	6	MX1	0
Lymphoid Progenitor	-1	6	IFI27	0
Lymphoid Progenitor	3	2	MX1	2.15318
Lymphoid Progenitor	3	2	IFI27	0
Lymphoid Progenitor	10	8	MX1	1.02848
Lymphoid Progenitor	10	8	IFI27	0
Lymphoid Progenitor	14	9	MX1	0.490538
Lymphoid Progenitor	14	9	IFI27	0.106588
Lymphoid Progenitor	28	7	MX1	0.597241
Lymphoid Progenitor	28	7	IFI27	0
MAIT cells	-1	350	MX1	0.226425
MAIT cells	-1	350	IFI27	0.0127336
MAIT cells	3	91	MX1	1.23719
MAIT cells	3	91	IFI27	0.0195343
MAIT cells	7	279	MX1	0.619473
MAIT cells	7	279	IFI27	0.0388249
MAIT cells	10	737	MX1	0.362236
MAIT cells	10	737	IFI27	0.0541709
MAIT cells	14	670	MX1	0.213012
MAIT cells	14	670	IFI27	0.02766
MAIT cells	28	392	MX1	0.175538
MAIT cells	28	392	IFI27	0.00428787
Myeloid Progenitor	-1	2	MX1	0
Myeloid Progenitor	-1	2	IFI27	0
Myeloid Progenitor	3	2	MX1	2.34795
Myeloid Progenitor	3	2	IFI27	0
Myeloid Progenitor	10	1	MX1	1.3915
Myeloid Progenitor	10	1	IFI27	0
Myeloid Progenitor	14	2	MX1	0
Myeloid Progenitor	14	2	IFI27	0
Myeloid Progenitor	28	1	MX1	0
Myeloid Progenitor	28	1	IFI27	0
NK cells	-1	2830	MX1	0.258589
NK cells	-1	2830	IFI27	0.0116712
NK cells	3	348	MX1	1.66782
NK cells	3	348	IFI27	0.0221827
NK cells	7	854	MX1	0.918507
NK cells	7	854	IFI27	0.0149135
NK cells	10	3407	MX1	0.70309
NK cells	10	3407	IFI27	0.0627103
NK cells	14	2446	MX1	0.342605
NK cells	14	2446	IFI27	0.0220888
NK cells	28	1343	MX1	0.322075
NK cells	28	1343	IFI27	0.0154144
NKT cells	-1	33	MX1	0.134716
NKT cells	-1	33	IFI27	0.0211111
NKT cells	3	1	MX1	1.50425
NKT cells	3	1	IFI27	0
NKT cells	7	15	MX1	0.877701
NKT cells	7	15	IFI27	0
NKT cells	10	46	MX1	0.429358
NKT cells	10	46	IFI27	0.0501805
NKT cells	14	31	MX1	0.0886545
NKT cells	14	31	IFI27	0.0310449
NKT cells	28	20	MX1	0.0377071
NKT cells	28	20	IFI27	0
Plasma cells	-1	32	MX1	0.125691
Plasma cells	-1	32	IFI27	0.00414713
Plasma cells	3	17	MX1	1.41051
Plasma cells	3	17	IFI27	0
Plasma cells	7	34	MX1	1.21239
Plasma cells	7	34	IFI27	0.637769
Plasma cells	10	221	MX1	0.964067
Plasma cells	10	221	IFI27	0.455071
Plasma cells	14	226	MX1	0.50324
Plasma cells	14	226	IFI27	0.0519319
Plasma cells	28	48	MX1	0.355243
Plasma cells	28	48	IFI27	0.00439252
Plasmablasts	-1	9	MX1	0.5664
Plasmablasts	-1	9	IFI27	0.00513208
Plasmablasts	3	9	MX1	1.88866
Plasmablasts	3	9	IFI27	0.015978
Plasmablasts	7	12	MX1	1.81458
Plasmablasts	7	12	IFI27	0.4882
Plasmablasts	10	80	MX1	1.21751
Plasmablasts	10	80	IFI27	0.247454
Plasmablasts	14	89	MX1	0.505841
Plasmablasts	14	89	IFI27	0.0154624
Plasmablasts	28	12	MX1	0.270799
Plasmablasts	28	12	IFI27	0.0820501
Treg	-1	374	MX1	0.434216
Treg	-1	374	IFI27	0.00400365
Treg	3	61	MX1	1.9786
Treg	3	61	IFI27	0.056576
Treg	7	136	MX1	0.88365
Treg	7	136	IFI27	0.224964
Treg	10	776	MX1	1.06168
Treg	10	776	IFI27	0.194436
Treg	14	698	MX1	0.416182
Treg	14	698	IFI27	0.0395764
Treg	28	311	MX1	0.238393
Treg	28	311	IFI27	0
cDC	-1	776	MX1	0.855225
cDC	-1	776	IFI27	0.0120292
cDC	3	109	MX1	1.65697
cDC	3	109	IFI27	0.424451
cDC	7	73	MX1	1.43634
cDC	7	73	IFI27	1.01595
cDC	10	664	MX1	1.08251
cDC	10	664	IFI27	1.50374
cDC	14	728	MX1	0.506762
cDC	14	728	IFI27	0.153775
cDC	28	653	MX1	0.621331
cDC	28	653	IFI27	0.0177152
pDC	-1	319	MX1	1.22669
pDC	-1	319	IFI27	0.00974181
pDC	3	149	MX1	1.93423
pDC	3	149	IFI27	0.227117
pDC	7	44	MX1	1.53123
pDC	7	44	IFI27	0.175543
pDC	10	439	MX1	1.51893
pDC	10	439	IFI27	0.229187
pDC	14	248	MX1	1.1303
pDC	14	248	IFI27	0.155494
pDC	28	277	MX1	1.11172
pDC	28	277	IFI27	0.028722

## Sheet: Fig6A(GSE73072)
Challenge	Subject_ID	Time	gene	Zscore
RSV (2008)	1	0	IFI27	-0.467675
RSV (2008)	1	0	MX1	-0.292583
RSV (2008)	1	5	IFI27	-1.21107
RSV (2008)	1	5	MX1	-0.797271
RSV (2008)	1	12	IFI27	-1.04063
RSV (2008)	1	12	MX1	-0.40376
RSV (2008)	1	22	IFI27	-0.782209
RSV (2008)	1	22	MX1	-0.468127
RSV (2008)	1	29	IFI27	-0.690604
RSV (2008)	1	29	MX1	-0.27064
RSV (2008)	1	36	IFI27	-0.787538
RSV (2008)	1	36	MX1	-0.286731
RSV (2008)	1	46	IFI27	-0.213473
RSV (2008)	1	46	MX1	-0.286731
RSV (2008)	1	53	IFI27	-1.19468
RSV (2008)	1	53	MX1	-0.416926
RSV (2008)	1	60	IFI27	-0.463954
RSV (2008)	1	60	MX1	-0.286731
RSV (2008)	1	70	IFI27	-0.528912
RSV (2008)	1	70	MX1	-0.631968
RSV (2008)	1	77	IFI27	-0.704078
RSV (2008)	1	77	MX1	0.36717
RSV (2008)	1	84	IFI27	-0.443139
RSV (2008)	1	84	MX1	1.02107
RSV (2008)	1	94	IFI27	0.141485
RSV (2008)	1	94	MX1	1.67497
RSV (2008)	1	101	IFI27	-0.509405
RSV (2008)	1	101	MX1	2.3318
RSV (2008)	1	108	IFI27	-0.460636
RSV (2008)	1	108	MX1	2.4971
RSV (2008)	1	118	IFI27	-0.148012
RSV (2008)	1	118	MX1	2.39324
RSV (2008)	1	125	IFI27	0.0580243
RSV (2008)	1	125	MX1	2.32887
RSV (2008)	1	132	IFI27	0.746923
RSV (2008)	1	132	MX1	3.11443
RSV (2008)	1	142	IFI27	1.05563
RSV (2008)	1	142	MX1	3.70397
RSV (2008)	2	0	IFI27	0.237011
RSV (2008)	2	0	MX1	1.19369
RSV (2008)	2	5	IFI27	-0.00793943
RSV (2008)	2	5	MX1	1.45993
RSV (2008)	2	12	IFI27	-0.20925
RSV (2008)	2	12	MX1	1.32681
RSV (2008)	2	22	IFI27	0.04455
RSV (2008)	2	22	MX1	1.06057
RSV (2008)	2	29	IFI27	0.079543
RSV (2008)	2	29	MX1	1.59451
RSV (2008)	2	36	IFI27	-0.0692777
RSV (2008)	2	36	MX1	0.927447
RSV (2008)	2	46	IFI27	0.324594
RSV (2008)	2	46	MX1	1.59451
RSV (2008)	2	53	IFI27	0.19327
RSV (2008)	2	53	MX1	1.45993
RSV (2008)	2	60	IFI27	0.665876
RSV (2008)	2	60	MX1	1.72763
RSV (2008)	2	70	IFI27	0.315846
RSV (2008)	2	70	MX1	1.72763
RSV (2008)	2	77	IFI27	0.333342
RSV (2008)	2	77	MX1	1.99388
RSV (2008)	2	84	IFI27	0.385832
RSV (2008)	2	84	MX1	2.7926
RSV (2008)	2	94	IFI27	0.517156
RSV (2008)	2	94	MX1	2.92572
RSV (2008)	2	101	IFI27	0.64838
RSV (2008)	2	101	MX1	3.72445
RSV (2008)	2	108	IFI27	1.48851
RSV (2008)	2	108	MX1	3.72445
RSV (2008)	2	118	IFI27	1.76856
RSV (2008)	2	118	MX1	3.85757
RSV (2008)	2	125	IFI27	1.7948
RSV (2008)	2	125	MX1	3.85757
RSV (2008)	2	132	IFI27	2.05735
RSV (2008)	2	132	MX1	3.45821
RSV (2008)	2	142	IFI27	2.74866
RSV (2008)	2	142	MX1	3.32508
RSV (2008)	3	0	IFI27	0.132032
RSV (2008)	3	0	MX1	-0.00439814
RSV (2008)	3	5	IFI27	-1.13304
RSV (2008)	3	5	MX1	-0.137519
RSV (2008)	3	12	IFI27	-0.0166877
RSV (2008)	3	12	MX1	-0.137519
RSV (2008)	3	22	IFI27	0.0460583
RSV (2008)	3	22	MX1	-0.302823
RSV (2008)	3	29	IFI27	0.079543
RSV (2008)	3	29	MX1	0.261843
RSV (2008)	3	36	IFI27	0.114335
RSV (2008)	3	36	MX1	-0.302823
RSV (2008)	3	46	IFI27	-0.470389
RSV (2008)	3	46	MX1	-0.137519
RSV (2008)	3	53	IFI27	0.0168975
RSV (2008)	3	53	MX1	0.026322
RSV (2008)	3	60	IFI27	-0.100047
RSV (2008)	3	60	MX1	0.026322
RSV (2008)	3	70	IFI27	0.279948
RSV (2008)	3	70	MX1	0.026322
RSV (2008)	3	77	IFI27	0.348225
RSV (2008)	3	77	MX1	0.191626
RSV (2008)	3	84	IFI27	0.387139
RSV (2008)	3	84	MX1	0.191626
RSV (2008)	3	94	IFI27	0.642548
RSV (2008)	3	94	MX1	1.28292
RSV (2008)	3	101	IFI27	0.538172
RSV (2008)	3	101	MX1	1.93682
RSV (2008)	3	108	IFI27	0.600817
RSV (2008)	3	108	MX1	2.32887
RSV (2008)	3	118	IFI27	0.473314
RSV (2008)	3	118	MX1	2.92572
RSV (2008)	3	125	IFI27	0.601622
RSV (2008)	3	125	MX1	2.82625
RSV (2008)	3	132	IFI27	1.47765
RSV (2008)	3	132	MX1	2.72092
RSV (2008)	3	142	IFI27	1.27845
RSV (2008)	3	142	MX1	3.19196
RSV (2008)	4	0	IFI27	-0.471797
RSV (2008)	4	0	MX1	-0.803123
RSV (2008)	4	5	IFI27	-0.453496
RSV (2008)	4	5	MX1	-0.548584
RSV (2008)	4	12	IFI27	-0.541783
RSV (2008)	4	12	MX1	-0.536881
RSV (2008)	4	22	IFI27	0.0475666
RSV (2008)	4	22	MX1	-0.416926
RSV (2008)	4	29	IFI27	-0.453496
RSV (2008)	4	29	MX1	-0.548584
RSV (2008)	4	36	IFI27	-0.445553
RSV (2008)	4	36	MX1	-0.670002
RSV (2008)	4	46	IFI27	-0.119454
RSV (2008)	4	46	MX1	-0.548584
RSV (2008)	4	53	IFI27	-0.933745
RSV (2008)	4	53	MX1	-1.28002
RSV (2008)	4	60	IFI27	-0.641433
RSV (2008)	4	60	MX1	-0.810437
RSV (2008)	4	70	IFI27	-0.171642
RSV (2008)	4	70	MX1	-0.810437
RSV (2008)	4	77	IFI27	-0.484869
RSV (2008)	4	77	MX1	-0.548584
RSV (2008)	4	84	IFI27	0.0997544
RSV (2008)	4	84	MX1	-0.548584
RSV (2008)	4	94	IFI27	0.0266513
RSV (2008)	4	94	MX1	-0.286731
RSV (2008)	4	101	IFI27	-0.912829
RSV (2008)	4	101	MX1	-0.0248783
RSV (2008)	4	108	IFI27	-0.599703
RSV (2008)	4	108	MX1	0.759218
RSV (2008)	4	118	IFI27	0.475527
RSV (2008)	4	118	MX1	2.19868
RSV (2008)	4	125	IFI27	-0.349121
RSV (2008)	4	125	MX1	3.24463
RSV (2008)	4	132	IFI27	0.123284
RSV (2008)	4	132	MX1	3.32508
RSV (2008)	4	142	IFI27	0.997505
RSV (2008)	4	142	MX1	3.24463
RSV (2008)	5	0	IFI27	0.250888
RSV (2008)	5	0	MX1	0.2399
RSV (2008)	5	5	IFI27	-0.0254359
RSV (2008)	5	5	MX1	0.261843
RSV (2008)	5	12	IFI27	-0.217998
RSV (2008)	5	12	MX1	0.128723
RSV (2008)	5	22	IFI27	-0.0430329
RSV (2008)	5	22	MX1	-0.137519
RSV (2008)	5	29	IFI27	-0.0605294
RSV (2008)	5	29	MX1	0.528085
RSV (2008)	5	36	IFI27	-0.375567
RSV (2008)	5	36	MX1	0.261843
RSV (2008)	5	46	IFI27	-0.0365975
RSV (2008)	5	46	MX1	0.639263
RSV (2008)	5	53	IFI27	-0.445553
RSV (2008)	5	53	MX1	0.261843
RSV (2008)	5	60	IFI27	-0.489294
RSV (2008)	5	60	MX1	0.128723
RSV (2008)	5	70	IFI27	-0.340574
RSV (2008)	5	70	MX1	0.261843
RSV (2008)	5	77	IFI27	0.455818
RSV (2008)	5	77	MX1	0.927447
RSV (2008)	5	84	IFI27	-0.0166877
RSV (2008)	5	84	MX1	2.39324
RSV (2008)	5	94	IFI27	0.333342
RSV (2008)	5	94	MX1	3.59133
RSV (2008)	5	101	IFI27	1.26971
RSV (2008)	5	101	MX1	4.12527
RSV (2008)	5	108	IFI27	1.63733
RSV (2008)	5	108	MX1	4.12527
RSV (2008)	5	118	IFI27	2.03985
RSV (2008)	5	118	MX1	3.85757
RSV (2008)	5	125	IFI27	2.05735
RSV (2008)	5	125	MX1	3.32508
RSV (2008)	5	132	IFI27	2.92373
RSV (2008)	5	132	MX1	3.19196
RSV (2008)	5	142	IFI27	3.97412
RSV (2008)	5	142	MX1	2.52636
RSV (2008)	6	0	IFI27	-0.226746
RSV (2008)	6	0	MX1	-0.40376
RSV (2008)	6	5	IFI27	-0.393968
RSV (2008)	6	5	MX1	-0.399372
RSV (2008)	6	12	IFI27	-0.401811
RSV (2008)	6	12	MX1	-0.803123
RSV (2008)	6	22	IFI27	-0.31634
RSV (2008)	6	22	MX1	-0.569064
RSV (2008)	6	29	IFI27	-0.0166877
RSV (2008)	6	29	MX1	-0.670002
RSV (2008)	6	36	IFI27	-0.60101
RSV (2008)	6	36	MX1	-0.569064
RSV (2008)	6	46	IFI27	-0.148213
RSV (2008)	6	46	MX1	-0.229679
RSV (2008)	6	53	IFI27	-0.497439
RSV (2008)	6	53	MX1	-0.569064
RSV (2008)	6	60	IFI27	-0.277526
RSV (2008)	6	60	MX1	-0.906986
RSV (2008)	6	70	IFI27	0.511626
RSV (2008)	6	70	MX1	0.447627
RSV (2008)	6	77	IFI27	0.278741
RSV (2008)	6	77	MX1	1.9734
RSV (2008)	6	84	IFI27	0.110614
RSV (2008)	6	84	MX1	2.99009
RSV (2008)	6	94	IFI27	0.330527
RSV (2008)	6	94	MX1	2.14309
RSV (2008)	6	101	IFI27	-0.22574
RSV (2008)	6	101	MX1	2.31278
RSV (2008)	6	108	IFI27	0.0846712
RSV (2008)	6	108	MX1	1.8037
RSV (2008)	6	118	IFI27	0.919676
RSV (2008)	6	118	MX1	1.19369
RSV (2008)	6	125	IFI27	0.80625
RSV (2008)	6	125	MX1	1.17906
RSV (2008)	6	132	IFI27	0.767235
RSV (2008)	6	132	MX1	1.17906
RSV (2008)	6	142	IFI27	1.72482
RSV (2008)	6	142	MX1	0.661206
RSV (2008)	7	0	IFI27	-0.769338
RSV (2008)	7	0	MX1	-0.670002
RSV (2008)	7	5	IFI27	-0.445754
RSV (2008)	7	5	MX1	-1.07668
RSV (2008)	7	12	IFI27	-1.11937
RSV (2008)	7	12	MX1	-0.936244
RSV (2008)	7	22	IFI27	-1.01499
RSV (2008)	7	22	MX1	-1.41606
RSV (2008)	7	29	IFI27	-0.9619
RSV (2008)	7	29	MX1	-0.27064
RSV (2008)	7	36	IFI27	-1.02786
RSV (2008)	7	36	MX1	-1.24637
RSV (2008)	7	46	IFI27	-0.794979
RSV (2008)	7	46	MX1	-1.24637
RSV (2008)	7	53	IFI27	-0.976179
RSV (2008)	7	53	MX1	-0.906986
RSV (2008)	7	60	IFI27	-0.613881
RSV (2008)	7	60	MX1	-0.738757
RSV (2008)	7	70	IFI27	-0.782108
RSV (2008)	7	70	MX1	0.109705
RSV (2008)	7	77	IFI27	-0.70448
RSV (2008)	7	77	MX1	0.109705
RSV (2008)	7	84	IFI27	-1.37719
RSV (2008)	7	84	MX1	2.31278
RSV (2008)	7	94	IFI27	-0.471596
RSV (2008)	7	94	MX1	3.32947
RSV (2008)	7	101	IFI27	0.0200147
RSV (2008)	7	101	MX1	2.8204
RSV (2008)	7	108	IFI27	0.0976428
RSV (2008)	7	108	MX1	3.66886
RSV (2008)	7	118	IFI27	0.333342
RSV (2008)	7	118	MX1	2.92572
RSV (2008)	7	125	IFI27	0.143596
RSV (2008)	7	125	MX1	1.01522
RSV (2008)	7	132	IFI27	1.04989
RSV (2008)	7	132	MX1	2.16796
RSV (2008)	7	142	IFI27	2.00486
RSV (2008)	7	142	MX1	2.127
RSV (2008)	8	0	IFI27	0.0970394
RSV (2008)	8	0	MX1	-0.137519
RSV (2008)	8	5	IFI27	0.0168975
RSV (2008)	8	5	MX1	-0.137519
RSV (2008)	8	12	IFI27	-0.200501
RSV (2008)	8	12	MX1	-0.27064
RSV (2008)	8	22	IFI27	0.19327
RSV (2008)	8	22	MX1	-0.670002
RSV (2008)	8	29	IFI27	-0.0777242
RSV (2008)	8	29	MX1	-0.156536
RSV (2008)	8	36	IFI27	-0.0221176
RSV (2008)	8	36	MX1	0.026322
RSV (2008)	8	46	IFI27	0.663463
RSV (2008)	8	46	MX1	-0.156536
RSV (2008)	8	53	IFI27	0.277233
RSV (2008)	8	53	MX1	-0.416926
RSV (2008)	8	60	IFI27	-0.871099
RSV (2008)	8	60	MX1	-0.678779
RSV (2008)	8	70	IFI27	1.13315
RSV (2008)	8	70	MX1	-0.286731
RSV (2008)	8	77	IFI27	0.945317
RSV (2008)	8	77	MX1	-0.0248783
RSV (2008)	8	84	IFI27	0.642548
RSV (2008)	8	84	MX1	-0.0248783
RSV (2008)	8	94	IFI27	0.709617
RSV (2008)	8	94	MX1	0.927447
RSV (2008)	8	101	IFI27	0.893129
RSV (2008)	8	101	MX1	1.02107
RSV (2008)	8	108	IFI27	0.569444
RSV (2008)	8	108	MX1	1.80663
RSV (2008)	8	118	IFI27	1.26971
RSV (2008)	8	118	MX1	1.99388
RSV (2008)	8	125	IFI27	0.426154
RSV (2008)	8	125	MX1	2.99155
RSV (2008)	8	132	IFI27	0.835512
RSV (2008)	8	132	MX1	2.82625
RSV (2008)	8	142	IFI27	1.5403
RSV (2008)	8	142	MX1	2.59073
RSV (2008)	9	0	IFI27	-0.132325
RSV (2008)	9	0	MX1	0.373021
RSV (2008)	9	5	IFI27	0.110614
RSV (2008)	9	5	MX1	0.447627
RSV (2008)	9	12	IFI27	-0.235494
RSV (2008)	9	12	MX1	0.661206
RSV (2008)	9	22	IFI27	0.65391
RSV (2008)	9	22	MX1	0.279398
RSV (2008)	9	29	IFI27	-0.35807
RSV (2008)	9	29	MX1	0.794327
RSV (2008)	9	36	IFI27	0.149428
RSV (2008)	9	36	MX1	0.956705
RSV (2008)	9	46	IFI27	0.65391
RSV (2008)	9	46	MX1	0.956705
RSV (2008)	9	53	IFI27	0.188242
RSV (2008)	9	53	MX1	0.787012
RSV (2008)	9	60	IFI27	0.330527
RSV (2008)	9	60	MX1	0.61732
RSV (2008)	9	70	IFI27	0.0718003
RSV (2008)	9	70	MX1	0.787012
RSV (2008)	9	77	IFI27	0.239927
RSV (2008)	9	77	MX1	0.109705
RSV (2008)	9	84	IFI27	-0.109399
RSV (2008)	9	84	MX1	0.447627
RSV (2008)	9	94	IFI27	0.239927
RSV (2008)	9	94	MX1	0.787012
RSV (2008)	9	101	IFI27	0.0329862
RSV (2008)	9	101	MX1	0.61732
RSV (2008)	9	108	IFI27	0.227056
RSV (2008)	9	108	MX1	0.109705
RSV (2008)	9	118	IFI27	-0.41056
RSV (2008)	9	118	MX1	0.661206
RSV (2008)	9	125	IFI27	-0.256007
RSV (2008)	9	125	MX1	0.520771
RSV (2008)	9	132	IFI27	-0.441128
RSV (2008)	9	132	MX1	0.686075
RSV (2008)	9	142	IFI27	-0.30548
RSV (2008)	9	142	MX1	0.261843
RSV (2008)	10	0	IFI27	-0.375567
RSV (2008)	10	0	MX1	-0.40376
RSV (2008)	10	5	IFI27	-0.717351
RSV (2008)	10	5	MX1	0.279398
RSV (2008)	10	12	IFI27	-1.35567
RSV (2008)	10	12	MX1	0.261843
RSV (2008)	10	22	IFI27	-0.212869
RSV (2008)	10	22	MX1	0.109705
RSV (2008)	10	29	IFI27	-0.944403
RSV (2008)	10	29	MX1	0.394964
RSV (2008)	10	36	IFI27	-1.24778
RSV (2008)	10	36	MX1	0.109705
RSV (2008)	10	46	IFI27	-0.31634
RSV (2008)	10	46	MX1	0.61732
RSV (2008)	10	53	IFI27	-0.588038
RSV (2008)	10	53	MX1	0.61732
RSV (2008)	10	60	IFI27	-0.303368
RSV (2008)	10	60	MX1	0.61732
RSV (2008)	10	70	IFI27	-0.0964274
RSV (2008)	10	70	MX1	0.787012
RSV (2008)	10	77	IFI27	-0.0576133
RSV (2008)	10	77	MX1	0.61732
RSV (2008)	10	84	IFI27	-0.536253
RSV (2008)	10	84	MX1	0.787012
RSV (2008)	10	94	IFI27	-0.432782
RSV (2008)	10	94	MX1	0.61732
RSV (2008)	10	101	IFI27	-0.148213
RSV (2008)	10	101	MX1	0.956705
RSV (2008)	10	108	IFI27	-0.40694
RSV (2008)	10	108	MX1	0.61732
RSV (2008)	10	118	IFI27	-0.620618
RSV (2008)	10	118	MX1	0.128723
RSV (2008)	10	125	IFI27	-0.480143
RSV (2008)	10	125	MX1	0.191626
RSV (2008)	10	132	IFI27	-0.772455
RSV (2008)	10	132	MX1	0.686075
RSV (2008)	10	142	IFI27	-0.393063
RSV (2008)	10	142	MX1	1.32681
H3N2 (2009)	1	0	IFI27	2.32171
H3N2 (2009)	1	0	MX1	-0.11265
H3N2 (2009)	1	5	IFI27	2.53337
H3N2 (2009)	1	5	MX1	-0.253085
H3N2 (2009)	1	12	IFI27	2.49305
H3N2 (2009)	1	12	MX1	-0.253085
H3N2 (2009)	1	22	IFI27	2.52332
H3N2 (2009)	1	22	MX1	-0.11265
H3N2 (2009)	1	29	IFI27	1.85805
H3N2 (2009)	1	29	MX1	2.127
H3N2 (2009)	1	36	IFI27	2.82569
H3N2 (2009)	1	36	MX1	4.36664
H3N2 (2009)	1	46	IFI27	3.8434
H3N2 (2009)	1	46	MX1	4.78649
H3N2 (2009)	1	53	IFI27	4.24662
H3N2 (2009)	1	53	MX1	4.50562
H3N2 (2009)	1	60	IFI27	4.64984
H3N2 (2009)	1	60	MX1	3.9468
H3N2 (2009)	1	70	IFI27	5.45629
H3N2 (2009)	1	70	MX1	2.68581
H3N2 (2009)	1	77	IFI27	5.85952
H3N2 (2009)	1	77	MX1	2.68581
H3N2 (2009)	1	84	IFI27	6.46385
H3N2 (2009)	1	84	MX1	2.127
H3N2 (2009)	1	94	IFI27	6.86707
H3N2 (2009)	1	94	MX1	3.52696
H3N2 (2009)	1	101	IFI27	6.76652
H3N2 (2009)	1	101	MX1	3.66593
H3N2 (2009)	1	108	IFI27	6.86707
H3N2 (2009)	1	108	MX1	2.82625
H3N2 (2009)	1	118	IFI27	4.38237
H3N2 (2009)	1	118	MX1	1.93097
H3N2 (2009)	1	125	IFI27	4.38237
H3N2 (2009)	1	125	MX1	1.21856
H3N2 (2009)	1	132	IFI27	4.38237
H3N2 (2009)	1	132	MX1	0.861618
H3N2 (2009)	1	142	IFI27	4.38237
H3N2 (2009)	1	142	MX1	0.14774
H3N2 (2009)	2	0	IFI27	-0.732233
H3N2 (2009)	2	0	MX1	0.166757
H3N2 (2009)	2	5	IFI27	-0.631377
H3N2 (2009)	2	5	MX1	0.026322
H3N2 (2009)	2	12	IFI27	-0.772556
H3N2 (2009)	2	12	MX1	-0.39352
H3N2 (2009)	2	22	IFI27	-0.278632
H3N2 (2009)	2	22	MX1	-0.253085
H3N2 (2009)	2	29	IFI27	-0.560889
H3N2 (2009)	2	29	MX1	0.026322
H3N2 (2009)	2	36	IFI27	-0.51041
H3N2 (2009)	2	36	MX1	1.56672
H3N2 (2009)	2	46	IFI27	0.759492
H3N2 (2009)	2	46	MX1	4.78649
H3N2 (2009)	2	53	IFI27	2.46278
H3N2 (2009)	2	53	MX1	5.20633
H3N2 (2009)	2	60	IFI27	3.17873
H3N2 (2009)	2	60	MX1	5.06589
H3N2 (2009)	2	70	IFI27	4.04551
H3N2 (2009)	2	70	MX1	4.50562
H3N2 (2009)	2	77	IFI27	4.04551
H3N2 (2009)	2	77	MX1	4.78649
H3N2 (2009)	2	84	IFI27	5.05307
H3N2 (2009)	2	84	MX1	4.92546
H3N2 (2009)	2	94	IFI27	5.85952
H3N2 (2009)	2	94	MX1	5.06589
H3N2 (2009)	2	101	IFI27	6.26274
H3N2 (2009)	2	101	MX1	4.78649
H3N2 (2009)	2	108	IFI27	6.26274
H3N2 (2009)	2	108	MX1	4.50562
H3N2 (2009)	2	118	IFI27	4.28785
H3N2 (2009)	2	118	MX1	4.42809
H3N2 (2009)	2	125	IFI27	4.28785
H3N2 (2009)	2	125	MX1	4.42809
H3N2 (2009)	2	132	IFI27	4.38237
H3N2 (2009)	2	132	MX1	3.89268
H3N2 (2009)	2	142	IFI27	4.38237
H3N2 (2009)	2	142	MX1	2.82332
H3N2 (2009)	3	0	IFI27	3.05706
H3N2 (2009)	3	0	MX1	3.24609
H3N2 (2009)	3	5	IFI27	3.07717
H3N2 (2009)	3	5	MX1	3.52696
H3N2 (2009)	3	12	IFI27	3.44017
H3N2 (2009)	3	12	MX1	2.68581
H3N2 (2009)	3	22	IFI27	3.64229
H3N2 (2009)	3	22	MX1	2.82625
H3N2 (2009)	3	29	IFI27	4.04551
H3N2 (2009)	3	29	MX1	4.64605
H3N2 (2009)	3	36	IFI27	4.64984
H3N2 (2009)	3	36	MX1	5.34676
H3N2 (2009)	3	46	IFI27	5.35574
H3N2 (2009)	3	46	MX1	5.20633
H3N2 (2009)	3	53	IFI27	5.45629
H3N2 (2009)	3	53	MX1	5.06589
H3N2 (2009)	3	60	IFI27	5.45629
H3N2 (2009)	3	60	MX1	4.50562
H3N2 (2009)	3	70	IFI27	5.96007
H3N2 (2009)	3	70	MX1	4.50562
H3N2 (2009)	3	77	IFI27	6.56541
H3N2 (2009)	3	77	MX1	4.92546
H3N2 (2009)	3	84	IFI27	6.36329
H3N2 (2009)	3	84	MX1	4.92546
H3N2 (2009)	3	94	IFI27	6.56541
H3N2 (2009)	3	94	MX1	4.50562
H3N2 (2009)	3	101	IFI27	6.66596
H3N2 (2009)	3	101	MX1	4.22621
H3N2 (2009)	3	108	IFI27	6.56541
H3N2 (2009)	3	108	MX1	4.50562
H3N2 (2009)	3	118	IFI27	4.47589
H3N2 (2009)	3	118	MX1	3.5372
H3N2 (2009)	3	125	IFI27	4.57041
H3N2 (2009)	3	125	MX1	3.89268
H3N2 (2009)	3	132	IFI27	4.47589
H3N2 (2009)	3	132	MX1	2.28791
H3N2 (2009)	4	0	IFI27	-0.490299
H3N2 (2009)	4	0	MX1	0.307192
H3N2 (2009)	4	5	IFI27	-0.7624
H3N2 (2009)	4	5	MX1	0.446165
H3N2 (2009)	4	12	IFI27	-0.560889
H3N2 (2009)	4	12	MX1	0.307192
H3N2 (2009)	4	22	IFI27	-0.127499
H3N2 (2009)	4	22	MX1	0.026322
H3N2 (2009)	4	29	IFI27	1.44487
H3N2 (2009)	4	29	MX1	1.28585
H3N2 (2009)	4	36	IFI27	0.185025
H3N2 (2009)	4	36	MX1	3.66593
H3N2 (2009)	4	46	IFI27	2.38224
H3N2 (2009)	4	46	MX1	5.34676
H3N2 (2009)	4	53	IFI27	3.74284
H3N2 (2009)	4	53	MX1	5.34676
H3N2 (2009)	4	60	IFI27	4.7504
H3N2 (2009)	4	60	MX1	4.92546
H3N2 (2009)	4	70	IFI27	5.05307
H3N2 (2009)	4	70	MX1	5.06589
H3N2 (2009)	4	77	IFI27	5.45629
H3N2 (2009)	4	77	MX1	4.50562
H3N2 (2009)	4	84	IFI27	6.26274
H3N2 (2009)	4	84	MX1	4.08577
H3N2 (2009)	4	94	IFI27	6.76652
H3N2 (2009)	4	94	MX1	4.22621
H3N2 (2009)	4	101	IFI27	6.66596
H3N2 (2009)	4	101	MX1	4.36664
H3N2 (2009)	4	108	IFI27	6.36329
H3N2 (2009)	4	108	MX1	4.64605
H3N2 (2009)	4	118	IFI27	4.47589
H3N2 (2009)	4	118	MX1	5.85584
H3N2 (2009)	4	125	IFI27	4.28785
H3N2 (2009)	4	125	MX1	5.4989
H3N2 (2009)	4	132	IFI27	4.28785
H3N2 (2009)	4	132	MX1	4.24962
H3N2 (2009)	4	142	IFI27	4.28785
H3N2 (2009)	4	142	MX1	3.71567
H3N2 (2009)	5	0	IFI27	-0.379388
H3N2 (2009)	5	0	MX1	0.166757
H3N2 (2009)	5	5	IFI27	-0.480244
H3N2 (2009)	5	5	MX1	0.026322
H3N2 (2009)	5	12	IFI27	-0.137554
H3N2 (2009)	5	12	MX1	0.307192
H3N2 (2009)	5	22	IFI27	-1.4334
H3N2 (2009)	5	22	MX1	-0.209199
H3N2 (2009)	5	29	IFI27	0.779603
H3N2 (2009)	5	29	MX1	0.446165
H3N2 (2009)	5	36	IFI27	-0.409655
H3N2 (2009)	5	36	MX1	0.5866
H3N2 (2009)	5	46	IFI27	-0.288688
H3N2 (2009)	5	46	MX1	0.727035
H3N2 (2009)	5	53	IFI27	0.0337907
H3N2 (2009)	5	53	MX1	2.54684
H3N2 (2009)	5	60	IFI27	1.47514
H3N2 (2009)	5	60	MX1	4.36664
H3N2 (2009)	5	70	IFI27	2.72483
H3N2 (2009)	5	70	MX1	4.64605
H3N2 (2009)	5	77	IFI27	2.72483
H3N2 (2009)	5	77	MX1	4.50562
H3N2 (2009)	5	84	IFI27	3.08723
H3N2 (2009)	5	84	MX1	4.36664
H3N2 (2009)	5	94	IFI27	3.2089
H3N2 (2009)	5	94	MX1	2.68581
H3N2 (2009)	5	101	IFI27	3.36979
H3N2 (2009)	5	101	MX1	2.54684
H3N2 (2009)	5	108	IFI27	4.04551
H3N2 (2009)	5	108	MX1	2.127
H3N2 (2009)	5	118	IFI27	3.5357
H3N2 (2009)	5	118	MX1	1.5755
H3N2 (2009)	5	125	IFI27	3.44118
H3N2 (2009)	5	125	MX1	1.93097
H3N2 (2009)	5	132	IFI27	3.34666
H3N2 (2009)	5	132	MX1	1.93097
H3N2 (2009)	5	142	IFI27	3.62922
H3N2 (2009)	5	142	MX1	0.861618
H3N2 (2009)	6	0	IFI27	0.386536
H3N2 (2009)	6	0	MX1	0.446165
H3N2 (2009)	6	5	IFI27	0.326103
H3N2 (2009)	6	5	MX1	0.166757
H3N2 (2009)	6	12	IFI27	0.437014
H3N2 (2009)	6	12	MX1	0.307192
H3N2 (2009)	6	22	IFI27	0.457125
H3N2 (2009)	6	22	MX1	0.307192
H3N2 (2009)	6	29	IFI27	0.28578
H3N2 (2009)	6	29	MX1	0.026322
H3N2 (2009)	6	36	IFI27	0.487392
H3N2 (2009)	6	36	MX1	0.026322
H3N2 (2009)	6	46	IFI27	0.164813
H3N2 (2009)	6	46	MX1	0.307192
H3N2 (2009)	6	53	IFI27	0.336158
H3N2 (2009)	6	53	MX1	2.26597
H3N2 (2009)	6	60	IFI27	0.688903
H3N2 (2009)	6	60	MX1	4.08577
H3N2 (2009)	6	70	IFI27	1.59601
H3N2 (2009)	6	70	MX1	4.78649
H3N2 (2009)	6	77	IFI27	2.28138
H3N2 (2009)	6	77	MX1	4.92546
H3N2 (2009)	6	84	IFI27	2.65434
H3N2 (2009)	6	84	MX1	4.64605
H3N2 (2009)	6	94	IFI27	3.54173
H3N2 (2009)	6	94	MX1	4.78649
H3N2 (2009)	6	101	IFI27	4.44874
H3N2 (2009)	6	101	MX1	4.64605
H3N2 (2009)	6	108	IFI27	5.25518
H3N2 (2009)	6	108	MX1	3.80637
H3N2 (2009)	6	118	IFI27	3.91177
H3N2 (2009)	6	118	MX1	3.35873
H3N2 (2009)	6	125	IFI27	4.09981
H3N2 (2009)	6	125	MX1	3.5372
H3N2 (2009)	6	132	IFI27	4.19433
H3N2 (2009)	6	132	MX1	2.28791
H3N2 (2009)	6	142	IFI27	4.57041
H3N2 (2009)	6	142	MX1	1.7525
H3N2 (2009)	7	0	IFI27	1.43482
H3N2 (2009)	7	0	MX1	0.727035
H3N2 (2009)	7	5	IFI27	1.26347
H3N2 (2009)	7	5	MX1	0.866007
H3N2 (2009)	7	12	IFI27	1.63633
H3N2 (2009)	7	12	MX1	0.727035
H3N2 (2009)	7	22	IFI27	1.54563
H3N2 (2009)	7	22	MX1	0.5866
H3N2 (2009)	7	29	IFI27	1.33396
H3N2 (2009)	7	29	MX1	0.727035
H3N2 (2009)	7	36	IFI27	1.46498
H3N2 (2009)	7	36	MX1	3.24609
H3N2 (2009)	7	46	IFI27	2.68461
H3N2 (2009)	7	46	MX1	5.20633
H3N2 (2009)	7	53	IFI27	4.14607
H3N2 (2009)	7	53	MX1	5.48574
H3N2 (2009)	7	60	IFI27	5.15362
H3N2 (2009)	7	60	MX1	4.92546
H3N2 (2009)	7	70	IFI27	5.6574
H3N2 (2009)	7	70	MX1	4.64605
H3N2 (2009)	7	77	IFI27	6.06062
H3N2 (2009)	7	77	MX1	4.50562
H3N2 (2009)	7	84	IFI27	6.66596
H3N2 (2009)	7	84	MX1	4.64605
H3N2 (2009)	7	94	IFI27	7.27029
H3N2 (2009)	7	94	MX1	4.08577
H3N2 (2009)	7	101	IFI27	7.27029
H3N2 (2009)	7	101	MX1	3.38652
H3N2 (2009)	7	108	IFI27	7.37085
H3N2 (2009)	7	108	MX1	3.52696
H3N2 (2009)	7	118	IFI27	4.57041
H3N2 (2009)	7	118	MX1	4.42809
H3N2 (2009)	7	125	IFI27	4.66493
H3N2 (2009)	7	125	MX1	5.67737
H3N2 (2009)	7	132	IFI27	4.66493
H3N2 (2009)	7	132	MX1	5.32043
H3N2 (2009)	7	142	IFI27	4.66493
H3N2 (2009)	7	142	MX1	4.96349
H3N2 (2009)	8	0	IFI27	0.225347
H3N2 (2009)	8	0	MX1	0.026322
H3N2 (2009)	8	5	IFI27	0.255513
H3N2 (2009)	8	5	MX1	0.307192
H3N2 (2009)	8	12	IFI27	-0.631377
H3N2 (2009)	8	12	MX1	-0.253085
H3N2 (2009)	8	22	IFI27	0.426858
H3N2 (2009)	8	22	MX1	-0.253085
H3N2 (2009)	8	29	IFI27	3.44017
H3N2 (2009)	8	29	MX1	0.446165
H3N2 (2009)	8	46	IFI27	0.598203
H3N2 (2009)	8	46	MX1	0.727035
H3N2 (2009)	8	53	IFI27	2.58375
H3N2 (2009)	8	53	MX1	4.08577
H3N2 (2009)	8	60	IFI27	1.40455
H3N2 (2009)	8	60	MX1	4.92546
H3N2 (2009)	8	70	IFI27	4.64984
H3N2 (2009)	8	70	MX1	5.06589
H3N2 (2009)	8	77	IFI27	3.54173
H3N2 (2009)	8	77	MX1	4.92546
H3N2 (2009)	8	84	IFI27	4.85196
H3N2 (2009)	8	84	MX1	4.50562
H3N2 (2009)	8	94	IFI27	5.85952
H3N2 (2009)	8	94	MX1	3.9468
H3N2 (2009)	8	101	IFI27	6.16218
H3N2 (2009)	8	101	MX1	3.38652
H3N2 (2009)	8	108	IFI27	6.56541
H3N2 (2009)	8	108	MX1	3.9468
H3N2 (2009)	8	118	IFI27	4.38237
H3N2 (2009)	8	118	MX1	4.96349
H3N2 (2009)	8	125	IFI27	4.47589
H3N2 (2009)	8	125	MX1	5.4989
H3N2 (2009)	8	132	IFI27	4.38237
H3N2 (2009)	8	132	MX1	4.60655
H3N2 (2009)	8	142	IFI27	4.47589
H3N2 (2009)	8	142	MX1	4.96349
H3N2 (2009)	9	0	IFI27	0.386536
H3N2 (2009)	9	0	MX1	-0.533956
H3N2 (2009)	9	5	IFI27	2.1201
H3N2 (2009)	9	5	MX1	-0.533956
H3N2 (2009)	9	12	IFI27	0.346213
H3N2 (2009)	9	12	MX1	-0.672928
H3N2 (2009)	9	22	IFI27	0.568037
H3N2 (2009)	9	22	MX1	-1.23321
H3N2 (2009)	9	29	IFI27	1.13245
H3N2 (2009)	9	29	MX1	-0.953798
H3N2 (2009)	9	36	IFI27	0.749437
H3N2 (2009)	9	36	MX1	-0.813363
H3N2 (2009)	9	46	IFI27	0.759492
H3N2 (2009)	9	46	MX1	-0.953798
H3N2 (2009)	9	53	IFI27	1.24326
H3N2 (2009)	9	53	MX1	-0.533956
H3N2 (2009)	9	60	IFI27	1.0518
H3N2 (2009)	9	60	MX1	0.307192
H3N2 (2009)	9	70	IFI27	1.33396
H3N2 (2009)	9	70	MX1	2.26597
H3N2 (2009)	9	77	IFI27	1.17277
H3N2 (2009)	9	77	MX1	3.66593
H3N2 (2009)	9	84	IFI27	2.31165
H3N2 (2009)	9	84	MX1	3.38652
H3N2 (2009)	9	94	IFI27	2.77531
H3N2 (2009)	9	94	MX1	3.66593
H3N2 (2009)	9	101	IFI27	2.88612
H3N2 (2009)	9	101	MX1	2.96668
H3N2 (2009)	9	108	IFI27	3.54173
H3N2 (2009)	9	108	MX1	2.68581
H3N2 (2009)	9	118	IFI27	2.50009
H3N2 (2009)	9	118	MX1	2.28791
H3N2 (2009)	9	125	IFI27	2.87647
H3N2 (2009)	9	125	MX1	3.00179
H3N2 (2009)	9	132	IFI27	3.06511
H3N2 (2009)	9	132	MX1	2.28791
H3N2 (2009)	9	142	IFI27	3.81725
H3N2 (2009)	9	142	MX1	2.10944
H1N1 (2009)	1	0	IFI27	-0.909109
H1N1 (2009)	1	0	MX1	-1.81001
H1N1 (2009)	1	5	IFI27	-1.05421
H1N1 (2009)	1	5	MX1	-2.26555
H1N1 (2009)	1	12	IFI27	-1.36522
H1N1 (2009)	1	12	MX1	-2.02345
H1N1 (2009)	1	21	IFI27	-1.00232
H1N1 (2009)	1	21	MX1	-2.46479
H1N1 (2009)	1	29	IFI27	-1.00232
H1N1 (2009)	1	29	MX1	-2.25121
H1N1 (2009)	1	36	IFI27	-1.20967
H1N1 (2009)	1	36	MX1	-2.4506
H1N1 (2009)	1	45	IFI27	-1.11645
H1N1 (2009)	1	45	MX1	-1.59643
H1N1 (2009)	1	53	IFI27	-2.69114
H1N1 (2009)	1	53	MX1	-1.58722
H1N1 (2009)	1	60	IFI27	-1.19931
H1N1 (2009)	1	60	MX1	-1.02694
H1N1 (2009)	1	69	IFI27	-1.02314
H1N1 (2009)	1	69	MX1	-0.0307297
H1N1 (2009)	1	77	IFI27	-0.763908
H1N1 (2009)	1	77	MX1	-0.741682
H1N1 (2009)	1	84	IFI27	-1.09564
H1N1 (2009)	1	84	MX1	-1.02694
H1N1 (2009)	1	93	IFI27	0.179494
H1N1 (2009)	1	93	MX1	-1.3122
H1N1 (2009)	1	101	IFI27	0.200208
H1N1 (2009)	1	101	MX1	-1.59643
H1N1 (2009)	1	108	IFI27	-0.0382063
H1N1 (2009)	1	108	MX1	-1.7673
H1N1 (2009)	1	118	IFI27	-1.51324
H1N1 (2009)	1	118	MX1	-2.22883
H1N1 (2009)	1	125	IFI27	-1.57619
H1N1 (2009)	1	125	MX1	-1.87423
H1N1 (2009)	1	142	IFI27	-1.45934
H1N1 (2009)	1	142	MX1	-2.33021
H1N1 (2009)	2	0	IFI27	-0.131521
H1N1 (2009)	2	0	MX1	-0.885043
H1N1 (2009)	2	5	IFI27	-0.31815
H1N1 (2009)	2	5	MX1	-1.16884
H1N1 (2009)	2	12	IFI27	-0.0382063
H1N1 (2009)	2	12	MX1	-0.741682
H1N1 (2009)	2	21	IFI27	0.106894
H1N1 (2009)	2	21	MX1	-0.599785
H1N1 (2009)	2	29	IFI27	0.0654653
H1N1 (2009)	2	29	MX1	0.823584
H1N1 (2009)	2	36	IFI27	-0.72248
H1N1 (2009)	2	36	MX1	2.38885
H1N1 (2009)	2	45	IFI27	1.1229
H1N1 (2009)	2	45	MX1	4.38274
H1N1 (2009)	2	53	IFI27	2.10773
H1N1 (2009)	2	53	MX1	4.23938
H1N1 (2009)	2	60	IFI27	2.76093
H1N1 (2009)	2	60	MX1	3.81368
H1N1 (2009)	2	69	IFI27	2.88531
H1N1 (2009)	2	69	MX1	3.81368
H1N1 (2009)	2	77	IFI27	3.05103
H1N1 (2009)	2	77	MX1	4.09748
H1N1 (2009)	2	84	IFI27	4.01535
H1N1 (2009)	2	84	MX1	3.38652
H1N1 (2009)	2	93	IFI27	5.15563
H1N1 (2009)	2	93	MX1	2.95937
H1N1 (2009)	2	101	IFI27	5.77807
H1N1 (2009)	2	101	MX1	2.95937
H1N1 (2009)	2	108	IFI27	5.56992
H1N1 (2009)	2	108	MX1	2.53221
H1N1 (2009)	2	118	IFI27	3.36878
H1N1 (2009)	2	118	MX1	0.980111
H1N1 (2009)	2	125	IFI27	3.18879
H1N1 (2009)	2	125	MX1	1.31657
H1N1 (2009)	2	142	IFI27	3.09929
H1N1 (2009)	2	142	MX1	4.5261
H1N1 (2009)	3	0	IFI27	1.18504
H1N1 (2009)	3	0	MX1	-0.0307297
H1N1 (2009)	3	5	IFI27	1.28871
H1N1 (2009)	3	5	MX1	-0.172628
H1N1 (2009)	3	12	IFI27	0.759995
H1N1 (2009)	3	12	MX1	-0.172628
H1N1 (2009)	3	21	IFI27	1.50651
H1N1 (2009)	3	21	MX1	-0.315989
H1N1 (2009)	3	29	IFI27	1.36131
H1N1 (2009)	3	29	MX1	-0.599785
H1N1 (2009)	3	36	IFI27	1.4132
H1N1 (2009)	3	36	MX1	-0.172628
H1N1 (2009)	3	45	IFI27	1.40284
H1N1 (2009)	3	45	MX1	0.538325
H1N1 (2009)	3	53	IFI27	1.07101
H1N1 (2009)	3	53	MX1	2.53221
H1N1 (2009)	3	60	IFI27	1.45463
H1N1 (2009)	3	60	MX1	3.24316
H1N1 (2009)	3	69	IFI27	2.4291
H1N1 (2009)	3	69	MX1	4.09748
H1N1 (2009)	3	77	IFI27	2.40838
H1N1 (2009)	3	77	MX1	3.95558
H1N1 (2009)	3	84	IFI27	2.52241
H1N1 (2009)	3	84	MX1	3.38652
H1N1 (2009)	3	93	IFI27	3.70463
H1N1 (2009)	3	93	MX1	3.67032
H1N1 (2009)	3	101	IFI27	4.74135
H1N1 (2009)	3	101	MX1	3.67032
H1N1 (2009)	3	108	IFI27	5.56992
H1N1 (2009)	3	108	MX1	3.10127
H1N1 (2009)	3	118	IFI27	3.0088
H1N1 (2009)	3	118	MX1	2.83649
H1N1 (2009)	3	125	IFI27	3.36878
H1N1 (2009)	3	125	MX1	3.51233
H1N1 (2009)	3	142	IFI27	3.72877
H1N1 (2009)	3	142	MX1	3.68056
H1N1 (2009)	4	0	IFI27	-1.03349
H1N1 (2009)	4	0	MX1	0.538325
H1N1 (2009)	4	5	IFI27	-0.680951
H1N1 (2009)	4	5	MX1	0.396427
H1N1 (2009)	4	12	IFI27	-0.307793
H1N1 (2009)	4	12	MX1	0.681686
H1N1 (2009)	4	21	IFI27	-0.929823
H1N1 (2009)	4	21	MX1	0.396427
H1N1 (2009)	4	29	IFI27	-1.37558
H1N1 (2009)	4	29	MX1	-0.0307297
H1N1 (2009)	4	36	IFI27	-1.01278
H1N1 (2009)	4	36	MX1	0.111168
H1N1 (2009)	4	45	IFI27	-0.629165
H1N1 (2009)	4	45	MX1	0.396427
H1N1 (2009)	4	53	IFI27	-1.00232
H1N1 (2009)	4	53	MX1	1.39264
H1N1 (2009)	4	60	IFI27	-0.307793
H1N1 (2009)	4	60	MX1	2.81601
H1N1 (2009)	4	69	IFI27	0.92591
H1N1 (2009)	4	69	MX1	4.09748
H1N1 (2009)	4	77	IFI27	1.93156
H1N1 (2009)	4	77	MX1	4.23938
H1N1 (2009)	4	84	IFI27	2.87496
H1N1 (2009)	4	84	MX1	3.95558
H1N1 (2009)	4	93	IFI27	3.06108
H1N1 (2009)	4	93	MX1	4.09748
H1N1 (2009)	4	101	IFI27	3.60106
H1N1 (2009)	4	101	MX1	3.81368
H1N1 (2009)	4	108	IFI27	3.60106
H1N1 (2009)	4	108	MX1	3.81368
H1N1 (2009)	4	118	IFI27	1.84035
H1N1 (2009)	4	118	MX1	3.51233
H1N1 (2009)	4	125	IFI27	2.28983
H1N1 (2009)	4	125	MX1	4.01848
H1N1 (2009)	4	142	IFI27	2.9192
H1N1 (2009)	4	142	MX1	3.17441
H1N1 (2009)	5	0	IFI27	-0.266264
H1N1 (2009)	5	0	MX1	-0.741682
H1N1 (2009)	5	5	IFI27	-0.442536
H1N1 (2009)	5	5	MX1	-0.741682
H1N1 (2009)	5	12	IFI27	-0.0278492
H1N1 (2009)	5	12	MX1	-1.02694
H1N1 (2009)	5	21	IFI27	0.179494
H1N1 (2009)	5	21	MX1	-0.599785
H1N1 (2009)	5	29	IFI27	0.44898
H1N1 (2009)	5	29	MX1	-0.599785
H1N1 (2009)	5	36	IFI27	-0.0797353
H1N1 (2009)	5	36	MX1	-0.599785
H1N1 (2009)	5	45	IFI27	0.117251
H1N1 (2009)	5	45	MX1	-0.599785
H1N1 (2009)	5	53	IFI27	-0.255907
H1N1 (2009)	5	53	MX1	-0.457887
H1N1 (2009)	5	60	IFI27	0.417909
H1N1 (2009)	5	60	MX1	-0.741682
H1N1 (2009)	5	69	IFI27	0.791167
H1N1 (2009)	5	69	MX1	-0.457887
H1N1 (2009)	5	77	IFI27	0.728924
H1N1 (2009)	5	77	MX1	-0.457887
H1N1 (2009)	5	84	IFI27	0.759995
H1N1 (2009)	5	84	MX1	-0.885043
H1N1 (2009)	5	93	IFI27	-0.007135
H1N1 (2009)	5	93	MX1	-0.599785
H1N1 (2009)	5	101	IFI27	1.1229
H1N1 (2009)	5	101	MX1	-0.457887
H1N1 (2009)	5	108	IFI27	1.02958
H1N1 (2009)	5	108	MX1	-0.741682
H1N1 (2009)	5	118	IFI27	-0.551235
H1N1 (2009)	5	118	MX1	-1.08107
H1N1 (2009)	5	125	IFI27	-0.623232
H1N1 (2009)	5	125	MX1	-1.08107
H1N1 (2009)	5	142	IFI27	-0.164704
H1N1 (2009)	5	142	MX1	-0.877729
H1N1 (2009)	6	0	IFI27	-0.0693782
H1N1 (2009)	6	0	MX1	-1.69606
H1N1 (2009)	6	5	IFI27	0.00322212
H1N1 (2009)	6	5	MX1	-1.79582
H1N1 (2009)	6	12	IFI27	-0.411465
H1N1 (2009)	6	12	MX1	-1.95235
H1N1 (2009)	6	21	IFI27	0.355766
H1N1 (2009)	6	21	MX1	-1.95235
H1N1 (2009)	6	29	IFI27	0.490509
H1N1 (2009)	6	29	MX1	-1.4541
H1N1 (2009)	6	36	IFI27	0.0861796
H1N1 (2009)	6	36	MX1	1.536
H1N1 (2009)	6	45	IFI27	2.38767
H1N1 (2009)	6	45	MX1	4.52463
H1N1 (2009)	6	53	IFI27	3.91177
H1N1 (2009)	6	53	MX1	4.38274
H1N1 (2009)	6	60	IFI27	4.84492
H1N1 (2009)	6	60	MX1	4.09748
H1N1 (2009)	6	69	IFI27	5.67449
H1N1 (2009)	6	69	MX1	3.24316
H1N1 (2009)	6	77	IFI27	6.29592
H1N1 (2009)	6	77	MX1	2.53221
H1N1 (2009)	6	84	IFI27	6.50306
H1N1 (2009)	6	84	MX1	2.24695
H1N1 (2009)	6	93	IFI27	6.60663
H1N1 (2009)	6	93	MX1	1.6779
H1N1 (2009)	6	101	IFI27	6.50306
H1N1 (2009)	6	101	MX1	2.10505
H1N1 (2009)	6	108	IFI27	6.39949
H1N1 (2009)	6	108	MX1	2.53221
H1N1 (2009)	6	118	IFI27	3.72877
H1N1 (2009)	6	118	MX1	3.00618
H1N1 (2009)	6	125	IFI27	3.72877
H1N1 (2009)	6	125	MX1	2.49857
H1N1 (2009)	6	142	IFI27	3.90775
H1N1 (2009)	6	142	MX1	1.14834
H1N1 (2009)	7	0	IFI27	0.262452
H1N1 (2009)	7	0	MX1	-0.741682
H1N1 (2009)	7	5	IFI27	-0.971251
H1N1 (2009)	7	5	MX1	-1.16884
H1N1 (2009)	7	12	IFI27	-0.598094
H1N1 (2009)	7	12	MX1	-1.16884
H1N1 (2009)	7	21	IFI27	-0.359578
H1N1 (2009)	7	21	MX1	-1.16884
H1N1 (2009)	7	29	IFI27	-0.732837
H1N1 (2009)	7	29	MX1	-1.02694
H1N1 (2009)	7	36	IFI27	0.459438
H1N1 (2009)	7	36	MX1	-1.3122
H1N1 (2009)	7	45	IFI27	-0.328507
H1N1 (2009)	7	45	MX1	-1.3122
H1N1 (2009)	7	53	IFI27	-0.452893
H1N1 (2009)	7	53	MX1	-1.02694
H1N1 (2009)	7	60	IFI27	-1.03349
H1N1 (2009)	7	60	MX1	1.25074
H1N1 (2009)	7	69	IFI27	1.73457
H1N1 (2009)	7	69	MX1	4.52463
H1N1 (2009)	7	77	IFI27	3.45526
H1N1 (2009)	7	77	MX1	4.38274
H1N1 (2009)	7	84	IFI27	3.8082
H1N1 (2009)	7	84	MX1	3.81368
H1N1 (2009)	7	93	IFI27	4.32606
H1N1 (2009)	7	93	MX1	3.81368
H1N1 (2009)	7	101	IFI27	5.2592
H1N1 (2009)	7	101	MX1	3.24316
H1N1 (2009)	7	108	IFI27	5.77807
H1N1 (2009)	7	108	MX1	3.67032
H1N1 (2009)	7	118	IFI27	3.72877
H1N1 (2009)	7	118	MX1	3.3441
H1N1 (2009)	7	125	IFI27	3.03896
H1N1 (2009)	7	125	MX1	3.0881
H1N1 (2009)	7	142	IFI27	3.27728
H1N1 (2009)	7	142	MX1	1.51845
H1N1 (2009)	8	0	IFI27	-0.691308
H1N1 (2009)	8	0	MX1	-0.0307297
H1N1 (2009)	8	5	IFI27	-1.03349
H1N1 (2009)	8	5	MX1	0.111168
H1N1 (2009)	8	12	IFI27	-1.15788
H1N1 (2009)	8	12	MX1	-0.172628
H1N1 (2009)	8	21	IFI27	-0.401107
H1N1 (2009)	8	21	MX1	-0.599785
H1N1 (2009)	8	29	IFI27	-1.24084
H1N1 (2009)	8	29	MX1	-0.885043
H1N1 (2009)	8	36	IFI27	-1.44818
H1N1 (2009)	8	36	MX1	-0.0307297
H1N1 (2009)	8	45	IFI27	-0.701765
H1N1 (2009)	8	45	MX1	-0.315989
H1N1 (2009)	8	53	IFI27	-1.3238
H1N1 (2009)	8	53	MX1	-0.172628
H1N1 (2009)	8	60	IFI27	5.56992
H1N1 (2009)	8	60	MX1	2.67411
H1N1 (2009)	8	69	IFI27	5.77807
H1N1 (2009)	8	69	MX1	2.95937
H1N1 (2009)	8	77	IFI27	0.386837
H1N1 (2009)	8	77	MX1	3.24316
H1N1 (2009)	8	84	IFI27	0.23128
H1N1 (2009)	8	84	MX1	3.95558
H1N1 (2009)	8	93	IFI27	1.08137
H1N1 (2009)	8	93	MX1	4.09748
H1N1 (2009)	8	101	IFI27	1.98334
H1N1 (2009)	8	101	MX1	4.09748
H1N1 (2009)	8	108	IFI27	2.44991
H1N1 (2009)	8	108	MX1	3.95558
H1N1 (2009)	8	118	IFI27	1.13898
H1N1 (2009)	8	118	MX1	3.51233
H1N1 (2009)	8	125	IFI27	2.11004
H1N1 (2009)	8	125	MX1	4.18818
H1N1 (2009)	8	142	IFI27	3.18879
H1N1 (2009)	8	142	MX1	2.83649
H1N1 (2009)	9	0	IFI27	0.459438
H1N1 (2009)	9	0	MX1	-0.599785
H1N1 (2009)	9	5	IFI27	0.718567
H1N1 (2009)	9	5	MX1	-0.315989
H1N1 (2009)	9	12	IFI27	0.262452
H1N1 (2009)	9	12	MX1	-0.457887
H1N1 (2009)	9	21	IFI27	-0.0382063
H1N1 (2009)	9	21	MX1	-0.457887
H1N1 (2009)	9	29	IFI27	-0.007135
H1N1 (2009)	9	29	MX1	-0.315989
H1N1 (2009)	9	36	IFI27	0.23128
H1N1 (2009)	9	36	MX1	-0.457887
H1N1 (2009)	9	45	IFI27	0.324594
H1N1 (2009)	9	45	MX1	-0.315989
H1N1 (2009)	9	53	IFI27	0.905196
H1N1 (2009)	9	53	MX1	3.52842
H1N1 (2009)	9	60	IFI27	1.40284
H1N1 (2009)	9	60	MX1	4.52463
H1N1 (2009)	9	69	IFI27	2.62609
H1N1 (2009)	9	69	MX1	4.38274
H1N1 (2009)	9	77	IFI27	3.45526
H1N1 (2009)	9	77	MX1	4.09748
H1N1 (2009)	9	84	IFI27	4.32606
H1N1 (2009)	9	84	MX1	3.67032
H1N1 (2009)	9	93	IFI27	5.46635
H1N1 (2009)	9	93	MX1	3.38652
H1N1 (2009)	9	101	IFI27	5.67449
H1N1 (2009)	9	101	MX1	2.67411
H1N1 (2009)	9	108	IFI27	5.88164
H1N1 (2009)	9	108	MX1	3.10127
H1N1 (2009)	9	118	IFI27	3.99825
H1N1 (2009)	9	118	MX1	2.83649
H1N1 (2009)	9	125	IFI27	3.90775
H1N1 (2009)	9	125	MX1	2.83649
H1N1 (2009)	9	142	IFI27	3.81826
H1N1 (2009)	9	142	MX1	3.17441
H1N1 (2010)	1	0	IFI27	-1.17316
H1N1 (2010)	1	0	MX1	-1.16299
H1N1 (2010)	1	5	IFI27	-1.21288
H1N1 (2010)	1	5	MX1	-0.440332
H1N1 (2010)	1	12	IFI27	-0.152436
H1N1 (2010)	1	12	MX1	-0.431555
H1N1 (2010)	1	22	IFI27	-0.85501
H1N1 (2010)	1	22	MX1	-0.440332
H1N1 (2010)	1	29	IFI27	-0.904785
H1N1 (2010)	1	29	MX1	-0.440332
H1N1 (2010)	1	36	IFI27	-1.00413
H1N1 (2010)	1	36	MX1	-0.440332
H1N1 (2010)	1	46	IFI27	-1.48136
H1N1 (2010)	1	46	MX1	2.01728
H1N1 (2010)	1	53	IFI27	2.19692
H1N1 (2010)	1	53	MX1	5.19755
H1N1 (2010)	1	60	IFI27	4.05557
H1N1 (2010)	1	60	MX1	4.76454
H1N1 (2010)	1	70	IFI27	4.65286
H1N1 (2010)	1	70	MX1	4.33007
H1N1 (2010)	1	77	IFI27	5.05005
H1N1 (2010)	1	77	MX1	4.61972
H1N1 (2010)	1	84	IFI27	4.9505
H1N1 (2010)	1	84	MX1	4.04189
H1N1 (2010)	1	94	IFI27	5.24915
H1N1 (2010)	1	94	MX1	4.18525
H1N1 (2010)	1	101	IFI27	5.64634
H1N1 (2010)	1	101	MX1	4.18525
H1N1 (2010)	1	108	IFI27	5.30948
H1N1 (2010)	1	108	MX1	4.61533
H1N1 (2010)	1	118	IFI27	5.54679
H1N1 (2010)	1	118	MX1	4.18525
H1N1 (2010)	1	125	IFI27	5.64634
H1N1 (2010)	1	125	MX1	4.4749
H1N1 (2010)	1	132	IFI27	5.64634
H1N1 (2010)	1	132	MX1	3.89706
H1N1 (2010)	1	142	IFI27	2.34604
H1N1 (2010)	1	142	MX1	-3.89635
H1N1 (2010)	2	0	IFI27	-0.308296
H1N1 (2010)	2	0	MX1	-0.00732387
H1N1 (2010)	2	5	IFI27	-0.348015
H1N1 (2010)	2	5	MX1	0.427147
H1N1 (2010)	2	12	IFI27	-0.0465524
H1N1 (2010)	2	12	MX1	1.14688
H1N1 (2010)	2	22	IFI27	0.0694875
H1N1 (2010)	2	22	MX1	1.1498
H1N1 (2010)	2	29	IFI27	0.168936
H1N1 (2010)	2	29	MX1	1.00498
H1N1 (2010)	2	36	IFI27	0.208655
H1N1 (2010)	2	36	MX1	1.72763
H1N1 (2010)	2	46	IFI27	0.377687
H1N1 (2010)	2	46	MX1	3.31777
H1N1 (2010)	2	53	IFI27	1.76946
H1N1 (2010)	2	53	MX1	4.90937
H1N1 (2010)	2	60	IFI27	1.61038
H1N1 (2010)	2	60	MX1	4.61972
H1N1 (2010)	2	70	IFI27	3.06209
H1N1 (2010)	2	70	MX1	4.76454
H1N1 (2010)	2	77	IFI27	3.45928
H1N1 (2010)	2	77	MX1	4.61972
H1N1 (2010)	2	84	IFI27	4.45376
H1N1 (2010)	2	84	MX1	4.04189
H1N1 (2010)	2	94	IFI27	5.44825
H1N1 (2010)	2	94	MX1	3.02959
H1N1 (2010)	2	101	IFI27	5.64634
H1N1 (2010)	2	101	MX1	2.88476
H1N1 (2010)	3	0	IFI27	-0.417598
H1N1 (2010)	3	0	MX1	0.427147
H1N1 (2010)	3	5	IFI27	-0.467373
H1N1 (2010)	3	5	MX1	0.860156
H1N1 (2010)	3	12	IFI27	-0.447463
H1N1 (2010)	3	12	MX1	1.00498
H1N1 (2010)	3	22	IFI27	-0.268476
H1N1 (2010)	3	22	MX1	1.00498
H1N1 (2010)	3	29	IFI27	-0.765617
H1N1 (2010)	3	29	MX1	0.860156
H1N1 (2010)	3	36	IFI27	-1.42174
H1N1 (2010)	3	36	MX1	-0.295508
H1N1 (2010)	3	46	IFI27	-0.527002
H1N1 (2010)	3	46	MX1	0.427147
H1N1 (2010)	3	53	IFI27	-0.815291
H1N1 (2010)	3	53	MX1	0.427147
H1N1 (2010)	3	60	IFI27	-1.19307
H1N1 (2010)	3	60	MX1	0.1375
H1N1 (2010)	3	70	IFI27	-1.034
H1N1 (2010)	3	70	MX1	0.282324
H1N1 (2010)	3	77	IFI27	-1.21288
H1N1 (2010)	3	77	MX1	-0.585156
H1N1 (2010)	3	84	IFI27	-1.11354
H1N1 (2010)	3	84	MX1	0.282324
H1N1 (2010)	3	94	IFI27	0.437316
H1N1 (2010)	3	94	MX1	0.282324
H1N1 (2010)	3	101	IFI27	-1.18312
H1N1 (2010)	3	101	MX1	0.427147
H1N1 (2010)	3	108	IFI27	-1.11354
H1N1 (2010)	3	108	MX1	0.282324
H1N1 (2010)	3	118	IFI27	-0.775472
H1N1 (2010)	3	118	MX1	0.715332
H1N1 (2010)	3	125	IFI27	-0.60654
H1N1 (2010)	3	125	MX1	0.282324
H1N1 (2010)	3	132	IFI27	-0.407643
H1N1 (2010)	3	132	MX1	0.427147
H1N1 (2010)	3	142	IFI27	-0.427553
H1N1 (2010)	3	142	MX1	-0.585156
H1N1 (2010)	4	0	IFI27	-0.765617
H1N1 (2010)	4	0	MX1	-0.72998
H1N1 (2010)	4	5	IFI27	-0.546811
H1N1 (2010)	4	5	MX1	-0.152148
H1N1 (2010)	4	12	IFI27	-0.527002
H1N1 (2010)	4	12	MX1	-0.874803
H1N1 (2010)	4	22	IFI27	-0.596585
H1N1 (2010)	4	22	MX1	-0.585156
H1N1 (2010)	4	36	IFI27	-0.924594
H1N1 (2010)	4	36	MX1	-0.440332
H1N1 (2010)	4	46	IFI27	-0.497137
H1N1 (2010)	4	46	MX1	1.58281
H1N1 (2010)	4	53	IFI27	-0.636304
H1N1 (2010)	4	53	MX1	4.76454
H1N1 (2010)	4	60	IFI27	0.248474
H1N1 (2010)	4	60	MX1	4.33007
H1N1 (2010)	4	70	IFI27	1.00394
H1N1 (2010)	4	70	MX1	4.33007
H1N1 (2010)	4	77	IFI27	1.76946
H1N1 (2010)	4	77	MX1	4.33007
H1N1 (2010)	4	84	IFI27	2.356
H1N1 (2010)	4	84	MX1	3.46259
H1N1 (2010)	4	94	IFI27	4.05557
H1N1 (2010)	4	94	MX1	2.30693
H1N1 (2010)	4	101	IFI27	5.1496
H1N1 (2010)	4	101	MX1	1.43945
H1N1 (2010)	4	108	IFI27	5.24915
H1N1 (2010)	4	108	MX1	0.860156
H1N1 (2010)	4	118	IFI27	5.54679
H1N1 (2010)	4	118	MX1	0.1375
H1N1 (2010)	4	125	IFI27	5.24915
H1N1 (2010)	4	125	MX1	-0.152148
H1N1 (2010)	4	132	IFI27	5.3487
H1N1 (2010)	4	132	MX1	-0.440332
H1N1 (2010)	4	142	IFI27	5.24915
H1N1 (2010)	4	142	MX1	-0.295508
H1N1 (2010)	5	0	IFI27	-1.02404
H1N1 (2010)	5	0	MX1	1.29463
H1N1 (2010)	5	5	IFI27	-0.944504
H1N1 (2010)	5	5	MX1	1.58281
H1N1 (2010)	5	12	IFI27	-0.517047
H1N1 (2010)	5	12	MX1	1.87246
H1N1 (2010)	5	22	IFI27	-1.19307
H1N1 (2010)	5	22	MX1	1.72763
H1N1 (2010)	5	36	IFI27	-0.85501
H1N1 (2010)	5	36	MX1	1.87246
H1N1 (2010)	5	46	IFI27	-0.845055
H1N1 (2010)	5	46	MX1	1.43945
H1N1 (2010)	5	53	IFI27	-0.805336
H1N1 (2010)	5	53	MX1	1.87246
H1N1 (2010)	5	60	IFI27	-0.954459
H1N1 (2010)	5	60	MX1	2.16211
H1N1 (2010)	5	70	IFI27	-0.85501
H1N1 (2010)	5	70	MX1	1.1498
H1N1 (2010)	5	77	IFI27	-1.20303
H1N1 (2010)	5	77	MX1	1.58281
H1N1 (2010)	5	84	IFI27	0.208655
H1N1 (2010)	5	84	MX1	1.87246
H1N1 (2010)	5	94	IFI27	-1.18312
H1N1 (2010)	5	94	MX1	2.01728
H1N1 (2010)	5	101	IFI27	-0.984323
H1N1 (2010)	5	101	MX1	1.87246
H1N1 (2010)	5	108	IFI27	-1.46256
H1N1 (2010)	5	108	MX1	1.93536
H1N1 (2010)	5	118	IFI27	-1.19307
H1N1 (2010)	5	118	MX1	2.16211
H1N1 (2010)	5	125	IFI27	-1.30238
H1N1 (2010)	5	125	MX1	1.58281
H1N1 (2010)	5	132	IFI27	-0.646259
H1N1 (2010)	5	132	MX1	1.72763
H1N1 (2010)	5	142	IFI27	-0.268476
H1N1 (2010)	5	142	MX1	1.87246
H1N1 (2010)	6	0	IFI27	0.357777
H1N1 (2010)	6	0	MX1	-0.152148
H1N1 (2010)	6	5	IFI27	0.298148
H1N1 (2010)	6	5	MX1	-0.00732387
H1N1 (2010)	6	12	IFI27	0.745515
H1N1 (2010)	6	12	MX1	-0.152148
H1N1 (2010)	6	22	IFI27	0.934357
H1N1 (2010)	6	22	MX1	0.1375
H1N1 (2010)	6	29	IFI27	1.19288
H1N1 (2010)	6	29	MX1	-0.00732387
H1N1 (2010)	6	36	IFI27	0.675932
H1N1 (2010)	6	36	MX1	-0.152148
H1N1 (2010)	6	46	IFI27	0.646067
H1N1 (2010)	6	46	MX1	0.715332
H1N1 (2010)	6	53	IFI27	0.337867
H1N1 (2010)	6	53	MX1	3.46259
H1N1 (2010)	6	60	IFI27	1.4315
H1N1 (2010)	6	60	MX1	4.76454
H1N1 (2010)	6	70	IFI27	2.09757
H1N1 (2010)	6	70	MX1	4.61972
H1N1 (2010)	6	77	IFI27	3.16164
H1N1 (2010)	6	77	MX1	4.4749
H1N1 (2010)	6	84	IFI27	3.75793
H1N1 (2010)	6	84	MX1	4.04189
H1N1 (2010)	6	94	IFI27	5.24915
H1N1 (2010)	6	94	MX1	4.4749
H1N1 (2010)	6	101	IFI27	5.84544
H1N1 (2010)	6	101	MX1	4.33007
H1N1 (2010)	6	108	IFI27	5.59807
H1N1 (2010)	6	108	MX1	3.67032
H1N1 (2010)	6	118	IFI27	6.04454
H1N1 (2010)	6	118	MX1	3.60742
H1N1 (2010)	6	125	IFI27	6.14408
H1N1 (2010)	6	125	MX1	2.59511
H1N1 (2010)	6	132	IFI27	6.24263
H1N1 (2010)	6	132	MX1	1.87246
H1N1 (2010)	6	142	IFI27	6.34218
H1N1 (2010)	6	142	MX1	0.860156
H3N2 (2011)	1	2	IFI27	0.747124
H3N2 (2011)	1	2	MX1	-0.296971
H3N2 (2011)	1	10	IFI27	0.787145
H3N2 (2011)	1	10	MX1	0.285249
H3N2 (2011)	1	18	IFI27	1.54804
H3N2 (2011)	1	18	MX1	0.285249
H3N2 (2011)	1	26	IFI27	0.266474
H3N2 (2011)	1	26	MX1	1.74226
H3N2 (2011)	1	34	IFI27	1.85845
H3N2 (2011)	1	34	MX1	4.21743
H3N2 (2011)	1	42	IFI27	2.55922
H3N2 (2011)	1	42	MX1	3.63521
H3N2 (2011)	1	50	IFI27	3.79111
H3N2 (2011)	1	50	MX1	3.48893
H3N2 (2011)	1	58	IFI27	4.49197
H3N2 (2011)	1	58	MX1	2.03337
H3N2 (2011)	1	66	IFI27	5.19284
H3N2 (2011)	1	66	MX1	2.03337
H3N2 (2011)	1	74	IFI27	5.39294
H3N2 (2011)	1	74	MX1	1.01376
H3N2 (2011)	1	82	IFI27	5.59305
H3N2 (2011)	1	82	MX1	0.138963
H3N2 (2011)	1	90	IFI27	5.59305
H3N2 (2011)	1	90	MX1	-0.588082
H3N2 (2011)	1	98	IFI27	5.49249
H3N2 (2011)	1	98	MX1	-0.005861
H3N2 (2011)	1	106	IFI27	5.39294
H3N2 (2011)	1	106	MX1	-0.588082
H3N2 (2011)	1	114	IFI27	5.49249
H3N2 (2011)	1	114	MX1	-0.443258
H3N2 (2011)	1	122	IFI27	5.39294
H3N2 (2011)	1	122	MX1	-1.50632
H3N2 (2011)	1	130	IFI27	5.29239
H3N2 (2011)	1	130	MX1	-0.443258
H3N2 (2011)	1	138	IFI27	5.09228
H3N2 (2011)	1	138	MX1	-0.296971
H3N2 (2011)	1	146	IFI27	5.19284
H3N2 (2011)	1	146	MX1	-0.296971
H3N2 (2011)	2	2	IFI27	0.236509
H3N2 (2011)	2	2	MX1	0.431536
H3N2 (2011)	2	10	IFI27	0.0862801
H3N2 (2011)	2	10	MX1	0.285249
H3N2 (2011)	2	18	IFI27	0.256519
H3N2 (2011)	2	18	MX1	0.285249
H3N2 (2011)	2	26	IFI27	-0.294117
H3N2 (2011)	2	26	MX1	2.32448
H3N2 (2011)	2	34	IFI27	1.10751
H3N2 (2011)	2	34	MX1	4.65483
H3N2 (2011)	2	42	IFI27	3.29035
H3N2 (2011)	2	42	MX1	4.65483
H3N2 (2011)	2	50	IFI27	4.59152
H3N2 (2011)	2	50	MX1	4.36372
H3N2 (2011)	2	58	IFI27	4.59152
H3N2 (2011)	2	58	MX1	4.07261
H3N2 (2011)	2	66	IFI27	4.99173
H3N2 (2011)	2	66	MX1	3.19782
H3N2 (2011)	2	74	IFI27	5.19284
H3N2 (2011)	2	74	MX1	2.61559
H3N2 (2011)	2	82	IFI27	5.59305
H3N2 (2011)	2	82	MX1	1.74226
H3N2 (2011)	2	90	IFI27	5.49249
H3N2 (2011)	2	90	MX1	1.44969
H3N2 (2011)	2	98	IFI27	5.69259
H3N2 (2011)	2	98	MX1	1.44969
H3N2 (2011)	2	106	IFI27	5.49249
H3N2 (2011)	2	106	MX1	0.86747
H3N2 (2011)	2	114	IFI27	5.29239
H3N2 (2011)	2	114	MX1	0.57636
H3N2 (2011)	2	122	IFI27	5.39294
H3N2 (2011)	2	122	MX1	0.57636
H3N2 (2011)	2	130	IFI27	4.26673
H3N2 (2011)	2	130	MX1	0.612931
H3N2 (2011)	2	138	IFI27	4.99173
H3N2 (2011)	2	138	MX1	0.431536
H3N2 (2011)	2	146	IFI27	4.29087
H3N2 (2011)	2	146	MX1	0.86747
H3N2 (2011)	3	2	IFI27	-0.876227
H3N2 (2011)	3	2	MX1	-1.5012
H3N2 (2011)	3	10	IFI27	-0.43429
H3N2 (2011)	3	10	MX1	-1.02548
H3N2 (2011)	3	18	IFI27	-0.364204
H3N2 (2011)	3	18	MX1	-1.02548
H3N2 (2011)	3	26	IFI27	-0.89483
H3N2 (2011)	3	26	MX1	-0.880655
H3N2 (2011)	3	34	IFI27	-0.153945
H3N2 (2011)	3	34	MX1	0.285249
H3N2 (2011)	3	42	IFI27	-0.0138721
H3N2 (2011)	3	42	MX1	2.76188
H3N2 (2011)	3	50	IFI27	0.677038
H3N2 (2011)	3	50	MX1	4.21743
H3N2 (2011)	3	58	IFI27	2.14875
H3N2 (2011)	3	58	MX1	4.07261
H3N2 (2011)	3	66	IFI27	2.67938
H3N2 (2011)	3	66	MX1	3.19782
H3N2 (2011)	3	74	IFI27	3.29035
H3N2 (2011)	3	74	MX1	2.9067
H3N2 (2011)	3	82	IFI27	3.69055
H3N2 (2011)	3	82	MX1	2.03337
H3N2 (2011)	3	90	IFI27	4.39142
H3N2 (2011)	3	90	MX1	1.59598
H3N2 (2011)	3	98	IFI27	4.89218
H3N2 (2011)	3	98	MX1	1.74226
H3N2 (2011)	3	106	IFI27	5.29239
H3N2 (2011)	3	106	MX1	1.59598
H3N2 (2011)	3	114	IFI27	5.29239
H3N2 (2011)	3	114	MX1	1.30487
H3N2 (2011)	3	122	IFI27	5.49249
H3N2 (2011)	3	122	MX1	1.01376
H3N2 (2011)	3	130	IFI27	5.49249
H3N2 (2011)	3	130	MX1	1.15858
H3N2 (2011)	3	138	IFI27	5.49249
H3N2 (2011)	3	138	MX1	0.57636
H3N2 (2011)	3	146	IFI27	5.29239
H3N2 (2011)	3	146	MX1	0.431536
H3N2 (2011)	4	2	IFI27	-0.744702
H3N2 (2011)	4	2	MX1	-1.46288
H3N2 (2011)	4	10	IFI27	-0.354249
H3N2 (2011)	4	10	MX1	-1.62277
H3N2 (2011)	4	18	IFI27	-0.544498
H3N2 (2011)	4	18	MX1	-1.31659
H3N2 (2011)	4	26	IFI27	-1.15517
H3N2 (2011)	4	26	MX1	-0.005861
H3N2 (2011)	4	34	IFI27	-0.504377
H3N2 (2011)	4	34	MX1	2.61559
H3N2 (2011)	4	42	IFI27	1.39781
H3N2 (2011)	4	42	MX1	4.36372
H3N2 (2011)	4	50	IFI27	3.09024
H3N2 (2011)	4	50	MX1	4.21743
H3N2 (2011)	4	58	IFI27	3.89066
H3N2 (2011)	4	58	MX1	4.36372
H3N2 (2011)	4	66	IFI27	3.89066
H3N2 (2011)	4	66	MX1	3.3441
H3N2 (2011)	4	74	IFI27	4.69208
H3N2 (2011)	4	74	MX1	2.32448
H3N2 (2011)	4	82	IFI27	5.29239
H3N2 (2011)	4	82	MX1	1.59598
H3N2 (2011)	4	90	IFI27	5.39294
H3N2 (2011)	4	90	MX1	1.44969
H3N2 (2011)	4	98	IFI27	5.49249
H3N2 (2011)	4	98	MX1	1.74226
H3N2 (2011)	4	106	IFI27	5.49249
H3N2 (2011)	4	106	MX1	1.01376
H3N2 (2011)	4	114	IFI27	5.49249
H3N2 (2011)	4	114	MX1	1.01376
H3N2 (2011)	4	122	IFI27	5.49249
H3N2 (2011)	4	122	MX1	0.86747
H3N2 (2011)	4	130	IFI27	4.99173
H3N2 (2011)	4	130	MX1	-0.296971
H3N2 (2011)	4	138	IFI27	5.49249
H3N2 (2011)	4	138	MX1	0.431536
H3N2 (2011)	4	146	IFI27	4.59152
H3N2 (2011)	4	146	MX1	-0.296971
H3N2 (2011)	5	2	IFI27	-0.474412
H3N2 (2011)	5	2	MX1	-1.69562
H3N2 (2011)	5	10	IFI27	-1.24144
H3N2 (2011)	5	10	MX1	-1.95425
H3N2 (2011)	5	18	IFI27	-1.13516
H3N2 (2011)	5	18	MX1	-1.53543
H3N2 (2011)	5	26	IFI27	-0.574463
H3N2 (2011)	5	26	MX1	-1.31659
H3N2 (2011)	5	34	IFI27	-1.13516
H3N2 (2011)	5	34	MX1	-1.59366
H3N2 (2011)	5	42	IFI27	-0.764712
H3N2 (2011)	5	42	MX1	1.30487
H3N2 (2011)	5	50	IFI27	0.256519
H3N2 (2011)	5	50	MX1	2.1782
H3N2 (2011)	5	58	IFI27	0.927318
H3N2 (2011)	5	58	MX1	2.9067
H3N2 (2011)	5	66	IFI27	-0.0038167
H3N2 (2011)	5	66	MX1	1.44969
H3N2 (2011)	5	74	IFI27	-0.0338825
H3N2 (2011)	5	74	MX1	0.722646
H3N2 (2011)	5	82	IFI27	-0.174055
H3N2 (2011)	5	82	MX1	0.722646
H3N2 (2011)	5	90	IFI27	-0.0138721
H3N2 (2011)	5	90	MX1	0.138963
H3N2 (2011)	5	98	IFI27	0.326605
H3N2 (2011)	5	98	MX1	-0.005861
H3N2 (2011)	5	106	IFI27	0.29654
H3N2 (2011)	5	106	MX1	-0.152148
H3N2 (2011)	5	114	IFI27	0.606951
H3N2 (2011)	5	114	MX1	-0.296971
H3N2 (2011)	5	122	IFI27	1.09746
H3N2 (2011)	5	122	MX1	-0.734368
H3N2 (2011)	5	130	IFI27	0.506799
H3N2 (2011)	5	130	MX1	-0.588082
H3N2 (2011)	5	138	IFI27	1.28771
H3N2 (2011)	5	138	MX1	-0.880655
H3N2 (2011)	5	146	IFI27	0.727013
H3N2 (2011)	5	146	MX1	-1.02548
H3N2 (2011)	6	2	IFI27	0.0562143
H3N2 (2011)	6	2	MX1	0.285249
H3N2 (2011)	6	10	IFI27	-0.524387
H3N2 (2011)	6	10	MX1	0.138963
H3N2 (2011)	6	18	IFI27	0.0462594
H3N2 (2011)	6	18	MX1	0.722646
H3N2 (2011)	6	26	IFI27	-0.284163
H3N2 (2011)	6	26	MX1	1.01376
H3N2 (2011)	6	34	IFI27	-0.113924
H3N2 (2011)	6	34	MX1	4.21743
H3N2 (2011)	6	42	IFI27	2.20878
H3N2 (2011)	6	42	MX1	4.65483
H3N2 (2011)	6	50	IFI27	3.49045
H3N2 (2011)	6	50	MX1	4.65483
H3N2 (2011)	6	58	IFI27	4.19132
H3N2 (2011)	6	58	MX1	4.21743
H3N2 (2011)	6	66	IFI27	3.99121
H3N2 (2011)	6	66	MX1	3.63521
H3N2 (2011)	6	74	IFI27	4.29087
H3N2 (2011)	6	74	MX1	2.1782
H3N2 (2011)	6	82	IFI27	4.69208
H3N2 (2011)	6	82	MX1	1.74226
H3N2 (2011)	6	90	IFI27	4.69208
H3N2 (2011)	6	90	MX1	1.15858
H3N2 (2011)	6	98	IFI27	4.99173
H3N2 (2011)	6	98	MX1	1.30487
H3N2 (2011)	6	106	IFI27	5.19284
H3N2 (2011)	6	106	MX1	1.01376
H3N2 (2011)	6	114	IFI27	5.29239
H3N2 (2011)	6	114	MX1	0.57636
H3N2 (2011)	6	122	IFI27	4.49197
H3N2 (2011)	6	122	MX1	-0.152148
H3N2 (2011)	6	130	IFI27	4.39142
H3N2 (2011)	6	130	MX1	0.138963
H3N2 (2011)	6	138	IFI27	4.29087
H3N2 (2011)	6	138	MX1	0.431536
H3N2 (2011)	6	146	IFI27	3.79111
H3N2 (2011)	6	146	MX1	0.285249
H3N2 (2011)	7	2	IFI27	0.426657
H3N2 (2011)	7	2	MX1	-0.880655
H3N2 (2011)	7	10	IFI27	-0.464356
H3N2 (2011)	7	10	MX1	-1.91417
H3N2 (2011)	7	18	IFI27	-0.39427
H3N2 (2011)	7	18	MX1	-2.29276
H3N2 (2011)	7	26	IFI27	-0.574463
H3N2 (2011)	7	26	MX1	-1.02548
H3N2 (2011)	7	34	IFI27	-0.544498
H3N2 (2011)	7	34	MX1	1.44969
H3N2 (2011)	7	42	IFI27	-0.164
H3N2 (2011)	7	42	MX1	2.1782
H3N2 (2011)	7	50	IFI27	1.43793
H3N2 (2011)	7	50	MX1	4.50854
H3N2 (2011)	7	58	IFI27	3.09024
H3N2 (2011)	7	58	MX1	4.21743
H3N2 (2011)	7	66	IFI27	2.98979
H3N2 (2011)	7	66	MX1	3.48893
H3N2 (2011)	7	74	IFI27	3.09024
H3N2 (2011)	7	74	MX1	3.48893
H3N2 (2011)	7	82	IFI27	3.89066
H3N2 (2011)	7	82	MX1	4.36372
H3N2 (2011)	7	90	IFI27	4.59152
H3N2 (2011)	7	90	MX1	4.36372
H3N2 (2011)	7	98	IFI27	4.69208
H3N2 (2011)	7	98	MX1	2.9067
H3N2 (2011)	7	106	IFI27	5.39294
H3N2 (2011)	7	106	MX1	3.48893
H3N2 (2011)	7	114	IFI27	5.49249
H3N2 (2011)	7	114	MX1	2.76188
H3N2 (2011)	7	122	IFI27	5.49249
H3N2 (2011)	7	122	MX1	2.32448
H3N2 (2011)	7	130	IFI27	5.79315
H3N2 (2011)	7	130	MX1	2.1782
H3N2 (2011)	7	138	IFI27	5.79315
H3N2 (2011)	7	138	MX1	1.88709
H3N2 (2011)	7	146	IFI27	5.79315
H3N2 (2011)	7	146	MX1	1.44969
H3N2 (2011)	8	2	IFI27	-0.574463
H3N2 (2011)	8	2	MX1	-1.98687
H3N2 (2011)	8	10	IFI27	-0.14399
H3N2 (2011)	8	10	MX1	-0.588082
H3N2 (2011)	8	18	IFI27	-0.354249
H3N2 (2011)	8	18	MX1	-1.46288
H3N2 (2011)	8	26	IFI27	-0.804733
H3N2 (2011)	8	26	MX1	-0.588082
H3N2 (2011)	8	34	IFI27	-0.985027
H3N2 (2011)	8	34	MX1	0.138963
H3N2 (2011)	8	42	IFI27	0.276529
H3N2 (2011)	8	42	MX1	2.61559
H3N2 (2011)	8	50	IFI27	0.366626
H3N2 (2011)	8	50	MX1	3.19782
H3N2 (2011)	8	58	IFI27	0.907307
H3N2 (2011)	8	58	MX1	3.19782
H3N2 (2011)	8	66	IFI27	1.67816
H3N2 (2011)	8	66	MX1	2.32448
H3N2 (2011)	8	74	IFI27	2.74947
H3N2 (2011)	8	74	MX1	2.03337
H3N2 (2011)	8	82	IFI27	3.99121
H3N2 (2011)	8	82	MX1	2.03337
H3N2 (2011)	8	90	IFI27	3.9701
H3N2 (2011)	8	90	MX1	2.87745
H3N2 (2011)	8	98	IFI27	4.69208
H3N2 (2011)	8	98	MX1	3.48893
H3N2 (2011)	8	106	IFI27	4.69208
H3N2 (2011)	8	106	MX1	2.76188
H3N2 (2011)	8	114	IFI27	4.99173
H3N2 (2011)	8	114	MX1	3.19782
H3N2 (2011)	8	122	IFI27	4.66191
H3N2 (2011)	8	122	MX1	3.1788
H3N2 (2011)	8	130	IFI27	5.59305
H3N2 (2011)	8	130	MX1	3.63521
H3N2 (2011)	8	138	IFI27	5.59305
H3N2 (2011)	8	138	MX1	2.9067
H3N2 (2011)	8	146	IFI27	5.59305
H3N2 (2011)	8	146	MX1	2.03337
HRV (2010)	1	0	IFI27	-0.223227
HRV (2010)	1	0	MX1	0.827972
HRV (2010)	1	4	IFI27	-0.444346
HRV (2010)	1	4	MX1	0.974259
HRV (2010)	1	8	IFI27	-0.0221176
HRV (2010)	1	8	MX1	-0.634893
HRV (2010)	1	12	IFI27	-0.102561
HRV (2010)	1	12	MX1	0.827972
HRV (2010)	1	16	IFI27	-0.183005
HRV (2010)	1	16	MX1	0.827972
HRV (2010)	1	20	IFI27	0.289501
HRV (2010)	1	20	MX1	1.12055
HRV (2010)	1	24	IFI27	0.239223
HRV (2010)	1	24	MX1	0.681686
HRV (2010)	1	30	IFI27	-0.0925058
HRV (2010)	1	30	MX1	1.12055
HRV (2010)	1	36	IFI27	-0.283459
HRV (2010)	1	36	MX1	-0.196034
HRV (2010)	1	42	IFI27	0.359889
HRV (2010)	1	42	MX1	1.41312
HRV (2010)	1	48	IFI27	0.390055
HRV (2010)	1	48	MX1	4.48367
HRV (2010)	1	60	IFI27	2.86309
HRV (2010)	1	60	MX1	5.06882
HRV (2010)	1	72	IFI27	3.45626
HRV (2010)	1	72	MX1	3.60742
HRV (2010)	1	84	IFI27	4.76347
HRV (2010)	1	84	MX1	3.31484
HRV (2010)	1	96	IFI27	4.86403
HRV (2010)	1	96	MX1	2.7297
HRV (2010)	1	108	IFI27	5.5669
HRV (2010)	1	108	MX1	2.14455
HRV (2010)	1	120	IFI27	5.36579
HRV (2010)	1	120	MX1	0.389113
HRV (2010)	1	136	IFI27	5.26524
HRV (2010)	1	136	MX1	0.974259
HRV (2010)	2	0	IFI27	-1.1983
HRV (2010)	2	0	MX1	-0.78118
HRV (2010)	2	4	IFI27	-1.00735
HRV (2010)	2	4	MX1	-0.049747
HRV (2010)	2	8	IFI27	-1.21841
HRV (2010)	2	8	MX1	-0.634893
HRV (2010)	2	12	IFI27	-1.45964
HRV (2010)	2	12	MX1	-0.488607
HRV (2010)	2	16	IFI27	-1.67081
HRV (2010)	2	16	MX1	-0.927466
HRV (2010)	2	20	IFI27	-2.00254
HRV (2010)	2	20	MX1	-1.22004
HRV (2010)	2	24	IFI27	-1.33908
HRV (2010)	2	24	MX1	-0.634893
HRV (2010)	2	30	IFI27	-1.35768
HRV (2010)	2	30	MX1	-0.327691
HRV (2010)	2	36	IFI27	-1.34914
HRV (2010)	2	36	MX1	-0.049747
HRV (2010)	2	42	IFI27	-1.16814
HRV (2010)	2	42	MX1	0.0965396
HRV (2010)	2	48	IFI27	-1.20836
HRV (2010)	2	48	MX1	2.43712
HRV (2010)	2	60	IFI27	-0.725798
HRV (2010)	2	60	MX1	2.58341
HRV (2010)	2	72	IFI27	2.66198
HRV (2010)	2	72	MX1	3.16856
HRV (2010)	2	84	IFI27	-0.273403
HRV (2010)	2	84	MX1	4.33739
HRV (2010)	2	96	IFI27	0.782117
HRV (2010)	2	96	MX1	4.33739
HRV (2010)	2	108	IFI27	1.00324
HRV (2010)	2	108	MX1	3.89999
HRV (2010)	2	120	IFI27	1.8678
HRV (2010)	2	120	MX1	3.31484
HRV (2010)	2	136	IFI27	2.21964
HRV (2010)	2	136	MX1	2.29084
HRV (2010)	3	0	IFI27	-0.213171
HRV (2010)	3	0	MX1	0.681686
HRV (2010)	3	4	IFI27	0.669798
HRV (2010)	3	4	MX1	0.769458
HRV (2010)	3	8	IFI27	0.199002
HRV (2010)	3	8	MX1	0.242826
HRV (2010)	3	12	IFI27	0.410166
HRV (2010)	3	12	MX1	0.827972
HRV (2010)	3	16	IFI27	0.480554
HRV (2010)	3	16	MX1	0.389113
HRV (2010)	3	20	IFI27	1.00324
HRV (2010)	3	20	MX1	0.389113
HRV (2010)	3	24	IFI27	0.782117
HRV (2010)	3	24	MX1	0.0965396
HRV (2010)	3	30	IFI27	0.39277
HRV (2010)	3	30	MX1	0.5866
HRV (2010)	3	36	IFI27	0.239223
HRV (2010)	3	36	MX1	0.827972
HRV (2010)	3	42	IFI27	0.741895
HRV (2010)	3	42	MX1	0.0965396
HRV (2010)	3	48	IFI27	0.420222
HRV (2010)	3	48	MX1	0.242826
HRV (2010)	3	60	IFI27	1.2144
HRV (2010)	3	60	MX1	2.29084
HRV (2010)	3	72	IFI27	1.59641
HRV (2010)	3	72	MX1	2.87598
HRV (2010)	3	84	IFI27	1.96836
HRV (2010)	3	84	MX1	3.89999
HRV (2010)	3	96	IFI27	1.85775
HRV (2010)	3	96	MX1	3.60742
HRV (2010)	3	108	IFI27	2.24981
HRV (2010)	3	108	MX1	2.43712
HRV (2010)	3	120	IFI27	3.75793
HRV (2010)	3	120	MX1	1.41312
HRV (2010)	3	136	IFI27	3.85848
HRV (2010)	3	136	MX1	0.974259
HRV (2010)	4	0	IFI27	-0.524789
HRV (2010)	4	0	MX1	-0.196034
HRV (2010)	4	4	IFI27	-0.665465
HRV (2010)	4	4	MX1	0.0965396
HRV (2010)	4	8	IFI27	-0.735853
HRV (2010)	4	8	MX1	-0.927466
HRV (2010)	4	12	IFI27	-1.03742
HRV (2010)	4	12	MX1	0.0965396
HRV (2010)	4	16	IFI27	-0.755964
HRV (2010)	4	16	MX1	0.0965396
HRV (2010)	4	20	IFI27	-0.19306
HRV (2010)	4	20	MX1	-0.196034
HRV (2010)	4	24	IFI27	-0.806241
HRV (2010)	4	24	MX1	-0.488607
HRV (2010)	4	30	IFI27	-0.806241
HRV (2010)	4	30	MX1	-0.78118
HRV (2010)	4	36	IFI27	-0.796186
HRV (2010)	4	36	MX1	-0.927466
HRV (2010)	4	42	IFI27	-0.715742
HRV (2010)	4	42	MX1	0.389113
HRV (2010)	4	48	IFI27	-0.474512
HRV (2010)	4	48	MX1	-0.049747
HRV (2010)	4	60	IFI27	0.0281596
HRV (2010)	4	60	MX1	2.58341
HRV (2010)	4	72	IFI27	0.530831
HRV (2010)	4	72	MX1	2.43712
HRV (2010)	4	84	IFI27	-0.0723949
HRV (2010)	4	84	MX1	3.16856
HRV (2010)	4	96	IFI27	0.168835
HRV (2010)	4	96	MX1	3.02227
HRV (2010)	4	108	IFI27	0.510721
HRV (2010)	4	108	MX1	2.7297
HRV (2010)	4	120	IFI27	1.3953
HRV (2010)	4	120	MX1	2.87598
HRV (2010)	4	136	IFI27	1.49585
HRV (2010)	4	136	MX1	1.99827
HRV (2010)	5	0	IFI27	-0.856519
HRV (2010)	5	0	MX1	-0.34232
HRV (2010)	5	4	IFI27	-0.43429
HRV (2010)	5	4	MX1	-0.78118
HRV (2010)	5	8	IFI27	-0.464457
HRV (2010)	5	8	MX1	-0.488607
HRV (2010)	5	12	IFI27	-0.866574
HRV (2010)	5	12	MX1	-0.488607
HRV (2010)	5	16	IFI27	-0.796186
HRV (2010)	5	16	MX1	-0.34232
HRV (2010)	5	20	IFI27	-0.30357
HRV (2010)	5	20	MX1	-0.488607
HRV (2010)	5	24	IFI27	-0.152838
HRV (2010)	5	24	MX1	-0.488607
HRV (2010)	5	30	IFI27	-0.776075
HRV (2010)	5	30	MX1	-1.22004
HRV (2010)	5	36	IFI27	-0.585122
HRV (2010)	5	36	MX1	0.974259
HRV (2010)	5	42	IFI27	-0.575067
HRV (2010)	5	42	MX1	3.60742
HRV (2010)	5	48	IFI27	0.450388
HRV (2010)	5	48	MX1	4.48367
HRV (2010)	5	60	IFI27	1.19429
HRV (2010)	5	60	MX1	4.62996
HRV (2010)	5	72	IFI27	0.701674
HRV (2010)	5	72	MX1	3.89999
HRV (2010)	5	84	IFI27	1.40535
HRV (2010)	5	84	MX1	3.02227
HRV (2010)	5	96	IFI27	2.63182
HRV (2010)	5	96	MX1	2.7297
HRV (2010)	5	108	IFI27	3.75793
HRV (2010)	5	108	MX1	2.58341
HRV (2010)	5	120	IFI27	4.46181
HRV (2010)	5	120	MX1	3.02227
HRV (2010)	5	136	IFI27	3.05405
HRV (2010)	5	136	MX1	2.87598
HRV (2010)	6	0	IFI27	0.460443
HRV (2010)	6	0	MX1	1.12055
HRV (2010)	6	4	IFI27	0.342392
HRV (2010)	6	4	MX1	2.41518
HRV (2010)	6	8	IFI27	0.128714
HRV (2010)	6	8	MX1	0.827972
HRV (2010)	6	12	IFI27	-0.313625
HRV (2010)	6	12	MX1	1.26683
HRV (2010)	6	16	IFI27	-0.30357
HRV (2010)	6	16	MX1	0.681686
HRV (2010)	6	20	IFI27	-0.052284
HRV (2010)	6	20	MX1	0.535399
HRV (2010)	6	24	IFI27	-0.41418
HRV (2010)	6	24	MX1	-0.488607
HRV (2010)	6	30	IFI27	1.18615
HRV (2010)	6	30	MX1	1.50089
HRV (2010)	6	36	IFI27	-0.474512
HRV (2010)	6	36	MX1	1.12055
HRV (2010)	6	42	IFI27	-0.122672
HRV (2010)	6	42	MX1	2.29084
HRV (2010)	6	48	IFI27	0.38
HRV (2010)	6	48	MX1	3.46113
HRV (2010)	6	60	IFI27	0.691618
HRV (2010)	6	60	MX1	3.89999
HRV (2010)	6	72	IFI27	0.892727
HRV (2010)	6	72	MX1	3.89999
HRV (2010)	7	0	IFI27	-0.675521
HRV (2010)	7	0	MX1	-1.22004
HRV (2010)	7	4	IFI27	-0.836408
HRV (2010)	7	4	MX1	-1.07375
HRV (2010)	7	8	IFI27	-0.534845
HRV (2010)	7	8	MX1	-1.07375
HRV (2010)	7	12	IFI27	-0.554956
HRV (2010)	7	12	MX1	-1.07375
HRV (2010)	7	16	IFI27	-1.12792
HRV (2010)	7	16	MX1	-0.927466
HRV (2010)	7	20	IFI27	-0.384013
HRV (2010)	7	20	MX1	-1.22004
HRV (2010)	7	24	IFI27	-0.494623
HRV (2010)	7	24	MX1	-1.22004
HRV (2010)	7	30	IFI27	-0.41418
HRV (2010)	7	30	MX1	-0.34232
HRV (2010)	7	36	IFI27	-0.615289
HRV (2010)	7	36	MX1	-0.927466
HRV (2010)	7	42	IFI27	-0.856519
HRV (2010)	7	42	MX1	-1.51203
HRV (2010)	7	48	IFI27	2.07897
HRV (2010)	7	48	MX1	1.70569
HRV (2010)	7	60	IFI27	-0.826352
HRV (2010)	7	60	MX1	1.85198
HRV (2010)	7	72	IFI27	-0.0422285
HRV (2010)	7	72	MX1	3.16856
HRV (2010)	7	84	IFI27	-0.5449
HRV (2010)	7	84	MX1	2.29084
HRV (2010)	7	108	IFI27	2.12925
HRV (2010)	7	108	MX1	1.70569
HRV (2010)	7	120	IFI27	3.75793
HRV (2010)	7	120	MX1	2.43712
HRV (2010)	7	136	IFI27	4.16014
HRV (2010)	7	136	MX1	2.29084
HRV (2010)	8	0	IFI27	-1.24858
HRV (2010)	8	0	MX1	-0.488607
HRV (2010)	8	4	IFI27	-1.09322
HRV (2010)	8	4	MX1	0.220883
HRV (2010)	8	8	IFI27	-1.04747
HRV (2010)	8	8	MX1	-0.78118
HRV (2010)	8	12	IFI27	-1.32902
HRV (2010)	8	12	MX1	0.0965396
HRV (2010)	8	16	IFI27	-1.40947
HRV (2010)	8	16	MX1	0.0965396
HRV (2010)	8	20	IFI27	-0.796186
HRV (2010)	8	20	MX1	-0.34232
HRV (2010)	8	24	IFI27	-1.1078
HRV (2010)	8	24	MX1	-0.34232
HRV (2010)	8	30	IFI27	-0.891813
HRV (2010)	8	30	MX1	0.769458
HRV (2010)	8	36	IFI27	-1.01741
HRV (2010)	8	36	MX1	3.31484
HRV (2010)	8	42	IFI27	0.410166
HRV (2010)	8	42	MX1	4.92253
HRV (2010)	8	48	IFI27	1.72713
HRV (2010)	8	48	MX1	4.92253
HRV (2010)	8	60	IFI27	2.37048
HRV (2010)	8	60	MX1	4.19256
HRV (2010)	8	72	IFI27	2.68209
HRV (2010)	8	72	MX1	3.46113
HRV (2010)	8	84	IFI27	4.01937
HRV (2010)	8	84	MX1	2.04947
HRV (2010)	8	96	IFI27	4.46181
HRV (2010)	8	96	MX1	2.29084
HRV (2010)	8	108	IFI27	4.96458
HRV (2010)	8	108	MX1	1.12055
HRV (2010)	8	120	IFI27	5.16468
HRV (2010)	8	120	MX1	0.389113
HRV (2010)	8	136	IFI27	4.56236
HRV (2010)	8	136	MX1	0.535399
HRV (2010)	9	0	IFI27	-0.0723949
HRV (2010)	9	0	MX1	0.389113
HRV (2010)	9	4	IFI27	-0.323681
HRV (2010)	9	4	MX1	-1.22004
HRV (2010)	9	8	IFI27	0.219113
HRV (2010)	9	8	MX1	0.389113
HRV (2010)	9	12	IFI27	-0.0937124
HRV (2010)	9	12	MX1	0.333524
HRV (2010)	9	16	IFI27	-0.0221176
HRV (2010)	9	16	MX1	0.242826
HRV (2010)	9	20	IFI27	0.470499
HRV (2010)	9	20	MX1	0.0965396
HRV (2010)	9	24	IFI27	0.349833
HRV (2010)	9	24	MX1	0.681686
HRV (2010)	9	30	IFI27	0.802228
HRV (2010)	9	30	MX1	0.535399
HRV (2010)	9	36	IFI27	0.0784369
HRV (2010)	9	36	MX1	0.242826
HRV (2010)	9	42	IFI27	0.329723
HRV (2010)	9	42	MX1	0.681686
HRV (2010)	9	48	IFI27	0.0784369
HRV (2010)	9	48	MX1	1.99827
HRV (2010)	9	60	IFI27	0.229168
HRV (2010)	9	60	MX1	3.89999
HRV (2010)	9	72	IFI27	0.97307
HRV (2010)	9	72	MX1	4.19256
HRV (2010)	9	84	IFI27	1.49585
HRV (2010)	9	84	MX1	3.02227
HRV (2010)	9	108	IFI27	2.38053
HRV (2010)	9	108	MX1	1.99827
HRV (2010)	9	120	IFI27	3.25515
HRV (2010)	9	120	MX1	2.7297
HRV (2010)	9	136	IFI27	3.45626
HRV (2010)	9	136	MX1	1.85198
HRV (2010)	10	0	IFI27	3.5538
HRV (2010)	10	0	MX1	3.51233
HRV (2010)	10	4	IFI27	2.30009
HRV (2010)	10	4	MX1	3.16856
HRV (2010)	10	8	IFI27	2.4107
HRV (2010)	10	8	MX1	2.58341
HRV (2010)	10	12	IFI27	2.31014
HRV (2010)	10	12	MX1	3.16856
HRV (2010)	10	16	IFI27	2.66198
HRV (2010)	10	16	MX1	2.43712
HRV (2010)	10	20	IFI27	2.5012
HRV (2010)	10	20	MX1	2.87598
HRV (2010)	10	24	IFI27	2.64187
HRV (2010)	10	24	MX1	3.16856
HRV (2010)	10	30	IFI27	2.38053
HRV (2010)	10	30	MX1	3.16856
HRV (2010)	10	36	IFI27	2.55147
HRV (2010)	10	36	MX1	3.7537
HRV (2010)	10	42	IFI27	2.58154
HRV (2010)	10	42	MX1	3.7537
HRV (2010)	10	48	IFI27	1.13396
HRV (2010)	10	48	MX1	3.7537
HRV (2010)	10	60	IFI27	2.97441
HRV (2010)	10	60	MX1	5.34238
HRV (2010)	10	72	IFI27	3.25515
HRV (2010)	10	72	MX1	3.7537
HRV (2010)	10	84	IFI27	3.55682
HRV (2010)	10	84	MX1	3.60742
HRV (2010)	10	96	IFI27	4.05959
HRV (2010)	10	96	MX1	3.46113
HRV (2010)	10	108	IFI27	4.66292
HRV (2010)	10	108	MX1	3.02227
HRV (2010)	10	120	IFI27	4.96458
HRV (2010)	10	120	MX1	3.16856
HRV (2010)	10	136	IFI27	4.86403
HRV (2010)	10	136	MX1	2.87598
HRV (2010)	11	0	IFI27	0.669798
HRV (2010)	11	0	MX1	-0.51055
HRV (2010)	11	4	IFI27	-0.534845
HRV (2010)	11	4	MX1	-0.488607
HRV (2010)	11	8	IFI27	-0.554956
HRV (2010)	11	8	MX1	-1.58517
HRV (2010)	11	12	IFI27	0.0784369
HRV (2010)	11	12	MX1	-0.634893
HRV (2010)	11	16	IFI27	-0.30357
HRV (2010)	11	16	MX1	-0.927466
HRV (2010)	11	20	IFI27	0.73184
HRV (2010)	11	20	MX1	-0.927466
HRV (2010)	11	24	IFI27	-0.0824503
HRV (2010)	11	24	MX1	-1.22004
HRV (2010)	11	30	IFI27	0.681563
HRV (2010)	11	30	MX1	-0.196034
HRV (2010)	11	36	IFI27	0.0985478
HRV (2010)	11	36	MX1	-0.196034
HRV (2010)	11	42	IFI27	0.128714
HRV (2010)	11	42	MX1	1.26683
HRV (2010)	11	48	IFI27	0.209057
HRV (2010)	11	48	MX1	3.7537
HRV (2010)	11	60	IFI27	1.40535
HRV (2010)	11	60	MX1	4.48367
HRV (2010)	11	72	IFI27	1.7773
HRV (2010)	11	72	MX1	4.04628
HRV (2010)	11	84	IFI27	2.81281
HRV (2010)	11	84	MX1	3.31484
HRV (2010)	11	96	IFI27	4.2607
HRV (2010)	11	96	MX1	3.16856
HRV (2010)	11	108	IFI27	4.76347
HRV (2010)	11	108	MX1	3.02227
HRV (2010)	11	120	IFI27	4.76347
HRV (2010)	11	120	MX1	2.58341
HRV (2010)	11	136	IFI27	4.2607
HRV (2010)	11	136	MX1	2.14455
HRV (2010)	12	0	IFI27	0.369944
HRV (2010)	12	0	MX1	-0.196034
HRV (2010)	12	4	IFI27	-0.00200672
HRV (2010)	12	4	MX1	-1.36633
HRV (2010)	12	8	IFI27	-0.735853
HRV (2010)	12	8	MX1	-1.07375
HRV (2010)	12	12	IFI27	0.581008
HRV (2010)	12	12	MX1	0.0965396
HRV (2010)	12	16	IFI27	0.058326
HRV (2010)	12	16	MX1	0.0965396
HRV (2010)	12	20	IFI27	0.470499
HRV (2010)	12	20	MX1	0.242826
HRV (2010)	12	24	IFI27	0.0683814
HRV (2010)	12	24	MX1	0.242826
HRV (2010)	12	30	IFI27	0.319667
HRV (2010)	12	30	MX1	0.0965396
HRV (2010)	12	36	IFI27	0.178891
HRV (2010)	12	36	MX1	0.827972
HRV (2010)	12	42	IFI27	0.229168
HRV (2010)	12	42	MX1	0.974259
HRV (2010)	12	48	IFI27	0.239223
HRV (2010)	12	48	MX1	2.14455
HRV (2010)	12	60	IFI27	0.178891
HRV (2010)	12	60	MX1	2.14455

## Sheet: Fig6B,7C(H3N2_Challenge)
Subject_ID	Time	replicative_infection	sample	gene	Zscore
SPFC020	3	Yes	Blood	IFI27	3.09399
SPFC020	3	Yes	Blood	MX1	6.48717
SPFC016	1	Yes	Blood	IFI27	-1.50593
SPFC016	1	Yes	Blood	MX1	-0.939762
SPFC006	14	Yes	Blood	IFI27	0.489003
SPFC006	14	Yes	Blood	MX1	0.880021
SPFC020	2	Yes	Blood	IFI27	0.584996
SPFC020	2	Yes	Blood	MX1	6.21165
SPFC002	10	No	Blood	IFI27	0.455193
SPFC002	10	No	Blood	MX1	-0.963929
SPFC018	1	Yes	Blood	IFI27	2.84109
SPFC018	1	Yes	Blood	MX1	2.53087
SPFC010	2	Yes	Blood	IFI27	0.707799
SPFC010	2	Yes	Blood	MX1	5.31275
SPFC004	28	Yes	Blood	IFI27	-1.3398
SPFC004	28	Yes	Blood	MX1	-0.0441862
SPFC010	1	Yes	Blood	IFI27	0.373726
SPFC010	1	Yes	Blood	MX1	-0.672382
SPFC004	2	Yes	Blood	IFI27	1.57216
SPFC004	2	Yes	Blood	MX1	7.67406
SPFC008	14	Yes	Blood	IFI27	3.17803
SPFC008	14	Yes	Blood	MX1	0.390652
SPFC002	7	No	Blood	IFI27	-0.0881516
SPFC002	7	No	Blood	MX1	-1.04121
SPFC007	0	Yes	Blood	IFI27	-0.135708
SPFC007	0	Yes	Blood	MX1	0.117948
SPFC018	3	Yes	Blood	IFI27	5.37048
SPFC018	3	Yes	Blood	MX1	5.06472
SPFC013	28	No	Blood	IFI27	0.149128
SPFC013	28	No	Blood	MX1	1.94084
SPFC004	7	Yes	Blood	IFI27	7.04635
SPFC004	7	Yes	Blood	MX1	3.0151
SPFC015	0	Yes	Blood	IFI27	0.423202
SPFC015	0	Yes	Blood	MX1	1.60345
SPFC015	3	Yes	Blood	IFI27	2.22666
SPFC015	3	Yes	Blood	MX1	6.40685
SPFC008	7	Yes	Blood	IFI27	5.53052
SPFC008	7	Yes	Blood	MX1	4.74535
SPFC003	1	Yes	Blood	IFI27	-2.33651
SPFC003	1	Yes	Blood	MX1	-0.524786
SPFC014	2	Yes	Blood	IFI27	-0.518976
SPFC014	2	Yes	Blood	MX1	-0.411876
SPFC002	28	No	Blood	IFI27	4.29119
SPFC002	28	No	Blood	MX1	1.44805
SPFC013	3	No	Blood	IFI27	0.619789
SPFC013	3	No	Blood	MX1	0.592363
SPFC003	28	Yes	Blood	IFI27	-0.64833
SPFC003	28	Yes	Blood	MX1	-0.715793
SPFC013	1	No	Blood	IFI27	0.283299
SPFC013	1	No	Blood	MX1	0.590178
SPFC019	0	Yes	Blood	IFI27	0.518096
SPFC019	0	Yes	Blood	MX1	-1.01413
SPFC001	0	Yes	Blood	IFI27	-0.161016
SPFC001	0	Yes	Blood	MX1	0.193875
SPFC011	14	No	Blood	IFI27	-0.0632834
SPFC011	14	No	Blood	MX1	-1.01114
SPFC014	1	Yes	Blood	IFI27	1.29438
SPFC014	1	Yes	Blood	MX1	-0.971575
SPFC005	14	Yes	Blood	IFI27	4.60942
SPFC005	14	Yes	Blood	MX1	0.483625
SPFC016	0	Yes	Blood	IFI27	-1.73477
SPFC016	0	Yes	Blood	MX1	-0.90153
SPFC019	2	Yes	Blood	IFI27	4.3231
SPFC019	2	Yes	Blood	MX1	6.28044
SPFC001	3	Yes	Blood	IFI27	5.77963
SPFC001	3	Yes	Blood	MX1	5.50286
SPFC012	14	Yes	Blood	IFI27	1.91697
SPFC012	14	Yes	Blood	MX1	-0.226562
SPFC002	0	No	Blood	IFI27	0.304104
SPFC002	0	No	Blood	MX1	-0.673003
SPFC015	28	Yes	Blood	IFI27	1.48277
SPFC015	28	Yes	Blood	MX1	2.82979
SPFC009	7	Yes	Blood	IFI27	6.30435
SPFC009	7	Yes	Blood	MX1	0.871095
SPFC014	7	Yes	Blood	IFI27	7.56839
SPFC014	7	Yes	Blood	MX1	1.61739
SPFC012	3	Yes	Blood	IFI27	2.65686
SPFC012	3	Yes	Blood	MX1	6.02182
SPFC008	2	Yes	Blood	IFI27	-0.632197
SPFC008	2	Yes	Blood	MX1	1.89767
SPFC011	0	No	Blood	IFI27	0.0738844
SPFC011	0	No	Blood	MX1	-0.746164
SPFC008	10	Yes	Blood	IFI27	5.60542
SPFC008	10	Yes	Blood	MX1	0.480361
SPFC004	10	Yes	Blood	IFI27	5.18179
SPFC004	10	Yes	Blood	MX1	1.18046
SPFC010	14	Yes	Blood	IFI27	2.05293
SPFC010	14	Yes	Blood	MX1	-0.62635
SPFC006	0	Yes	Blood	IFI27	-0.32536
SPFC006	0	Yes	Blood	MX1	0.921841
SPFC010	0	Yes	Blood	IFI27	-1.45781
SPFC010	0	Yes	Blood	MX1	-0.508716
SPFC003	14	Yes	Blood	IFI27	0.438901
SPFC003	14	Yes	Blood	MX1	-0.253191
SPFC011	3	No	Blood	IFI27	-1.56965
SPFC011	3	No	Blood	MX1	-1.07013
SPFC005	2	Yes	Blood	IFI27	-1.11662
SPFC005	2	Yes	Blood	MX1	-0.287915
SPFC016	14	Yes	Blood	IFI27	-1.33556
SPFC016	14	Yes	Blood	MX1	-0.773365
SPFC003	10	Yes	Blood	IFI27	4.25205
SPFC003	10	Yes	Blood	MX1	0.0296833
SPFC018	2	Yes	Blood	IFI27	3.6277
SPFC018	2	Yes	Blood	MX1	7.04315
SPFC009	1	Yes	Blood	IFI27	1.07425
SPFC009	1	Yes	Blood	MX1	2.27737
SPFC016	3	Yes	Blood	IFI27	-0.937944
SPFC016	3	Yes	Blood	MX1	2.44415
SPFC007	3	Yes	Blood	IFI27	3.72257
SPFC007	3	Yes	Blood	MX1	6.0121
SPFC020	7	Yes	Blood	IFI27	8.1126
SPFC020	7	Yes	Blood	MX1	1.57056
SPFC016	2	Yes	Blood	IFI27	-2.17948
SPFC016	2	Yes	Blood	MX1	-0.415126
SPFC011	2	No	Blood	IFI27	0.344859
SPFC011	2	No	Blood	MX1	-1.41778
SPFC011	7	No	Blood	IFI27	0.38572
SPFC011	7	No	Blood	MX1	-1.33802
SPFC020	28	Yes	Blood	IFI27	-0.622999
SPFC020	28	Yes	Blood	MX1	-1.08899
SPFC018	10	Yes	Blood	IFI27	7.11532
SPFC018	10	Yes	Blood	MX1	2.08319
SPFC019	14	Yes	Blood	IFI27	2.14705
SPFC019	14	Yes	Blood	MX1	-0.0935901
SPFC006	3	Yes	Blood	IFI27	1.98215
SPFC006	3	Yes	Blood	MX1	4.64559
SPFC007	14	Yes	Blood	IFI27	2.18572
SPFC007	14	Yes	Blood	MX1	0.780025
SPFC012	7	Yes	Blood	IFI27	6.46186
SPFC012	7	Yes	Blood	MX1	1.54779
SPFC009	0	Yes	Blood	IFI27	0.900692
SPFC009	0	Yes	Blood	MX1	0.820341
SPFC018	28	Yes	Blood	IFI27	3.56117
SPFC018	28	Yes	Blood	MX1	1.89376
SPFC013	10	No	Blood	IFI27	1.40855
SPFC013	10	No	Blood	MX1	0.591581
SPFC004	3	Yes	Blood	IFI27	5.59769
SPFC004	3	Yes	Blood	MX1	6.01346
SPFC001	14	Yes	Blood	IFI27	1.24405
SPFC001	14	Yes	Blood	MX1	0.104731
SPFC015	7	Yes	Blood	IFI27	6.01848
SPFC015	7	Yes	Blood	MX1	1.14158
SPFC005	10	Yes	Blood	IFI27	6.49833
SPFC005	10	Yes	Blood	MX1	1.97872
SPFC009	2	Yes	Blood	IFI27	1.33326
SPFC009	2	Yes	Blood	MX1	4.91711
SPFC003	7	Yes	Blood	IFI27	5.42545
SPFC003	7	Yes	Blood	MX1	3.93304
SPFC019	28	Yes	Blood	IFI27	0.22547
SPFC019	28	Yes	Blood	MX1	-0.564999
SPFC015	1	Yes	Blood	IFI27	0.553676
SPFC015	1	Yes	Blood	MX1	1.32411
SPFC019	10	Yes	Blood	IFI27	5.78511
SPFC019	10	Yes	Blood	MX1	-0.400606
SPFC020	10	Yes	Blood	IFI27	4.36959
SPFC020	10	Yes	Blood	MX1	-0.263659
SPFC005	3	Yes	Blood	IFI27	0.227693
SPFC005	3	Yes	Blood	MX1	0.0811032
SPFC007	1	Yes	Blood	IFI27	0.250816
SPFC007	1	Yes	Blood	MX1	0.893672
SPFC009	10	Yes	Blood	IFI27	3.36299
SPFC009	10	Yes	Blood	MX1	0.103579
SPFC020	1	Yes	Blood	IFI27	-1.06934
SPFC020	1	Yes	Blood	MX1	-1.64478
SPFC012	2	Yes	Blood	IFI27	0.193987
SPFC012	2	Yes	Blood	MX1	0.696145
SPFC006	7	Yes	Blood	IFI27	5.52125
SPFC006	7	Yes	Blood	MX1	1.47218
SPFC003	3	Yes	Blood	IFI27	-0.925537
SPFC003	3	Yes	Blood	MX1	2.78923
SPFC005	1	Yes	Blood	IFI27	-0.740435
SPFC005	1	Yes	Blood	MX1	0.19973
SPFC001	2	Yes	Blood	IFI27	2.87495
SPFC001	2	Yes	Blood	MX1	7.18373
SPFC006	1	Yes	Blood	IFI27	-0.0402772
SPFC006	1	Yes	Blood	MX1	0.81621
SPFC010	7	Yes	Blood	IFI27	7.61877
SPFC010	7	Yes	Blood	MX1	3.46443
SPFC012	10	Yes	Blood	IFI27	5.41727
SPFC012	10	Yes	Blood	MX1	0.0997938
SPFC018	0	Yes	Blood	IFI27	2.54806
SPFC018	0	Yes	Blood	MX1	2.43525
SPFC009	3	Yes	Blood	IFI27	4.199
SPFC009	3	Yes	Blood	MX1	5.83892
SPFC002	1	No	Blood	IFI27	-0.543034
SPFC002	1	No	Blood	MX1	-0.932386
SPFC019	7	Yes	Blood	IFI27	7.4133
SPFC019	7	Yes	Blood	MX1	1.25913
SPFC012	0	Yes	Blood	IFI27	-0.625833
SPFC012	0	Yes	Blood	MX1	-0.460056
SPFC001	10	Yes	Blood	IFI27	5.60241
SPFC001	10	Yes	Blood	MX1	0.0594125
SPFC014	0	Yes	Blood	IFI27	0.402124
SPFC014	0	Yes	Blood	MX1	-0.935329
SPFC020	14	Yes	Blood	IFI27	0.987009
SPFC020	14	Yes	Blood	MX1	-1.10841
SPFC004	0	Yes	Blood	IFI27	-0.939287
SPFC004	0	Yes	Blood	MX1	0.243667
SPFC018	7	Yes	Blood	IFI27	7.16335
SPFC018	7	Yes	Blood	MX1	2.94368
SPFC005	0	Yes	Blood	IFI27	-0.0703307
SPFC005	0	Yes	Blood	MX1	-0.276653
SPFC014	10	Yes	Blood	IFI27	6.08682
SPFC014	10	Yes	Blood	MX1	-0.313395
SPFC011	1	No	Blood	IFI27	-0.393529
SPFC011	1	No	Blood	MX1	-1.31417
SPFC011	10	No	Blood	IFI27	0.508103
SPFC011	10	No	Blood	MX1	-1.21776
SPFC007	7	Yes	Blood	IFI27	8.17009
SPFC007	7	Yes	Blood	MX1	1.61588
SPFC018	14	Yes	Blood	IFI27	5.4963
SPFC018	14	Yes	Blood	MX1	2.25586
SPFC005	7	Yes	Blood	IFI27	2.24487
SPFC005	7	Yes	Blood	MX1	5.39443
SPFC007	10	Yes	Blood	IFI27	5.00534
SPFC007	10	Yes	Blood	MX1	0.568441
SPFC013	7	No	Blood	IFI27	-0.149249
SPFC013	7	No	Blood	MX1	0.439288
SPFC012	28	Yes	Blood	IFI27	0.88869
SPFC012	28	Yes	Blood	MX1	-0.287529
SPFC006	2	Yes	Blood	IFI27	1.07321
SPFC006	2	Yes	Blood	MX1	6.06481
SPFC008	1	Yes	Blood	IFI27	0.41857
SPFC008	1	Yes	Blood	MX1	0.387008
SPFC001	1	Yes	Blood	IFI27	0.487741
SPFC001	1	Yes	Blood	MX1	0.157845
SPFC002	2	No	Blood	IFI27	-0.317605
SPFC002	2	No	Blood	MX1	-0.838942
SPFC013	0	No	Blood	IFI27	1.32503
SPFC013	0	No	Blood	MX1	0.932105
SPFC002	14	No	Blood	IFI27	0.334094
SPFC002	14	No	Blood	MX1	-1.42292
SPFC015	10	Yes	Blood	IFI27	2.6155
SPFC015	10	Yes	Blood	MX1	0.883424
SPFC004	1	Yes	Blood	IFI27	-0.11542
SPFC004	1	Yes	Blood	MX1	0.278355
SPFC008	3	Yes	Blood	IFI27	2.61865
SPFC008	3	Yes	Blood	MX1	6.17308
SPFC009	14	Yes	Blood	IFI27	1.23084
SPFC009	14	Yes	Blood	MX1	0.102321
SPFC003	0	Yes	Blood	IFI27	-0.873072
SPFC003	0	Yes	Blood	MX1	-0.585935
SPFC014	3	Yes	Blood	IFI27	1.14764
SPFC014	3	Yes	Blood	MX1	3.02174
SPFC016	7	Yes	Blood	IFI27	0.263153
SPFC016	7	Yes	Blood	MX1	-0.0259159
SPFC001	7	Yes	Blood	IFI27	7.51002
SPFC001	7	Yes	Blood	MX1	2.09847
SPFC019	1	Yes	Blood	IFI27	-0.957899
SPFC019	1	Yes	Blood	MX1	1.29163
SPFC008	0	Yes	Blood	IFI27	0.582015
SPFC008	0	Yes	Blood	MX1	0.338244
SPFC011	28	No	Blood	IFI27	0.932103
SPFC011	28	No	Blood	MX1	-0.685657
SPFC003	2	Yes	Blood	IFI27	-0.569817
SPFC003	2	Yes	Blood	MX1	0.226517
SPFC015	14	Yes	Blood	IFI27	1.15775
SPFC015	14	Yes	Blood	MX1	1.43812
SPFC019	3	Yes	Blood	IFI27	6.64119
SPFC019	3	Yes	Blood	MX1	4.21288
SPFC006	10	Yes	Blood	IFI27	2.86248
SPFC006	10	Yes	Blood	MX1	0.22932
SPFC002	3	No	Blood	IFI27	0.357836
SPFC002	3	No	Blood	MX1	-0.594793
SPFC013	14	No	Blood	IFI27	1.63821
SPFC013	14	No	Blood	MX1	0.573382
SPFC016	28	Yes	Blood	IFI27	-0.651268
SPFC016	28	Yes	Blood	MX1	-0.668617
SPFC013	2	No	Blood	IFI27	-0.797911
SPFC013	2	No	Blood	MX1	0.602855
SPFC020	0	Yes	Blood	IFI27	-0.75402
SPFC020	0	Yes	Blood	MX1	-1.5052
SPFC012	1	Yes	Blood	IFI27	0.263529
SPFC012	1	Yes	Blood	MX1	-0.433119
SPFC010	3	Yes	Blood	IFI27	4.57116
SPFC010	3	Yes	Blood	MX1	6.1709
SPFC014	14	Yes	Blood	IFI27	2.47315
SPFC014	14	Yes	Blood	MX1	-0.0891742
SPFC010	10	Yes	Blood	IFI27	6.47526
SPFC010	10	Yes	Blood	MX1	0.439743
SPFC016	10	Yes	Blood	IFI27	-0.0564916
SPFC016	10	Yes	Blood	MX1	-0.576743
SPFC015	2	Yes	Blood	IFI27	1.08243
SPFC015	2	Yes	Blood	MX1	5.69786
SPFC014	28	Yes	Blood	IFI27	0.380987
SPFC014	28	Yes	Blood	MX1	-0.559126
SPFC004	14	Yes	Blood	IFI27	1.26076
SPFC004	14	Yes	Blood	MX1	0.685227
SPFC001	28	Yes	Blood	IFI27	0.738727
SPFC001	28	Yes	Blood	MX1	0.262514
SPFC007	2	Yes	Blood	IFI27	1.4873
SPFC007	2	Yes	Blood	MX1	6.01691
HN004	1	Yes	Nose swab	IFI27	0.786513
HN006	1	No	Nose swab	IFI27	0.832442
HN013	1	Yes	Nose swab	IFI27	0.205157
HN019	1	Yes	Nose swab	IFI27	-0.0195332
HN031	1	No	Nose swab	IFI27	0.491266
HN037	1	Yes	Nose swab	IFI27	0.379325
HN059	1	Yes	Nose swab	IFI27	1.84508
HN060	1	Yes	Nose swab	IFI27	-1.03178
SPFC003	1	Yes	Nose swab	IFI27	-1.61324
SPFC005	1	Yes	Nose swab	IFI27	0.426454
SPFC007	1	Yes	Nose swab	IFI27	-0.176699
SPFC011	1	No	Nose swab	IFI27	-1.38436
SPFC013	1	No	Nose swab	IFI27	0.545654
SPFC015	1	Yes	Nose swab	IFI27	-0.138124
SPFC018	1	Yes	Nose swab	IFI27	0.844814
SPFC019	1	Yes	Nose swab	IFI27	-1.0556
SPFC020	1	Yes	Nose swab	IFI27	0.417799
HN004	2	Yes	Nose swab	IFI27	0.293304
HN006	2	No	Nose swab	IFI27	0.734217
HN013	2	Yes	Nose swab	IFI27	0.880348
HN019	2	Yes	Nose swab	IFI27	-0.769356
HN031	2	No	Nose swab	IFI27	0.661936
HN037	2	Yes	Nose swab	IFI27	-0.0386322
HN059	2	Yes	Nose swab	IFI27	1.38236
HN060	2	Yes	Nose swab	IFI27	2.36806
SPFC002	2	No	Nose swab	IFI27	0.642042
SPFC003	2	Yes	Nose swab	IFI27	0.00230884
SPFC005	2	Yes	Nose swab	IFI27	1.695
SPFC007	2	Yes	Nose swab	IFI27	-0.658748
SPFC011	2	No	Nose swab	IFI27	1.26329
SPFC013	2	No	Nose swab	IFI27	0.496672
SPFC015	2	Yes	Nose swab	IFI27	0.790241
SPFC018	2	Yes	Nose swab	IFI27	1.94823
SPFC019	2	Yes	Nose swab	IFI27	1.60271
SPFC020	2	Yes	Nose swab	IFI27	0.499281
HN004	3	Yes	Nose swab	IFI27	2.73886
HN006	3	No	Nose swab	IFI27	1.68632
HN013	3	Yes	Nose swab	IFI27	-0.198845
HN019	3	Yes	Nose swab	IFI27	1.71307
HN031	3	No	Nose swab	IFI27	0.306976
HN037	3	Yes	Nose swab	IFI27	0.360181
HN059	3	Yes	Nose swab	IFI27	2.29823
HN060	3	Yes	Nose swab	IFI27	1.92922
SPFC003	3	Yes	Nose swab	IFI27	1.45535
SPFC005	3	Yes	Nose swab	IFI27	1.45154
SPFC007	3	Yes	Nose swab	IFI27	2.9615
SPFC011	3	No	Nose swab	IFI27	-0.225653
SPFC013	3	No	Nose swab	IFI27	1.38325
SPFC015	3	Yes	Nose swab	IFI27	0.686298
SPFC018	3	Yes	Nose swab	IFI27	3.32929
SPFC019	3	Yes	Nose swab	IFI27	2.70222
SPFC020	3	Yes	Nose swab	IFI27	2.79088
HN006	7	No	Nose swab	IFI27	1.17231
HN013	7	Yes	Nose swab	IFI27	1.25846
HN019	7	Yes	Nose swab	IFI27	1.00889
HN031	7	No	Nose swab	IFI27	0.484398
HN037	7	Yes	Nose swab	IFI27	0.685799
HN059	7	Yes	Nose swab	IFI27	3.49483
HN060	7	Yes	Nose swab	IFI27	1.39946
SPFC003	7	Yes	Nose swab	IFI27	4.86582
SPFC005	7	Yes	Nose swab	IFI27	3.0395
SPFC007	7	Yes	Nose swab	IFI27	0.84848
SPFC011	7	No	Nose swab	IFI27	1.0853
SPFC013	7	No	Nose swab	IFI27	0.0770186
SPFC015	7	Yes	Nose swab	IFI27	1.48029
SPFC018	7	Yes	Nose swab	IFI27	1.83108
SPFC019	7	Yes	Nose swab	IFI27	2.53295
SPFC020	7	Yes	Nose swab	IFI27	1.96329
HN004	10	Yes	Nose swab	IFI27	0.16216
HN006	10	No	Nose swab	IFI27	0.260304
HN013	10	Yes	Nose swab	IFI27	2.28931
HN019	10	Yes	Nose swab	IFI27	-0.242673
HN031	10	No	Nose swab	IFI27	0.504878
HN037	10	Yes	Nose swab	IFI27	0.905144
HN059	10	Yes	Nose swab	IFI27	1.43709
HN060	10	Yes	Nose swab	IFI27	0.932568
SPFC002	10	No	Nose swab	IFI27	1.99597
SPFC003	10	Yes	Nose swab	IFI27	1.63271
SPFC007	10	Yes	Nose swab	IFI27	0.205566
SPFC011	10	No	Nose swab	IFI27	-1.44373
SPFC013	10	No	Nose swab	IFI27	1.69332
SPFC015	10	Yes	Nose swab	IFI27	0.229232
SPFC018	10	Yes	Nose swab	IFI27	1.37344
SPFC019	10	Yes	Nose swab	IFI27	0.498688
SPFC020	10	Yes	Nose swab	IFI27	0.730123
HN004	14	Yes	Nose swab	IFI27	0.0762781
HN006	14	No	Nose swab	IFI27	1.59655
HN013	14	Yes	Nose swab	IFI27	0.465216
HN031	14	No	Nose swab	IFI27	0.0424258
HN037	14	Yes	Nose swab	IFI27	-0.0704777
HN059	14	Yes	Nose swab	IFI27	1.0614
HN060	14	Yes	Nose swab	IFI27	-0.113125
SPFC002	14	No	Nose swab	IFI27	0.938367
SPFC003	14	Yes	Nose swab	IFI27	-0.579238
SPFC005	14	Yes	Nose swab	IFI27	0.643114
SPFC007	14	Yes	Nose swab	IFI27	-0.958565
SPFC011	14	No	Nose swab	IFI27	-0.446555
SPFC013	14	No	Nose swab	IFI27	-0.217081
SPFC015	14	Yes	Nose swab	IFI27	-1.21246
SPFC018	14	Yes	Nose swab	IFI27	1.68364
SPFC019	14	Yes	Nose swab	IFI27	-1.00552
SPFC020	14	Yes	Nose swab	IFI27	-1.17153
HN004	0	Yes	Nose swab	IFI27	0.298799
HN006	0	No	Nose swab	IFI27	1.65005
HN013	0	Yes	Nose swab	IFI27	-0.633611
HN019	0	Yes	Nose swab	IFI27	-0.708909
HN031	0	No	Nose swab	IFI27	0.0403156
HN037	0	Yes	Nose swab	IFI27	0.414202
HN059	0	Yes	Nose swab	IFI27	1.84629
HN060	0	Yes	Nose swab	IFI27	-0.543115
SPFC003	0	Yes	Nose swab	IFI27	-0.921134
SPFC005	0	Yes	Nose swab	IFI27	1.74679
SPFC007	0	Yes	Nose swab	IFI27	-1.35823
SPFC011	0	No	Nose swab	IFI27	-1.16346
SPFC013	0	No	Nose swab	IFI27	-0.341509
SPFC015	0	Yes	Nose swab	IFI27	-0.216336
SPFC018	0	Yes	Nose swab	IFI27	-0.907348
SPFC019	0	Yes	Nose swab	IFI27	0.351513
SPFC020	0	Yes	Nose swab	IFI27	0.44569
HN004	1	Yes	Nose swab	MX1	-0.598326
HN006	1	No	Nose swab	MX1	1.56571
HN013	1	Yes	Nose swab	MX1	-0.0475741
HN019	1	Yes	Nose swab	MX1	-0.628628
HN031	1	No	Nose swab	MX1	0.782886
HN037	1	Yes	Nose swab	MX1	2.53508
HN059	1	Yes	Nose swab	MX1	1.25955
HN060	1	Yes	Nose swab	MX1	0.831377
SPFC003	1	Yes	Nose swab	MX1	-0.432876
SPFC005	1	Yes	Nose swab	MX1	0.877233
SPFC007	1	Yes	Nose swab	MX1	-0.324648
SPFC011	1	No	Nose swab	MX1	-1.0911
SPFC013	1	No	Nose swab	MX1	1.89796
SPFC015	1	Yes	Nose swab	MX1	0.185192
SPFC018	1	Yes	Nose swab	MX1	-0.263549
SPFC019	1	Yes	Nose swab	MX1	0.780909
SPFC020	1	Yes	Nose swab	MX1	0.3315
HN004	2	Yes	Nose swab	MX1	0.0844548
HN006	2	No	Nose swab	MX1	0.193414
HN013	2	Yes	Nose swab	MX1	0.921911
HN019	2	Yes	Nose swab	MX1	-0.297694
HN031	2	No	Nose swab	MX1	0.709808
HN037	2	Yes	Nose swab	MX1	-0.433839
HN059	2	Yes	Nose swab	MX1	1.23182
HN060	2	Yes	Nose swab	MX1	1.68319
SPFC002	2	No	Nose swab	MX1	0.798328
SPFC003	2	Yes	Nose swab	MX1	1.42508
SPFC005	2	Yes	Nose swab	MX1	0.793458
SPFC007	2	Yes	Nose swab	MX1	0.138913
SPFC011	2	No	Nose swab	MX1	0.896422
SPFC013	2	No	Nose swab	MX1	0.12572
SPFC015	2	Yes	Nose swab	MX1	4.15653
SPFC018	2	Yes	Nose swab	MX1	3.63459
SPFC019	2	Yes	Nose swab	MX1	5.08036
SPFC020	2	Yes	Nose swab	MX1	0.692724
HN004	3	Yes	Nose swab	MX1	5.17305
HN006	3	No	Nose swab	MX1	0.438197
HN013	3	Yes	Nose swab	MX1	1.38361
HN019	3	Yes	Nose swab	MX1	4.31523
HN031	3	No	Nose swab	MX1	1.25478
HN037	3	Yes	Nose swab	MX1	1.9485
HN059	3	Yes	Nose swab	MX1	4.94682
HN060	3	Yes	Nose swab	MX1	4.92988
SPFC003	3	Yes	Nose swab	MX1	3.01977
SPFC005	3	Yes	Nose swab	MX1	0.98217
SPFC007	3	Yes	Nose swab	MX1	7.00672
SPFC011	3	No	Nose swab	MX1	0.332625
SPFC013	3	No	Nose swab	MX1	0.539912
SPFC015	3	Yes	Nose swab	MX1	2.3006
SPFC018	3	Yes	Nose swab	MX1	5.28367
SPFC019	3	Yes	Nose swab	MX1	4.86245
SPFC020	3	Yes	Nose swab	MX1	5.11556
HN006	7	No	Nose swab	MX1	1.85025
HN013	7	Yes	Nose swab	MX1	1.9535
HN019	7	Yes	Nose swab	MX1	2.2388
HN031	7	No	Nose swab	MX1	0.424219
HN037	7	Yes	Nose swab	MX1	1.70332
HN059	7	Yes	Nose swab	MX1	4.07168
HN060	7	Yes	Nose swab	MX1	2.26261
SPFC003	7	Yes	Nose swab	MX1	6.51617
SPFC005	7	Yes	Nose swab	MX1	5.93207
SPFC007	7	Yes	Nose swab	MX1	1.88725
SPFC011	7	No	Nose swab	MX1	-0.688272
SPFC013	7	No	Nose swab	MX1	0.966928
SPFC015	7	Yes	Nose swab	MX1	0.672924
SPFC018	7	Yes	Nose swab	MX1	2.34066
SPFC019	7	Yes	Nose swab	MX1	2.83095
SPFC020	7	Yes	Nose swab	MX1	0.545089
HN004	10	Yes	Nose swab	MX1	0.352904
HN006	10	No	Nose swab	MX1	0.799694
HN013	10	Yes	Nose swab	MX1	1.89864
HN019	10	Yes	Nose swab	MX1	0.830955
HN031	10	No	Nose swab	MX1	1.72247
HN037	10	Yes	Nose swab	MX1	1.83354
HN059	10	Yes	Nose swab	MX1	1.20336
HN060	10	Yes	Nose swab	MX1	0.719833
SPFC002	10	No	Nose swab	MX1	0.270484
SPFC003	10	Yes	Nose swab	MX1	0.639799
SPFC007	10	Yes	Nose swab	MX1	2.08371
SPFC011	10	No	Nose swab	MX1	-0.883946
SPFC013	10	No	Nose swab	MX1	2.47341
SPFC015	10	Yes	Nose swab	MX1	1.00855
SPFC018	10	Yes	Nose swab	MX1	1.58954
SPFC019	10	Yes	Nose swab	MX1	1.01607
SPFC020	10	Yes	Nose swab	MX1	0.714597
HN004	14	Yes	Nose swab	MX1	-0.870677
HN006	14	No	Nose swab	MX1	0.666664
HN013	14	Yes	Nose swab	MX1	-0.0564761
HN031	14	No	Nose swab	MX1	0.15753
HN037	14	Yes	Nose swab	MX1	0.190715
HN059	14	Yes	Nose swab	MX1	1.72659
HN060	14	Yes	Nose swab	MX1	0.54585
SPFC002	14	No	Nose swab	MX1	-0.716706
SPFC003	14	Yes	Nose swab	MX1	0.373279
SPFC005	14	Yes	Nose swab	MX1	1.38418
SPFC007	14	Yes	Nose swab	MX1	0.604953
SPFC011	14	No	Nose swab	MX1	-0.462922
SPFC013	14	No	Nose swab	MX1	0.105098
SPFC015	14	Yes	Nose swab	MX1	-1.08919
SPFC018	14	Yes	Nose swab	MX1	1.78028
SPFC019	14	Yes	Nose swab	MX1	-0.323867
SPFC020	14	Yes	Nose swab	MX1	0.264893
HN004	0	Yes	Nose swab	MX1	-0.948103
HN006	0	No	Nose swab	MX1	1.83865
HN013	0	Yes	Nose swab	MX1	-0.766637
HN019	0	Yes	Nose swab	MX1	-0.512326
HN031	0	No	Nose swab	MX1	-0.476218
HN037	0	Yes	Nose swab	MX1	0.673765
HN059	0	Yes	Nose swab	MX1	2.12968
HN060	0	Yes	Nose swab	MX1	0.231838
SPFC003	0	Yes	Nose swab	MX1	-0.227847
SPFC005	0	Yes	Nose swab	MX1	0.807504
SPFC007	0	Yes	Nose swab	MX1	0.105627
SPFC011	0	No	Nose swab	MX1	-1.5346
SPFC013	0	No	Nose swab	MX1	-0.288298
SPFC015	0	Yes	Nose swab	MX1	0.797516
SPFC018	0	Yes	Nose swab	MX1	-0.915146
SPFC019	0	Yes	Nose swab	MX1	0.068846
SPFC020	0	Yes	Nose swab	MX1	-0.984249

## Sheet: Fig7A(INSTINCTcohort)
Subject_ID	Time	Infection	Biomarker	Zscore
p_5	0	Yes	IFI27	3.67205
p_5	0	Yes	MX1	3.95813
p_9	0	Yes	IFI27	4.21991
p_9	0	Yes	MX1	4.54438
p_12	0	Yes	IFI27	0.247953
p_12	0	Yes	MX1	4.50944
p_17	0	Yes	IFI27	4.9462
p_17	0	Yes	MX1	4.26803
p_18	0	Yes	IFI27	-0.0347331
p_18	0	Yes	MX1	2.78194
p_29	0	Yes	IFI27	4.73646
p_29	0	Yes	MX1	2.04502
p_30	0	Yes	IFI27	4.6467
p_30	0	Yes	MX1	2.87366
p_31	0	Yes	IFI27	3.70591
p_31	0	Yes	MX1	0.879114
p_32	0	Yes	IFI27	0.528962
p_32	0	Yes	MX1	4.94989
p_34	0	Yes	IFI27	5.52748
p_34	0	Yes	MX1	3.52565
p_36	0	Yes	IFI27	4.41484
p_36	0	Yes	MX1	3.20298
p_37	0	Yes	IFI27	4.73141
p_37	0	Yes	MX1	4.25265
p_39	0	Yes	IFI27	5.53895
p_39	0	Yes	MX1	4.56986
p_41	0	Yes	IFI27	3.31245
p_41	0	Yes	MX1	4.91785
p_42	0	Yes	IFI27	3.7055
p_42	0	Yes	MX1	3.50095
p_43	0	Yes	IFI27	3.3292
p_43	0	Yes	MX1	4.65876
p_46	0	Yes	IFI27	2.84884
p_46	0	Yes	MX1	0.69252
p_47	0	Yes	IFI27	4.84672
p_47	0	Yes	MX1	3.72845
p_48	0	Yes	IFI27	3.81863
p_48	0	Yes	MX1	0.195391
p_49	0	Yes	IFI27	4.99031
p_49	0	Yes	MX1	2.84866
p_12	7	Yes	IFI27	3.64561
p_12	7	Yes	MX1	1.87798
p_17	7	Yes	IFI27	5.12643
p_17	7	Yes	MX1	2.91932
p_29	7	Yes	IFI27	1.15767
p_29	7	Yes	MX1	0.0939766
p_30	7	Yes	IFI27	5.0866
p_30	7	Yes	MX1	1.63698
p_31	7	Yes	IFI27	1.32399
p_31	7	Yes	MX1	-0.297687
p_32	7	Yes	IFI27	4.33051
p_32	7	Yes	MX1	2.04735
p_34	7	Yes	IFI27	4.69779
p_34	7	Yes	MX1	2.46269
p_36	7	Yes	IFI27	5.52072
p_36	7	Yes	MX1	2.87099
p_37	7	Yes	IFI27	3.17474
p_37	7	Yes	MX1	0.288182
p_39	7	Yes	IFI27	3.20352
p_39	7	Yes	MX1	0.466224
p_41	7	Yes	IFI27	4.88839
p_41	7	Yes	MX1	2.95263
p_42	7	Yes	IFI27	3.24496
p_42	7	Yes	MX1	1.8477
p_43	7	Yes	IFI27	6.23237
p_43	7	Yes	MX1	2.9076
p_46	7	Yes	IFI27	0.499219
p_46	7	Yes	MX1	0.142105
p_47	7	Yes	IFI27	3.77578
p_47	7	Yes	MX1	2.19128
p_48	7	Yes	IFI27	2.00691
p_48	7	Yes	MX1	1.69146
p_49	7	Yes	IFI27	0.859959
p_49	7	Yes	MX1	-0.112068
p_5	7	Yes	IFI27	4.49743
p_5	7	Yes	MX1	2.4827

## Sheet: Fig7B,S8(GSE68310)
Subject_ID	Time	infection	biomarker	Zscore	class
JR0021	NA	influenza A virus	MX1	-0.465903	Baseline
JR0021	NA	influenza A virus	IFI27	-0.346055	Baseline
JR0021	NA	influenza A virus	MX1_IFI27	-0.405979	Baseline
JR0023	NA	influenza A virus	MX1	-1.14908	Baseline
JR0023	NA	influenza A virus	IFI27	0.240143	Baseline
JR0023	NA	influenza A virus	MX1_IFI27	-0.454471	Baseline
JR0035	NA	influenza A virus	MX1	0.139179	Baseline
JR0035	NA	influenza A virus	IFI27	-0.111301	Baseline
JR0035	NA	influenza A virus	MX1_IFI27	0.0139386	Baseline
JR0053	NA	influenza A virus	MX1	0.994792	Baseline
JR0053	NA	influenza A virus	IFI27	0.143602	Baseline
JR0053	NA	influenza A virus	MX1_IFI27	0.569197	Baseline
JR0080	NA	influenza A virus	MX1	0.815007	Baseline
JR0080	NA	influenza A virus	IFI27	0.324182	Baseline
JR0080	NA	influenza A virus	MX1_IFI27	0.569595	Baseline
JR0082	NA	influenza A virus	MX1	-0.435683	Baseline
JR0082	NA	influenza A virus	IFI27	-0.48687	Baseline
JR0082	NA	influenza A virus	MX1_IFI27	-0.461277	Baseline
JR0158	NA	influenza A virus	MX1	-0.242229	Baseline
JR0158	NA	influenza A virus	IFI27	-0.401813	Baseline
JR0158	NA	influenza A virus	MX1_IFI27	-0.322021	Baseline
JR0167	NA	influenza A virus	MX1	1.02022	Baseline
JR0167	NA	influenza A virus	IFI27	-0.206949	Baseline
JR0167	NA	influenza A virus	MX1_IFI27	0.406638	Baseline
JR0198	NA	influenza A virus	MX1	-1.32868	Baseline
JR0198	NA	influenza A virus	IFI27	-0.152837	Baseline
JR0198	NA	influenza A virus	MX1_IFI27	-0.740758	Baseline
JR0215	NA	influenza A virus	MX1	0.519582	Baseline
JR0215	NA	influenza A virus	IFI27	-0.205639	Baseline
JR0215	NA	influenza A virus	MX1_IFI27	0.156972	Baseline
JR0225	NA	influenza A virus	MX1	-1.02589	Baseline
JR0225	NA	influenza A virus	IFI27	1.21834	Baseline
JR0225	NA	influenza A virus	MX1_IFI27	0.0962271	Baseline
JR0251	NA	influenza A virus	MX1	-1.03846	Baseline
JR0251	NA	influenza A virus	IFI27	-0.105198	Baseline
JR0251	NA	influenza A virus	MX1_IFI27	-0.571829	Baseline
JR0271	NA	influenza A virus	MX1	0.58559	Baseline
JR0271	NA	influenza A virus	IFI27	-0.313867	Baseline
JR0271	NA	influenza A virus	MX1_IFI27	0.135861	Baseline
JR0302	NA	influenza A virus	MX1	1.38324	Baseline
JR0302	NA	influenza A virus	IFI27	0.203715	Baseline
JR0302	NA	influenza A virus	MX1_IFI27	0.793479	Baseline
JR0308	NA	influenza A virus	MX1	2.91956	Baseline
JR0308	NA	influenza A virus	IFI27	0.256449	Baseline
JR0308	NA	influenza A virus	MX1_IFI27	1.58801	Baseline
JR0315	NA	influenza A virus	MX1	-0.290363	Baseline
JR0315	NA	influenza A virus	IFI27	-0.359866	Baseline
JR0315	NA	influenza A virus	MX1_IFI27	-0.325115	Baseline
JR0357	NA	influenza A virus	MX1	0.763338	Baseline
JR0357	NA	influenza A virus	IFI27	-0.439606	Baseline
JR0357	NA	influenza A virus	MX1_IFI27	0.161866	Baseline
JR0373	NA	influenza A virus	MX1	0.0828616	Baseline
JR0373	NA	influenza A virus	IFI27	0.623478	Baseline
JR0373	NA	influenza A virus	MX1_IFI27	0.35317	Baseline
JR0393	NA	influenza A virus	MX1	0.298244	Baseline
JR0393	NA	influenza A virus	IFI27	-0.371859	Baseline
JR0393	NA	influenza A virus	MX1_IFI27	-0.0368075	Baseline
JR0487	NA	influenza A virus	MX1	-0.485112	Baseline
JR0487	NA	influenza A virus	IFI27	-0.183079	Baseline
JR0487	NA	influenza A virus	MX1_IFI27	-0.334095	Baseline
JR0488	NA	influenza A virus	MX1	0.985681	Baseline
JR0488	NA	influenza A virus	IFI27	0.190013	Baseline
JR0488	NA	influenza A virus	MX1_IFI27	0.587847	Baseline
JR0516	NA	influenza A virus	MX1	-0.89595	Baseline
JR0516	NA	influenza A virus	IFI27	-0.169826	Baseline
JR0516	NA	influenza A virus	MX1_IFI27	-0.532888	Baseline
JR0538	NA	influenza A virus	MX1	-0.7659	Baseline
JR0538	NA	influenza A virus	IFI27	-0.523872	Baseline
JR0538	NA	influenza A virus	MX1_IFI27	-0.644886	Baseline
JR1089	NA	influenza A virus	MX1	-0.829975	Baseline
JR1089	NA	influenza A virus	IFI27	-0.348805	Baseline
JR1089	NA	influenza A virus	MX1_IFI27	-0.58939	Baseline
JR1132	NA	influenza A virus	MX1	-0.950114	Baseline
JR1132	NA	influenza A virus	IFI27	-0.451294	Baseline
JR1132	NA	influenza A virus	MX1_IFI27	-0.700704	Baseline
JR1182	NA	influenza A virus	MX1	0.134427	Baseline
JR1182	NA	influenza A virus	IFI27	-0.641547	Baseline
JR1182	NA	influenza A virus	MX1_IFI27	-0.25356	Baseline
JR1189	NA	influenza A virus	MX1	0.328168	Baseline
JR1189	NA	influenza A virus	IFI27	-0.324199	Baseline
JR1189	NA	influenza A virus	MX1_IFI27	0.00198467	Baseline
JR1200	NA	influenza A virus	MX1	-1.14307	Baseline
JR1200	NA	influenza A virus	IFI27	-0.460045	Baseline
JR1200	NA	influenza A virus	MX1_IFI27	-0.801556	Baseline
JR1273	NA	influenza A virus	MX1	-0.558472	Baseline
JR1273	NA	influenza A virus	IFI27	-0.406313	Baseline
JR1273	NA	influenza A virus	MX1_IFI27	-0.482393	Baseline
JR1407	NA	influenza A virus	MX1	-0.0366491	Baseline
JR1407	NA	influenza A virus	IFI27	-0.427126	Baseline
JR1407	NA	influenza A virus	MX1_IFI27	-0.231888	Baseline
JR1463	NA	influenza A virus	MX1	-1.31038	Baseline
JR1463	NA	influenza A virus	IFI27	-0.229582	Baseline
JR1463	NA	influenza A virus	MX1_IFI27	-0.769979	Baseline
JR1484	NA	influenza A virus	MX1	1.01931	Baseline
JR1484	NA	influenza A virus	IFI27	1.28011	Baseline
JR1484	NA	influenza A virus	MX1_IFI27	1.14971	Baseline
JR1527	NA	influenza A virus	MX1	-0.00161426	Baseline
JR1527	NA	influenza A virus	IFI27	1.48392	Baseline
JR1527	NA	influenza A virus	MX1_IFI27	0.741151	Baseline
JR1539	NA	influenza A virus	MX1	-1.60048	Baseline
JR1539	NA	influenza A virus	IFI27	-0.59301	Baseline
JR1539	NA	influenza A virus	MX1_IFI27	-1.09675	Baseline
JR1727	NA	influenza A virus	MX1	-0.26208	Baseline
JR1727	NA	influenza A virus	IFI27	0.192841	Baseline
JR1727	NA	influenza A virus	MX1_IFI27	-0.0346198	Baseline
JR1759	NA	influenza A virus	MX1	-0.387769	Baseline
JR1759	NA	influenza A virus	IFI27	-0.481235	Baseline
JR1759	NA	influenza A virus	MX1_IFI27	-0.434502	Baseline
JR1760	NA	influenza A virus	MX1	-0.74835	Baseline
JR1760	NA	influenza A virus	IFI27	-0.291304	Baseline
JR1760	NA	influenza A virus	MX1_IFI27	-0.519827	Baseline
JR1784	NA	influenza A virus	MX1	-0.364759	Baseline
JR1784	NA	influenza A virus	IFI27	-0.24809	Baseline
JR1784	NA	influenza A virus	MX1_IFI27	-0.306424	Baseline
JR1818	NA	influenza A virus	MX1	0.227754	Baseline
JR1818	NA	influenza A virus	IFI27	0.518898	Baseline
JR1818	NA	influenza A virus	MX1_IFI27	0.373326	Baseline
JR1825	NA	influenza A virus	MX1	0.0203555	Baseline
JR1825	NA	influenza A virus	IFI27	-0.325649	Baseline
JR1825	NA	influenza A virus	MX1_IFI27	-0.152647	Baseline
JR1866	NA	influenza A virus	MX1	1.51639	Baseline
JR1866	NA	influenza A virus	IFI27	1.31481	Baseline
JR1866	NA	influenza A virus	MX1_IFI27	1.4156	Baseline
JR1905	NA	influenza A virus	MX1	-0.250159	Baseline
JR1905	NA	influenza A virus	IFI27	-0.256454	Baseline
JR1905	NA	influenza A virus	MX1_IFI27	-0.253307	Baseline
JR1981	NA	influenza A virus	MX1	-0.720114	Baseline
JR1981	NA	influenza A virus	IFI27	-0.111195	Baseline
JR1981	NA	influenza A virus	MX1_IFI27	-0.415655	Baseline
JR1995	NA	influenza A virus	MX1	0.0133847	Baseline
JR1995	NA	influenza A virus	IFI27	-0.510738	Baseline
JR1995	NA	influenza A virus	MX1_IFI27	-0.248677	Baseline
JR0173	NA	influenza A virus and human coronavirus 229E	MX1	-0.384992	Baseline
JR0173	NA	influenza A virus and human coronavirus 229E	IFI27	0.422964	Baseline
JR0173	NA	influenza A virus and human coronavirus 229E	MX1_IFI27	0.0189857	Baseline
JR0033	NA	influenza A virus and human rhinovirus	MX1	-0.697191	Baseline
JR0033	NA	influenza A virus and human rhinovirus	IFI27	0.409904	Baseline
JR0033	NA	influenza A virus and human rhinovirus	MX1_IFI27	-0.143643	Baseline
JR0147	NA	influenza A virus and human rhinovirus	MX1	0.1809	Baseline
JR0147	NA	influenza A virus and human rhinovirus	IFI27	-0.409024	Baseline
JR0147	NA	influenza A virus and human rhinovirus	MX1_IFI27	-0.114062	Baseline
JR0174	NA	influenza A virus and human rhinovirus	MX1	-0.969542	Baseline
JR0174	NA	influenza A virus and human rhinovirus	IFI27	0.872563	Baseline
JR0174	NA	influenza A virus and human rhinovirus	MX1_IFI27	-0.0484896	Baseline
JR0199	NA	influenza A virus and human rhinovirus	MX1	0.422876	Baseline
JR0199	NA	influenza A virus and human rhinovirus	IFI27	-0.434275	Baseline
JR0199	NA	influenza A virus and human rhinovirus	MX1_IFI27	-0.00569986	Baseline
JR0311	NA	influenza A virus and human rhinovirus	MX1	-0.658861	Baseline
JR0311	NA	influenza A virus and human rhinovirus	IFI27	-0.415361	Baseline
JR0311	NA	influenza A virus and human rhinovirus	MX1_IFI27	-0.537111	Baseline
JR0354	NA	influenza A virus and human rhinovirus	MX1	0.732871	Baseline
JR0354	NA	influenza A virus and human rhinovirus	IFI27	-0.418603	Baseline
JR0354	NA	influenza A virus and human rhinovirus	MX1_IFI27	0.157134	Baseline
JR1152	NA	influenza A virus and human rhinovirus	MX1	0.0347878	Baseline
JR1152	NA	influenza A virus and human rhinovirus	IFI27	-0.525034	Baseline
JR1152	NA	influenza A virus and human rhinovirus	MX1_IFI27	-0.245123	Baseline
JR1178	NA	influenza A virus and human rhinovirus	MX1	-0.589092	Baseline
JR1178	NA	influenza A virus and human rhinovirus	IFI27	-0.412237	Baseline
JR1178	NA	influenza A virus and human rhinovirus	MX1_IFI27	-0.500665	Baseline
JR1364	NA	influenza A virus and human rhinovirus	MX1	-0.193801	Baseline
JR1364	NA	influenza A virus and human rhinovirus	IFI27	-0.451786	Baseline
JR1364	NA	influenza A virus and human rhinovirus	MX1_IFI27	-0.322794	Baseline
JR1724	NA	influenza A virus and human rhinovirus	MX1	0.666824	Baseline
JR1724	NA	influenza A virus and human rhinovirus	IFI27	-0.425333	Baseline
JR1724	NA	influenza A virus and human rhinovirus	MX1_IFI27	0.120746	Baseline
JR1730	NA	influenza A virus and human rhinovirus	MX1	0.393887	Baseline
JR1730	NA	influenza A virus and human rhinovirus	IFI27	-0.349994	Baseline
JR1730	NA	influenza A virus and human rhinovirus	MX1_IFI27	0.0219466	Baseline
JR1774	NA	influenza A virus and human rhinovirus	MX1	-1.27963	Baseline
JR1774	NA	influenza A virus and human rhinovirus	IFI27	-0.483033	Baseline
JR1774	NA	influenza A virus and human rhinovirus	MX1_IFI27	-0.881332	Baseline
JR1820	NA	influenza A virus and human rhinovirus	MX1	-1.5242	Baseline
JR1820	NA	influenza A virus and human rhinovirus	IFI27	-0.342253	Baseline
JR1820	NA	influenza A virus and human rhinovirus	MX1_IFI27	-0.933226	Baseline
JR1893	NA	influenza A virus and human rhinovirus	MX1	0.518249	Baseline
JR1893	NA	influenza A virus and human rhinovirus	IFI27	0.178617	Baseline
JR1893	NA	influenza A virus and human rhinovirus	MX1_IFI27	0.348433	Baseline
JR1949	NA	influenza A virus and human rhinovirus	MX1	-1.40062	Baseline
JR1949	NA	influenza A virus and human rhinovirus	IFI27	-0.376452	Baseline
JR1949	NA	influenza A virus and human rhinovirus	MX1_IFI27	-0.888536	Baseline
JR1829	NA	influenza A virus and human coronavirus OC43	MX1	0.13802	Baseline
JR1829	NA	influenza A virus and human coronavirus OC43	IFI27	-0.406384	Baseline
JR1829	NA	influenza A virus and human coronavirus OC43	MX1_IFI27	-0.134182	Baseline
JR1337	NA	influenza A virus and respiratory syncytial virus B	MX1	0.281971	Baseline
JR1337	NA	influenza A virus and respiratory syncytial virus B	IFI27	-0.156902	Baseline
JR1337	NA	influenza A virus and respiratory syncytial virus B	MX1_IFI27	0.0625344	Baseline
JR1412	NA	influenza B virus	MX1	0.480387	Baseline
JR1412	NA	influenza B virus	IFI27	-0.490844	Baseline
JR1412	NA	influenza B virus	MX1_IFI27	-0.00522834	Baseline
JR1491	NA	influenza B virus	MX1	0.952943	Baseline
JR1491	NA	influenza B virus	IFI27	-0.298405	Baseline
JR1491	NA	influenza B virus	MX1_IFI27	0.327269	Baseline
JR1939	NA	influenza B virus	MX1	-0.0754646	Baseline
JR1939	NA	influenza B virus	IFI27	-0.430293	Baseline
JR1939	NA	influenza B virus	MX1_IFI27	-0.252879	Baseline
JR1978	NA	influenza B virus	MX1	-0.618473	Baseline
JR1978	NA	influenza B virus	IFI27	-0.266606	Baseline
JR1978	NA	influenza B virus	MX1_IFI27	-0.44254	Baseline
JR1053	NA	influenza B virus and human rhinovirus	MX1	-1.06128	Baseline
JR1053	NA	influenza B virus and human rhinovirus	IFI27	-0.332147	Baseline
JR1053	NA	influenza B virus and human rhinovirus	MX1_IFI27	-0.696714	Baseline
JR1120	NA	influenza B virus and human rhinovirus	MX1	-0.540185	Baseline
JR1120	NA	influenza B virus and human rhinovirus	IFI27	-0.386132	Baseline
JR1120	NA	influenza B virus and human rhinovirus	MX1_IFI27	-0.463158	Baseline
JR1275	NA	influenza B virus and human rhinovirus	MX1	-0.926977	Baseline
JR1275	NA	influenza B virus and human rhinovirus	IFI27	-0.522152	Baseline
JR1275	NA	influenza B virus and human rhinovirus	MX1_IFI27	-0.724564	Baseline
JR1672	NA	influenza B virus and human rhinovirus	MX1	-0.951709	Baseline
JR1672	NA	influenza B virus and human rhinovirus	IFI27	-0.324931	Baseline
JR1672	NA	influenza B virus and human rhinovirus	MX1_IFI27	-0.63832	Baseline
JR1717	NA	influenza B virus and human rhinovirus	MX1	-0.536446	Baseline
JR1717	NA	influenza B virus and human rhinovirus	IFI27	-0.0655145	Baseline
JR1717	NA	influenza B virus and human rhinovirus	MX1_IFI27	-0.30098	Baseline
JR0336	NA	human coronavirus HKU1	MX1	-1.56726	Baseline
JR0336	NA	human coronavirus HKU1	IFI27	-0.562107	Baseline
JR0336	NA	human coronavirus HKU1	MX1_IFI27	-1.06468	Baseline
JR0148	NA	human rhinovirus	MX1	0.823977	Baseline
JR0148	NA	human rhinovirus	IFI27	-0.371981	Baseline
JR0148	NA	human rhinovirus	MX1_IFI27	0.225998	Baseline
JR0153	NA	human rhinovirus	MX1	-0.408474	Baseline
JR0153	NA	human rhinovirus	IFI27	-0.153865	Baseline
JR0153	NA	human rhinovirus	MX1_IFI27	-0.281169	Baseline
JR0154	NA	human rhinovirus	MX1	1.36262	Baseline
JR0154	NA	human rhinovirus	IFI27	-0.0587144	Baseline
JR0154	NA	human rhinovirus	MX1_IFI27	0.65195	Baseline
JR0176	NA	human rhinovirus	MX1	-0.455428	Baseline
JR0176	NA	human rhinovirus	IFI27	0.299446	Baseline
JR0176	NA	human rhinovirus	MX1_IFI27	-0.077991	Baseline
JR0223	NA	human rhinovirus	MX1	0.00551095	Baseline
JR0223	NA	human rhinovirus	IFI27	0.424428	Baseline
JR0223	NA	human rhinovirus	MX1_IFI27	0.214969	Baseline
JR0228	NA	human rhinovirus	MX1	-1.13354	Baseline
JR0228	NA	human rhinovirus	IFI27	0.0284214	Baseline
JR0228	NA	human rhinovirus	MX1_IFI27	-0.55256	Baseline
JR0276	NA	human rhinovirus	MX1	-0.188842	Baseline
JR0276	NA	human rhinovirus	IFI27	-0.473383	Baseline
JR0276	NA	human rhinovirus	MX1_IFI27	-0.331113	Baseline
JR0287	NA	human rhinovirus	MX1	0.614122	Baseline
JR0287	NA	human rhinovirus	IFI27	-0.420304	Baseline
JR0287	NA	human rhinovirus	MX1_IFI27	0.0969091	Baseline
JR0291	NA	human rhinovirus	MX1	-0.00571739	Baseline
JR0291	NA	human rhinovirus	IFI27	-0.366869	Baseline
JR0291	NA	human rhinovirus	MX1_IFI27	-0.186293	Baseline
JR0297	NA	human rhinovirus	MX1	1.30551	Baseline
JR0297	NA	human rhinovirus	IFI27	-0.0701086	Baseline
JR0297	NA	human rhinovirus	MX1_IFI27	0.617702	Baseline
JR0363	NA	human rhinovirus	MX1	3.97951	Baseline
JR0363	NA	human rhinovirus	IFI27	2.46698	Baseline
JR0363	NA	human rhinovirus	MX1_IFI27	3.22325	Baseline
JR0369	NA	human rhinovirus	MX1	2.67606	Baseline
JR0369	NA	human rhinovirus	IFI27	-0.109765	Baseline
JR0369	NA	human rhinovirus	MX1_IFI27	1.28315	Baseline
JR0374	NA	human rhinovirus	MX1	0.965084	Baseline
JR0374	NA	human rhinovirus	IFI27	-0.491947	Baseline
JR0374	NA	human rhinovirus	MX1_IFI27	0.236569	Baseline
JR0386	NA	human rhinovirus	MX1	-0.449845	Baseline
JR0386	NA	human rhinovirus	IFI27	0.855036	Baseline
JR0386	NA	human rhinovirus	MX1_IFI27	0.202595	Baseline
JR0392	NA	human rhinovirus	MX1	-0.616157	Baseline
JR0392	NA	human rhinovirus	IFI27	-0.548012	Baseline
JR0392	NA	human rhinovirus	MX1_IFI27	-0.582085	Baseline
JR0412	NA	human rhinovirus	MX1	1.31963	Baseline
JR0412	NA	human rhinovirus	IFI27	9.31107	Baseline
JR0412	NA	human rhinovirus	MX1_IFI27	5.31535	Baseline
JR0421	NA	human rhinovirus	MX1	-1.16056	Baseline
JR0421	NA	human rhinovirus	IFI27	-0.467341	Baseline
JR0421	NA	human rhinovirus	MX1_IFI27	-0.813952	Baseline
JR0510	NA	human rhinovirus	MX1	-0.469749	Baseline
JR0510	NA	human rhinovirus	IFI27	0.263972	Baseline
JR0510	NA	human rhinovirus	MX1_IFI27	-0.102889	Baseline
JR0526	NA	human rhinovirus	MX1	-1.00514	Baseline
JR0526	NA	human rhinovirus	IFI27	-0.603786	Baseline
JR0526	NA	human rhinovirus	MX1_IFI27	-0.804462	Baseline
JR1075	NA	human rhinovirus	MX1	-1.14379	Baseline
JR1075	NA	human rhinovirus	IFI27	-0.226004	Baseline
JR1075	NA	human rhinovirus	MX1_IFI27	-0.684894	Baseline
JR1091	NA	human rhinovirus	MX1	-0.645331	Baseline
JR1091	NA	human rhinovirus	IFI27	-0.341057	Baseline
JR1091	NA	human rhinovirus	MX1_IFI27	-0.493194	Baseline
JR1192	NA	human rhinovirus	MX1	0.758465	Baseline
JR1192	NA	human rhinovirus	IFI27	0.363808	Baseline
JR1192	NA	human rhinovirus	MX1_IFI27	0.561137	Baseline
JR1242	NA	human rhinovirus	MX1	1.06406	Baseline
JR1242	NA	human rhinovirus	IFI27	-0.404022	Baseline
JR1242	NA	human rhinovirus	MX1_IFI27	0.33002	Baseline
JR1292	NA	human rhinovirus	MX1	1.29865	Baseline
JR1292	NA	human rhinovirus	IFI27	-0.475678	Baseline
JR1292	NA	human rhinovirus	MX1_IFI27	0.411484	Baseline
JR1466	NA	human rhinovirus	MX1	-1.92592	Baseline
JR1466	NA	human rhinovirus	IFI27	-0.274856	Baseline
JR1466	NA	human rhinovirus	MX1_IFI27	-1.10039	Baseline
JR0209	NA	human rhinovirus and enterovirus	MX1	0.392039	Baseline
JR0209	NA	human rhinovirus and enterovirus	IFI27	-0.419976	Baseline
JR0209	NA	human rhinovirus and enterovirus	MX1_IFI27	-0.0139689	Baseline
JR0207	NA	human rhinovirus and human coronavirus HKU1	MX1	-0.345771	Baseline
JR0207	NA	human rhinovirus and human coronavirus HKU1	IFI27	-0.33179	Baseline
JR0207	NA	human rhinovirus and human coronavirus HKU1	MX1_IFI27	-0.33878	Baseline
JR1702	NA	human rhinovirus and human coronavirus HKU1	MX1	-0.332905	Baseline
JR1702	NA	human rhinovirus and human coronavirus HKU1	IFI27	-0.328957	Baseline
JR1702	NA	human rhinovirus and human coronavirus HKU1	MX1_IFI27	-0.330931	Baseline
JR1446	NA	human rhinovirus and human coronavirus NL63	MX1	-0.520942	Baseline
JR1446	NA	human rhinovirus and human coronavirus NL63	IFI27	-0.4248	Baseline
JR1446	NA	human rhinovirus and human coronavirus NL63	MX1_IFI27	-0.472871	Baseline
JR1145	NA	human rhinovirus and respiratory syncytial virus A	MX1	0.0508019	Baseline
JR1145	NA	human rhinovirus and respiratory syncytial virus A	IFI27	-0.104029	Baseline
JR1145	NA	human rhinovirus and respiratory syncytial virus A	MX1_IFI27	-0.0266138	Baseline
JR0471	NA	enterovirus	MX1	-0.722696	Baseline
JR0471	NA	enterovirus	IFI27	1.44974	Baseline
JR0471	NA	enterovirus	MX1_IFI27	0.363522	Baseline
JR1447	NA	human coronavirus NL63	MX1	0.0810064	Baseline
JR1447	NA	human coronavirus NL63	IFI27	1.97996	Baseline
JR1447	NA	human coronavirus NL63	MX1_IFI27	1.03048	Baseline
JR0547	NA	respiratory syncytial virus A	MX1	0.0427511	Baseline
JR0547	NA	respiratory syncytial virus A	IFI27	-0.59685	Baseline
JR0547	NA	respiratory syncytial virus A	MX1_IFI27	-0.27705	Baseline
JR0018	NA	our tests did not detect one of the viruses sought	MX1	-0.234806	Baseline
JR0018	NA	our tests did not detect one of the viruses sought	IFI27	0.659074	Baseline
JR0018	NA	our tests did not detect one of the viruses sought	MX1_IFI27	0.212134	Baseline
JR0039	NA	our tests did not detect one of the viruses sought	MX1	1.75485	Baseline
JR0039	NA	our tests did not detect one of the viruses sought	IFI27	0.811316	Baseline
JR0039	NA	our tests did not detect one of the viruses sought	MX1_IFI27	1.28308	Baseline
JR0043	NA	our tests did not detect one of the viruses sought	MX1	-0.200124	Baseline
JR0043	NA	our tests did not detect one of the viruses sought	IFI27	-0.1765	Baseline
JR0043	NA	our tests did not detect one of the viruses sought	MX1_IFI27	-0.188312	Baseline
JR0106	NA	our tests did not detect one of the viruses sought	MX1	2.45551	Baseline
JR0106	NA	our tests did not detect one of the viruses sought	IFI27	-0.170993	Baseline
JR0106	NA	our tests did not detect one of the viruses sought	MX1_IFI27	1.14226	Baseline
JR0151	NA	our tests did not detect one of the viruses sought	MX1	-0.764184	Baseline
JR0151	NA	our tests did not detect one of the viruses sought	IFI27	-0.279959	Baseline
JR0151	NA	our tests did not detect one of the viruses sought	MX1_IFI27	-0.522072	Baseline
JR0178	NA	our tests did not detect one of the viruses sought	MX1	-0.786071	Baseline
JR0178	NA	our tests did not detect one of the viruses sought	IFI27	-0.381303	Baseline
JR0178	NA	our tests did not detect one of the viruses sought	MX1_IFI27	-0.583687	Baseline
JR0224	NA	our tests did not detect one of the viruses sought	MX1	1.19082	Baseline
JR0224	NA	our tests did not detect one of the viruses sought	IFI27	0.215135	Baseline
JR0224	NA	our tests did not detect one of the viruses sought	MX1_IFI27	0.70298	Baseline
JR0301	NA	our tests did not detect one of the viruses sought	MX1	1.00431	Baseline
JR0301	NA	our tests did not detect one of the viruses sought	IFI27	0.183124	Baseline
JR0301	NA	our tests did not detect one of the viruses sought	MX1_IFI27	0.593716	Baseline
JR0319	NA	our tests did not detect one of the viruses sought	MX1	0.555842	Baseline
JR0319	NA	our tests did not detect one of the viruses sought	IFI27	-0.352688	Baseline
JR0319	NA	our tests did not detect one of the viruses sought	MX1_IFI27	0.101577	Baseline
JR0324	NA	our tests did not detect one of the viruses sought	MX1	2.27023	Baseline
JR0324	NA	our tests did not detect one of the viruses sought	IFI27	0.198425	Baseline
JR0324	NA	our tests did not detect one of the viruses sought	MX1_IFI27	1.23433	Baseline
JR0325	NA	our tests did not detect one of the viruses sought	MX1	-0.416391	Baseline
JR0325	NA	our tests did not detect one of the viruses sought	IFI27	-0.537419	Baseline
JR0325	NA	our tests did not detect one of the viruses sought	MX1_IFI27	-0.476905	Baseline
JR0438	NA	our tests did not detect one of the viruses sought	MX1	-0.156748	Baseline
JR0438	NA	our tests did not detect one of the viruses sought	IFI27	0.5746	Baseline
JR0438	NA	our tests did not detect one of the viruses sought	MX1_IFI27	0.208926	Baseline
JR0461	NA	our tests did not detect one of the viruses sought	MX1	-1.45834	Baseline
JR0461	NA	our tests did not detect one of the viruses sought	IFI27	0.10482	Baseline
JR0461	NA	our tests did not detect one of the viruses sought	MX1_IFI27	-0.676759	Baseline
JR0462	NA	our tests did not detect one of the viruses sought	MX1	-0.287498	Baseline
JR0462	NA	our tests did not detect one of the viruses sought	IFI27	-0.285236	Baseline
JR0462	NA	our tests did not detect one of the viruses sought	MX1_IFI27	-0.286367	Baseline
JR0496	NA	our tests did not detect one of the viruses sought	MX1	-0.250178	Baseline
JR0496	NA	our tests did not detect one of the viruses sought	IFI27	-0.364689	Baseline
JR0496	NA	our tests did not detect one of the viruses sought	MX1_IFI27	-0.307433	Baseline
JR0533	NA	our tests did not detect one of the viruses sought	MX1	-0.00592735	Baseline
JR0533	NA	our tests did not detect one of the viruses sought	IFI27	-0.390417	Baseline
JR0533	NA	our tests did not detect one of the viruses sought	MX1_IFI27	-0.198172	Baseline
JR1183	NA	our tests did not detect one of the viruses sought	MX1	-0.0857407	Baseline
JR1183	NA	our tests did not detect one of the viruses sought	IFI27	-0.434964	Baseline
JR1183	NA	our tests did not detect one of the viruses sought	MX1_IFI27	-0.260352	Baseline
JR1230	NA	our tests did not detect one of the viruses sought	MX1	0.817213	Baseline
JR1230	NA	our tests did not detect one of the viruses sought	IFI27	0.531535	Baseline
JR1230	NA	our tests did not detect one of the viruses sought	MX1_IFI27	0.674374	Baseline
JR1268	NA	our tests did not detect one of the viruses sought	MX1	-1.37156	Baseline
JR1268	NA	our tests did not detect one of the viruses sought	IFI27	-0.160474	Baseline
JR1268	NA	our tests did not detect one of the viruses sought	MX1_IFI27	-0.766018	Baseline
JR1424	NA	our tests did not detect one of the viruses sought	MX1	1.27097	Baseline
JR1424	NA	our tests did not detect one of the viruses sought	IFI27	1.66535	Baseline
JR1424	NA	our tests did not detect one of the viruses sought	MX1_IFI27	1.46816	Baseline
JR1459	NA	our tests did not detect one of the viruses sought	MX1	-0.40382	Baseline
JR1459	NA	our tests did not detect one of the viruses sought	IFI27	-0.291197	Baseline
JR1459	NA	our tests did not detect one of the viruses sought	MX1_IFI27	-0.347509	Baseline
JR1800	NA	our tests did not detect one of the viruses sought	MX1	1.84374	Baseline
JR1800	NA	our tests did not detect one of the viruses sought	IFI27	-0.0277824	Baseline
JR1800	NA	our tests did not detect one of the viruses sought	MX1_IFI27	0.907979	Baseline
JR1870	NA	our tests did not detect one of the viruses sought	MX1	0.741062	Baseline
JR1870	NA	our tests did not detect one of the viruses sought	IFI27	-0.572045	Baseline
JR1870	NA	our tests did not detect one of the viruses sought	MX1_IFI27	0.0845088	Baseline
JR0021	0	influenza A virus	MX1	5.69335	Respiratory virus infection
JR0021	0	influenza A virus	IFI27	6.75832	Respiratory virus infection
JR0021	0	influenza A virus	MX1_IFI27	6.22583	Respiratory virus infection
JR0021	2	influenza A virus	MX1	5.08352	Respiratory virus infection
JR0021	2	influenza A virus	IFI27	10.7281	Respiratory virus infection
JR0021	2	influenza A virus	MX1_IFI27	7.90582	Respiratory virus infection
JR0021	4	influenza A virus	MX1	3.72473	Respiratory virus infection
JR0021	4	influenza A virus	IFI27	7.67356	Respiratory virus infection
JR0021	4	influenza A virus	MX1_IFI27	5.69915	Respiratory virus infection
JR0021	6	influenza A virus	MX1	0.455962	Respiratory virus infection
JR0021	6	influenza A virus	IFI27	4.44008	Respiratory virus infection
JR0021	6	influenza A virus	MX1_IFI27	2.44802	Respiratory virus infection
JR0023	0	influenza A virus	MX1	5.8153	Respiratory virus infection
JR0023	0	influenza A virus	IFI27	9.65185	Respiratory virus infection
JR0023	0	influenza A virus	MX1_IFI27	7.73358	Respiratory virus infection
JR0023	2	influenza A virus	MX1	-0.106802	Respiratory virus infection
JR0023	2	influenza A virus	IFI27	5.374	Respiratory virus infection
JR0023	2	influenza A virus	MX1_IFI27	2.6336	Respiratory virus infection
JR0023	4	influenza A virus	MX1	4.11397	Respiratory virus infection
JR0023	4	influenza A virus	IFI27	13.1233	Respiratory virus infection
JR0023	4	influenza A virus	MX1_IFI27	8.61864	Respiratory virus infection
JR0023	6	influenza A virus	MX1	0.64121	Respiratory virus infection
JR0023	6	influenza A virus	IFI27	7.68959	Respiratory virus infection
JR0023	6	influenza A virus	MX1_IFI27	4.1654	Respiratory virus infection
JR0035	0	influenza A virus	MX1	3.65255	Respiratory virus infection
JR0035	0	influenza A virus	IFI27	12.0727	Respiratory virus infection
JR0035	0	influenza A virus	MX1_IFI27	7.86262	Respiratory virus infection
JR0035	2	influenza A virus	MX1	3.35796	Respiratory virus infection
JR0035	2	influenza A virus	IFI27	10.3662	Respiratory virus infection
JR0035	2	influenza A virus	MX1_IFI27	6.86209	Respiratory virus infection
JR0035	4	influenza A virus	MX1	0.00746974	Respiratory virus infection
JR0035	4	influenza A virus	IFI27	7.36816	Respiratory virus infection
JR0035	4	influenza A virus	MX1_IFI27	3.68781	Respiratory virus infection
JR0035	6	influenza A virus	MX1	-0.194978	Respiratory virus infection
JR0035	6	influenza A virus	IFI27	3.19734	Respiratory virus infection
JR0035	6	influenza A virus	MX1_IFI27	1.50118	Respiratory virus infection
JR0053	0	influenza A virus	MX1	6.33814	Respiratory virus infection
JR0053	0	influenza A virus	IFI27	11.1374	Respiratory virus infection
JR0053	0	influenza A virus	MX1_IFI27	8.73778	Respiratory virus infection
JR0053	2	influenza A virus	MX1	5.02071	Respiratory virus infection
JR0053	2	influenza A virus	IFI27	11.7611	Respiratory virus infection
JR0053	2	influenza A virus	MX1_IFI27	8.3909	Respiratory virus infection
JR0053	4	influenza A virus	MX1	2.54013	Respiratory virus infection
JR0053	4	influenza A virus	IFI27	11.0204	Respiratory virus infection
JR0053	4	influenza A virus	MX1_IFI27	6.78027	Respiratory virus infection
JR0053	6	influenza A virus	MX1	1.23061	Respiratory virus infection
JR0053	6	influenza A virus	IFI27	8.70642	Respiratory virus infection
JR0053	6	influenza A virus	MX1_IFI27	4.96852	Respiratory virus infection
JR0080	0	influenza A virus	MX1	5.77585	Respiratory virus infection
JR0080	0	influenza A virus	IFI27	10.1013	Respiratory virus infection
JR0080	0	influenza A virus	MX1_IFI27	7.93855	Respiratory virus infection
JR0080	2	influenza A virus	MX1	3.07063	Respiratory virus infection
JR0080	2	influenza A virus	IFI27	11.0689	Respiratory virus infection
JR0080	2	influenza A virus	MX1_IFI27	7.06975	Respiratory virus infection
JR0080	4	influenza A virus	MX1	0.382097	Respiratory virus infection
JR0080	4	influenza A virus	IFI27	6.51821	Respiratory virus infection
JR0080	4	influenza A virus	MX1_IFI27	3.45015	Respiratory virus infection
JR0080	6	influenza A virus	MX1	0.314509	Respiratory virus infection
JR0080	6	influenza A virus	IFI27	4.65908	Respiratory virus infection
JR0080	6	influenza A virus	MX1_IFI27	2.48679	Respiratory virus infection
JR0082	0	influenza A virus	MX1	5.59954	Respiratory virus infection
JR0082	0	influenza A virus	IFI27	6.97717	Respiratory virus infection
JR0082	0	influenza A virus	MX1_IFI27	6.28836	Respiratory virus infection
JR0082	2	influenza A virus	MX1	3.47279	Respiratory virus infection
JR0082	2	influenza A virus	IFI27	11.4313	Respiratory virus infection
JR0082	2	influenza A virus	MX1_IFI27	7.45205	Respiratory virus infection
JR0082	4	influenza A virus	MX1	2.40268	Respiratory virus infection
JR0082	4	influenza A virus	IFI27	9.27577	Respiratory virus infection
JR0082	4	influenza A virus	MX1_IFI27	5.83922	Respiratory virus infection
JR0082	6	influenza A virus	MX1	-0.158793	Respiratory virus infection
JR0082	6	influenza A virus	IFI27	5.05068	Respiratory virus infection
JR0082	6	influenza A virus	MX1_IFI27	2.44595	Respiratory virus infection
JR0158	0	influenza A virus	MX1	6.20739	Respiratory virus infection
JR0158	0	influenza A virus	IFI27	5.94785	Respiratory virus infection
JR0158	0	influenza A virus	MX1_IFI27	6.07762	Respiratory virus infection
JR0158	2	influenza A virus	MX1	4.23424	Respiratory virus infection
JR0158	2	influenza A virus	IFI27	12.3378	Respiratory virus infection
JR0158	2	influenza A virus	MX1_IFI27	8.28604	Respiratory virus infection
JR0158	4	influenza A virus	MX1	4.28598	Respiratory virus infection
JR0158	4	influenza A virus	IFI27	11.3385	Respiratory virus infection
JR0158	4	influenza A virus	MX1_IFI27	7.81222	Respiratory virus infection
JR0158	6	influenza A virus	MX1	1.69181	Respiratory virus infection
JR0158	6	influenza A virus	IFI27	7.75347	Respiratory virus infection
JR0158	6	influenza A virus	MX1_IFI27	4.72264	Respiratory virus infection
JR0167	0	influenza A virus	MX1	6.27578	Respiratory virus infection
JR0167	0	influenza A virus	IFI27	4.29467	Respiratory virus infection
JR0167	0	influenza A virus	MX1_IFI27	5.28522	Respiratory virus infection
JR0167	2	influenza A virus	MX1	2.62227	Respiratory virus infection
JR0167	2	influenza A virus	IFI27	10.6058	Respiratory virus infection
JR0167	2	influenza A virus	MX1_IFI27	6.61404	Respiratory virus infection
JR0167	4	influenza A virus	MX1	0.879002	Respiratory virus infection
JR0167	4	influenza A virus	IFI27	9.11982	Respiratory virus infection
JR0167	4	influenza A virus	MX1_IFI27	4.99941	Respiratory virus infection
JR0167	6	influenza A virus	MX1	0.495524	Respiratory virus infection
JR0167	6	influenza A virus	IFI27	4.3116	Respiratory virus infection
JR0167	6	influenza A virus	MX1_IFI27	2.40356	Respiratory virus infection
JR0198	0	influenza A virus	MX1	6.32841	Respiratory virus infection
JR0198	0	influenza A virus	IFI27	7.05676	Respiratory virus infection
JR0198	0	influenza A virus	MX1_IFI27	6.69258	Respiratory virus infection
JR0198	2	influenza A virus	MX1	3.51281	Respiratory virus infection
JR0198	2	influenza A virus	IFI27	12.7689	Respiratory virus infection
JR0198	2	influenza A virus	MX1_IFI27	8.14086	Respiratory virus infection
JR0198	4	influenza A virus	MX1	2.74403	Respiratory virus infection
JR0198	4	influenza A virus	IFI27	9.51448	Respiratory virus infection
JR0198	4	influenza A virus	MX1_IFI27	6.12925	Respiratory virus infection
JR0198	6	influenza A virus	MX1	0.712195	Respiratory virus infection
JR0198	6	influenza A virus	IFI27	8.41553	Respiratory virus infection
JR0198	6	influenza A virus	MX1_IFI27	4.56387	Respiratory virus infection
JR0215	0	influenza A virus	MX1	4.41704	Respiratory virus infection
JR0215	0	influenza A virus	IFI27	10.1757	Respiratory virus infection
JR0215	0	influenza A virus	MX1_IFI27	7.29639	Respiratory virus infection
JR0215	2	influenza A virus	MX1	1.47733	Respiratory virus infection
JR0215	2	influenza A virus	IFI27	7.51372	Respiratory virus infection
JR0215	2	influenza A virus	MX1_IFI27	4.49553	Respiratory virus infection
JR0215	6	influenza A virus	MX1	0.114641	Respiratory virus infection
JR0215	6	influenza A virus	IFI27	4.10647	Respiratory virus infection
JR0215	6	influenza A virus	MX1_IFI27	2.11056	Respiratory virus infection
JR0225	0	influenza A virus	MX1	6.37338	Respiratory virus infection
JR0225	0	influenza A virus	IFI27	11.3804	Respiratory virus infection
JR0225	0	influenza A virus	MX1_IFI27	8.87687	Respiratory virus infection
JR0225	2	influenza A virus	MX1	4.10074	Respiratory virus infection
JR0225	2	influenza A virus	IFI27	13.6402	Respiratory virus infection
JR0225	2	influenza A virus	MX1_IFI27	8.87049	Respiratory virus infection
JR0225	4	influenza A virus	MX1	2.9959	Respiratory virus infection
JR0225	4	influenza A virus	IFI27	12.1346	Respiratory virus infection
JR0225	4	influenza A virus	MX1_IFI27	7.56523	Respiratory virus infection
JR0225	6	influenza A virus	MX1	0.385984	Respiratory virus infection
JR0225	6	influenza A virus	IFI27	9.74598	Respiratory virus infection
JR0225	6	influenza A virus	MX1_IFI27	5.06598	Respiratory virus infection
JR0251	0	influenza A virus	MX1	6.7159	Respiratory virus infection
JR0251	0	influenza A virus	IFI27	4.24912	Respiratory virus infection
JR0251	0	influenza A virus	MX1_IFI27	5.48251	Respiratory virus infection
JR0251	2	influenza A virus	MX1	2.08894	Respiratory virus infection
JR0251	2	influenza A virus	IFI27	10.2172	Respiratory virus infection
JR0251	2	influenza A virus	MX1_IFI27	6.15309	Respiratory virus infection
JR0251	4	influenza A virus	MX1	3.6873	Respiratory virus infection
JR0251	4	influenza A virus	IFI27	9.2579	Respiratory virus infection
JR0251	4	influenza A virus	MX1_IFI27	6.4726	Respiratory virus infection
JR0251	6	influenza A virus	MX1	1.8545	Respiratory virus infection
JR0251	6	influenza A virus	IFI27	7.66307	Respiratory virus infection
JR0251	6	influenza A virus	MX1_IFI27	4.75878	Respiratory virus infection
JR0271	0	influenza A virus	MX1	5.9334	Respiratory virus infection
JR0271	0	influenza A virus	IFI27	10.1129	Respiratory virus infection
JR0271	0	influenza A virus	MX1_IFI27	8.02316	Respiratory virus infection
JR0271	2	influenza A virus	MX1	4.65583	Respiratory virus infection
JR0271	2	influenza A virus	IFI27	10.4145	Respiratory virus infection
JR0271	2	influenza A virus	MX1_IFI27	7.53515	Respiratory virus infection
JR0271	4	influenza A virus	MX1	1.2467	Respiratory virus infection
JR0271	4	influenza A virus	IFI27	8.01572	Respiratory virus infection
JR0271	4	influenza A virus	MX1_IFI27	4.63121	Respiratory virus infection
JR0271	6	influenza A virus	MX1	0.60497	Respiratory virus infection
JR0271	6	influenza A virus	IFI27	7.9843	Respiratory virus infection
JR0271	6	influenza A virus	MX1_IFI27	4.29464	Respiratory virus infection
JR0302	0	influenza A virus	MX1	5.69035	Respiratory virus infection
JR0302	0	influenza A virus	IFI27	11.4514	Respiratory virus infection
JR0302	0	influenza A virus	MX1_IFI27	8.57087	Respiratory virus infection
JR0302	2	influenza A virus	MX1	3.94242	Respiratory virus infection
JR0302	2	influenza A virus	IFI27	10.76	Respiratory virus infection
JR0302	2	influenza A virus	MX1_IFI27	7.35122	Respiratory virus infection
JR0302	4	influenza A virus	MX1	2.38519	Respiratory virus infection
JR0302	4	influenza A virus	IFI27	7.83357	Respiratory virus infection
JR0302	4	influenza A virus	MX1_IFI27	5.10938	Respiratory virus infection
JR0302	6	influenza A virus	MX1	0.903133	Respiratory virus infection
JR0302	6	influenza A virus	IFI27	7.40554	Respiratory virus infection
JR0302	6	influenza A virus	MX1_IFI27	4.15434	Respiratory virus infection
JR0308	0	influenza A virus	MX1	6.69401	Respiratory virus infection
JR0308	0	influenza A virus	IFI27	12.0855	Respiratory virus infection
JR0308	0	influenza A virus	MX1_IFI27	9.38974	Respiratory virus infection
JR0308	2	influenza A virus	MX1	4.24875	Respiratory virus infection
JR0308	2	influenza A virus	IFI27	13.1719	Respiratory virus infection
JR0308	2	influenza A virus	MX1_IFI27	8.7103	Respiratory virus infection
JR0308	4	influenza A virus	MX1	2.55015	Respiratory virus infection
JR0308	4	influenza A virus	IFI27	10.111	Respiratory virus infection
JR0308	4	influenza A virus	MX1_IFI27	6.33055	Respiratory virus infection
JR0308	6	influenza A virus	MX1	0.937173	Respiratory virus infection
JR0308	6	influenza A virus	IFI27	10.593	Respiratory virus infection
JR0308	6	influenza A virus	MX1_IFI27	5.76509	Respiratory virus infection
JR0315	0	influenza A virus	MX1	6.34471	Respiratory virus infection
JR0315	0	influenza A virus	IFI27	6.76725	Respiratory virus infection
JR0315	0	influenza A virus	MX1_IFI27	6.55598	Respiratory virus infection
JR0315	2	influenza A virus	MX1	3.63456	Respiratory virus infection
JR0315	2	influenza A virus	IFI27	11.0752	Respiratory virus infection
JR0315	2	influenza A virus	MX1_IFI27	7.3549	Respiratory virus infection
JR0315	4	influenza A virus	MX1	3.33865	Respiratory virus infection
JR0315	4	influenza A virus	IFI27	9.86426	Respiratory virus infection
JR0315	4	influenza A virus	MX1_IFI27	6.60145	Respiratory virus infection
JR0315	6	influenza A virus	MX1	0.492787	Respiratory virus infection
JR0315	6	influenza A virus	IFI27	8.76954	Respiratory virus infection
JR0315	6	influenza A virus	MX1_IFI27	4.63116	Respiratory virus infection
JR0357	0	influenza A virus	MX1	5.29889	Respiratory virus infection
JR0357	0	influenza A virus	IFI27	11.67	Respiratory virus infection
JR0357	0	influenza A virus	MX1_IFI27	8.48446	Respiratory virus infection
JR0357	2	influenza A virus	MX1	4.34044	Respiratory virus infection
JR0357	2	influenza A virus	IFI27	9.53267	Respiratory virus infection
JR0357	2	influenza A virus	MX1_IFI27	6.93656	Respiratory virus infection
JR0357	4	influenza A virus	MX1	1.26749	Respiratory virus infection
JR0357	4	influenza A virus	IFI27	6.5653	Respiratory virus infection
JR0357	4	influenza A virus	MX1_IFI27	3.9164	Respiratory virus infection
JR0357	6	influenza A virus	MX1	0.661391	Respiratory virus infection
JR0357	6	influenza A virus	IFI27	5.41887	Respiratory virus infection
JR0357	6	influenza A virus	MX1_IFI27	3.04013	Respiratory virus infection
JR0373	0	influenza A virus	MX1	6.35754	Respiratory virus infection
JR0373	0	influenza A virus	IFI27	3.57615	Respiratory virus infection
JR0373	0	influenza A virus	MX1_IFI27	4.96684	Respiratory virus infection
JR0373	2	influenza A virus	MX1	5.24416	Respiratory virus infection
JR0373	2	influenza A virus	IFI27	12.5336	Respiratory virus infection
JR0373	2	influenza A virus	MX1_IFI27	8.88891	Respiratory virus infection
JR0373	4	influenza A virus	MX1	4.00334	Respiratory virus infection
JR0373	4	influenza A virus	IFI27	10.8656	Respiratory virus infection
JR0373	4	influenza A virus	MX1_IFI27	7.43447	Respiratory virus infection
JR0393	0	influenza A virus	MX1	6.83833	Respiratory virus infection
JR0393	0	influenza A virus	IFI27	4.19983	Respiratory virus infection
JR0393	0	influenza A virus	MX1_IFI27	5.51908	Respiratory virus infection
JR0393	2	influenza A virus	MX1	3.66384	Respiratory virus infection
JR0393	2	influenza A virus	IFI27	11.0341	Respiratory virus infection
JR0393	2	influenza A virus	MX1_IFI27	7.34895	Respiratory virus infection
JR0393	4	influenza A virus	MX1	3.33272	Respiratory virus infection
JR0393	4	influenza A virus	IFI27	10.4765	Respiratory virus infection
JR0393	4	influenza A virus	MX1_IFI27	6.90459	Respiratory virus infection
JR0393	6	influenza A virus	MX1	0.904545	Respiratory virus infection
JR0393	6	influenza A virus	IFI27	7.12394	Respiratory virus infection
JR0393	6	influenza A virus	MX1_IFI27	4.01424	Respiratory virus infection
JR0487	0	influenza A virus	MX1	6.44971	Respiratory virus infection
JR0487	0	influenza A virus	IFI27	5.66877	Respiratory virus infection
JR0487	0	influenza A virus	MX1_IFI27	6.05924	Respiratory virus infection
JR0487	2	influenza A virus	MX1	3.32011	Respiratory virus infection
JR0487	2	influenza A virus	IFI27	12.1311	Respiratory virus infection
JR0487	2	influenza A virus	MX1_IFI27	7.7256	Respiratory virus infection
JR0487	4	influenza A virus	MX1	1.55191	Respiratory virus infection
JR0487	4	influenza A virus	IFI27	9.71819	Respiratory virus infection
JR0487	4	influenza A virus	MX1_IFI27	5.63505	Respiratory virus infection
JR0487	6	influenza A virus	MX1	0.117255	Respiratory virus infection
JR0487	6	influenza A virus	IFI27	9.23522	Respiratory virus infection
JR0487	6	influenza A virus	MX1_IFI27	4.67624	Respiratory virus infection
JR0488	0	influenza A virus	MX1	6.14024	Respiratory virus infection
JR0488	0	influenza A virus	IFI27	6.59166	Respiratory virus infection
JR0488	0	influenza A virus	MX1_IFI27	6.36595	Respiratory virus infection
JR0488	2	influenza A virus	MX1	3.43148	Respiratory virus infection
JR0488	2	influenza A virus	IFI27	11.0447	Respiratory virus infection
JR0488	2	influenza A virus	MX1_IFI27	7.23807	Respiratory virus infection
JR0488	4	influenza A virus	MX1	1.3332	Respiratory virus infection
JR0488	4	influenza A virus	IFI27	8.44865	Respiratory virus infection
JR0488	4	influenza A virus	MX1_IFI27	4.89093	Respiratory virus infection
JR0488	6	influenza A virus	MX1	0.60603	Respiratory virus infection
JR0488	6	influenza A virus	IFI27	4.46476	Respiratory virus infection
JR0488	6	influenza A virus	MX1_IFI27	2.5354	Respiratory virus infection
JR0516	0	influenza A virus	MX1	6.4382	Respiratory virus infection
JR0516	0	influenza A virus	IFI27	5.10191	Respiratory virus infection
JR0516	0	influenza A virus	MX1_IFI27	5.77006	Respiratory virus infection
JR0516	2	influenza A virus	MX1	5.51279	Respiratory virus infection
JR0516	2	influenza A virus	IFI27	12.2034	Respiratory virus infection
JR0516	2	influenza A virus	MX1_IFI27	8.85811	Respiratory virus infection
JR0516	4	influenza A virus	MX1	3.13255	Respiratory virus infection
JR0516	4	influenza A virus	IFI27	11.3554	Respiratory virus infection
JR0516	4	influenza A virus	MX1_IFI27	7.24396	Respiratory virus infection
JR0516	6	influenza A virus	MX1	1.01582	Respiratory virus infection
JR0516	6	influenza A virus	IFI27	8.33579	Respiratory virus infection
JR0516	6	influenza A virus	MX1_IFI27	4.67581	Respiratory virus infection
JR0538	0	influenza A virus	MX1	6.2649	Respiratory virus infection
JR0538	0	influenza A virus	IFI27	0.147021	Respiratory virus infection
JR0538	0	influenza A virus	MX1_IFI27	3.20596	Respiratory virus infection
JR0538	2	influenza A virus	MX1	4.50765	Respiratory virus infection
JR0538	2	influenza A virus	IFI27	7.86984	Respiratory virus infection
JR0538	2	influenza A virus	MX1_IFI27	6.18874	Respiratory virus infection
JR0538	4	influenza A virus	MX1	1.1098	Respiratory virus infection
JR0538	4	influenza A virus	IFI27	8.47819	Respiratory virus infection
JR0538	4	influenza A virus	MX1_IFI27	4.794	Respiratory virus infection
JR0538	6	influenza A virus	MX1	-0.349106	Respiratory virus infection
JR0538	6	influenza A virus	IFI27	2.67935	Respiratory virus infection
JR0538	6	influenza A virus	MX1_IFI27	1.16512	Respiratory virus infection
JR0608	0	influenza A virus	MX1	6.71312	Respiratory virus infection
JR0608	0	influenza A virus	IFI27	1.49506	Respiratory virus infection
JR0608	0	influenza A virus	MX1_IFI27	4.10409	Respiratory virus infection
JR0608	2	influenza A virus	MX1	5.81052	Respiratory virus infection
JR0608	2	influenza A virus	IFI27	12.4194	Respiratory virus infection
JR0608	2	influenza A virus	MX1_IFI27	9.11494	Respiratory virus infection
JR0608	4	influenza A virus	MX1	3.48078	Respiratory virus infection
JR0608	4	influenza A virus	IFI27	10.6008	Respiratory virus infection
JR0608	4	influenza A virus	MX1_IFI27	7.04079	Respiratory virus infection
JR0608	6	influenza A virus	MX1	1.74268	Respiratory virus infection
JR0608	6	influenza A virus	IFI27	8.08159	Respiratory virus infection
JR0608	6	influenza A virus	MX1_IFI27	4.91213	Respiratory virus infection
JR1089	0	influenza A virus	MX1	6.17359	Respiratory virus infection
JR1089	0	influenza A virus	IFI27	4.46249	Respiratory virus infection
JR1089	0	influenza A virus	MX1_IFI27	5.31804	Respiratory virus infection
JR1089	2	influenza A virus	MX1	3.84324	Respiratory virus infection
JR1089	2	influenza A virus	IFI27	12.7977	Respiratory virus infection
JR1089	2	influenza A virus	MX1_IFI27	8.32046	Respiratory virus infection
JR1089	4	influenza A virus	MX1	1.7835	Respiratory virus infection
JR1089	4	influenza A virus	IFI27	10.9967	Respiratory virus infection
JR1089	4	influenza A virus	MX1_IFI27	6.39009	Respiratory virus infection
JR1089	6	influenza A virus	MX1	-0.828616	Respiratory virus infection
JR1089	6	influenza A virus	IFI27	10.2069	Respiratory virus infection
JR1089	6	influenza A virus	MX1_IFI27	4.68912	Respiratory virus infection
JR1132	0	influenza A virus	MX1	5.71202	Respiratory virus infection
JR1132	0	influenza A virus	IFI27	13.7445	Respiratory virus infection
JR1132	0	influenza A virus	MX1_IFI27	9.72828	Respiratory virus infection
JR1132	2	influenza A virus	MX1	3.63956	Respiratory virus infection
JR1132	2	influenza A virus	IFI27	13.2963	Respiratory virus infection
JR1132	2	influenza A virus	MX1_IFI27	8.46791	Respiratory virus infection
JR1132	4	influenza A virus	MX1	1.51334	Respiratory virus infection
JR1132	4	influenza A virus	IFI27	11.6625	Respiratory virus infection
JR1132	4	influenza A virus	MX1_IFI27	6.58792	Respiratory virus infection
JR1132	6	influenza A virus	MX1	0.0671466	Respiratory virus infection
JR1132	6	influenza A virus	IFI27	10.3427	Respiratory virus infection
JR1132	6	influenza A virus	MX1_IFI27	5.20492	Respiratory virus infection
JR1182	0	influenza A virus	MX1	4.70483	Respiratory virus infection
JR1182	0	influenza A virus	IFI27	8.67807	Respiratory virus infection
JR1182	0	influenza A virus	MX1_IFI27	6.69145	Respiratory virus infection
JR1182	2	influenza A virus	MX1	3.97922	Respiratory virus infection
JR1182	2	influenza A virus	IFI27	10.6659	Respiratory virus infection
JR1182	2	influenza A virus	MX1_IFI27	7.32255	Respiratory virus infection
JR1182	4	influenza A virus	MX1	4.23527	Respiratory virus infection
JR1182	4	influenza A virus	IFI27	8.32775	Respiratory virus infection
JR1182	4	influenza A virus	MX1_IFI27	6.28151	Respiratory virus infection
JR1182	6	influenza A virus	MX1	0.898965	Respiratory virus infection
JR1182	6	influenza A virus	IFI27	6.096	Respiratory virus infection
JR1182	6	influenza A virus	MX1_IFI27	3.49748	Respiratory virus infection
JR1189	0	influenza A virus	MX1	6.00262	Respiratory virus infection
JR1189	0	influenza A virus	IFI27	1.8205	Respiratory virus infection
JR1189	0	influenza A virus	MX1_IFI27	3.91156	Respiratory virus infection
JR1189	2	influenza A virus	MX1	3.40589	Respiratory virus infection
JR1189	2	influenza A virus	IFI27	11.0494	Respiratory virus infection
JR1189	2	influenza A virus	MX1_IFI27	7.22765	Respiratory virus infection
JR1189	4	influenza A virus	MX1	1.10574	Respiratory virus infection
JR1189	4	influenza A virus	IFI27	8.48254	Respiratory virus infection
JR1189	4	influenza A virus	MX1_IFI27	4.79414	Respiratory virus infection
JR1189	6	influenza A virus	MX1	-0.339256	Respiratory virus infection
JR1189	6	influenza A virus	IFI27	4.78158	Respiratory virus infection
JR1189	6	influenza A virus	MX1_IFI27	2.22116	Respiratory virus infection
JR1200	0	influenza A virus	MX1	6.52124	Respiratory virus infection
JR1200	0	influenza A virus	IFI27	5.98192	Respiratory virus infection
JR1200	0	influenza A virus	MX1_IFI27	6.25158	Respiratory virus infection
JR1200	2	influenza A virus	MX1	4.17561	Respiratory virus infection
JR1200	2	influenza A virus	IFI27	11.8185	Respiratory virus infection
JR1200	2	influenza A virus	MX1_IFI27	7.99707	Respiratory virus infection
JR1200	4	influenza A virus	MX1	2.11743	Respiratory virus infection
JR1200	4	influenza A virus	IFI27	8.44845	Respiratory virus infection
JR1200	4	influenza A virus	MX1_IFI27	5.28294	Respiratory virus infection
JR1200	6	influenza A virus	MX1	-0.110911	Respiratory virus infection
JR1200	6	influenza A virus	IFI27	4.64864	Respiratory virus infection
JR1200	6	influenza A virus	MX1_IFI27	2.26886	Respiratory virus infection
JR1273	2	influenza A virus	MX1	1.74891	Respiratory virus infection
JR1273	2	influenza A virus	IFI27	11.1349	Respiratory virus infection
JR1273	2	influenza A virus	MX1_IFI27	6.44191	Respiratory virus infection
JR1273	4	influenza A virus	MX1	-0.364555	Respiratory virus infection
JR1273	4	influenza A virus	IFI27	8.78211	Respiratory virus infection
JR1273	4	influenza A virus	MX1_IFI27	4.20878	Respiratory virus infection
JR1273	6	influenza A virus	MX1	-0.754144	Respiratory virus infection
JR1273	6	influenza A virus	IFI27	6.57777	Respiratory virus infection
JR1273	6	influenza A virus	MX1_IFI27	2.91181	Respiratory virus infection
JR1407	0	influenza A virus	MX1	4.26783	Respiratory virus infection
JR1407	0	influenza A virus	IFI27	8.15604	Respiratory virus infection
JR1407	0	influenza A virus	MX1_IFI27	6.21194	Respiratory virus infection
JR1407	2	influenza A virus	MX1	5.09049	Respiratory virus infection
JR1407	2	influenza A virus	IFI27	13.1843	Respiratory virus infection
JR1407	2	influenza A virus	MX1_IFI27	9.13739	Respiratory virus infection
JR1407	4	influenza A virus	MX1	3.86356	Respiratory virus infection
JR1407	4	influenza A virus	IFI27	10.4882	Respiratory virus infection
JR1407	4	influenza A virus	MX1_IFI27	7.1759	Respiratory virus infection
JR1407	6	influenza A virus	MX1	0.774906	Respiratory virus infection
JR1407	6	influenza A virus	IFI27	9.44653	Respiratory virus infection
JR1407	6	influenza A virus	MX1_IFI27	5.11072	Respiratory virus infection
JR1463	0	influenza A virus	MX1	5.38779	Respiratory virus infection
JR1463	0	influenza A virus	IFI27	9.22393	Respiratory virus infection
JR1463	0	influenza A virus	MX1_IFI27	7.30586	Respiratory virus infection
JR1463	2	influenza A virus	MX1	3.63437	Respiratory virus infection
JR1463	2	influenza A virus	IFI27	11.8178	Respiratory virus infection
JR1463	2	influenza A virus	MX1_IFI27	7.7261	Respiratory virus infection
JR1463	4	influenza A virus	MX1	-0.396601	Respiratory virus infection
JR1463	4	influenza A virus	IFI27	6.81232	Respiratory virus infection
JR1463	4	influenza A virus	MX1_IFI27	3.20786	Respiratory virus infection
JR1463	6	influenza A virus	MX1	-1.03611	Respiratory virus infection
JR1463	6	influenza A virus	IFI27	2.74542	Respiratory virus infection
JR1463	6	influenza A virus	MX1_IFI27	0.854655	Respiratory virus infection
JR1484	0	influenza A virus	MX1	5.57602	Respiratory virus infection
JR1484	0	influenza A virus	IFI27	4.355	Respiratory virus infection
JR1484	0	influenza A virus	MX1_IFI27	4.96551	Respiratory virus infection
JR1484	2	influenza A virus	MX1	1.63342	Respiratory virus infection
JR1484	2	influenza A virus	IFI27	11.3914	Respiratory virus infection
JR1484	2	influenza A virus	MX1_IFI27	6.51242	Respiratory virus infection
JR1484	4	influenza A virus	MX1	3.16173	Respiratory virus infection
JR1484	4	influenza A virus	IFI27	10.3597	Respiratory virus infection
JR1484	4	influenza A virus	MX1_IFI27	6.76071	Respiratory virus infection
JR1484	6	influenza A virus	MX1	0.211545	Respiratory virus infection
JR1484	6	influenza A virus	IFI27	11.3364	Respiratory virus infection
JR1484	6	influenza A virus	MX1_IFI27	5.77399	Respiratory virus infection
JR1527	2	influenza A virus	MX1	2.97979	Respiratory virus infection
JR1527	2	influenza A virus	IFI27	13.8295	Respiratory virus infection
JR1527	2	influenza A virus	MX1_IFI27	8.40462	Respiratory virus infection
JR1527	4	influenza A virus	MX1	2.75802	Respiratory virus infection
JR1527	4	influenza A virus	IFI27	11.4719	Respiratory virus infection
JR1527	4	influenza A virus	MX1_IFI27	7.11497	Respiratory virus infection
JR1527	6	influenza A virus	MX1	1.68887	Respiratory virus infection
JR1527	6	influenza A virus	IFI27	11.6724	Respiratory virus infection
JR1527	6	influenza A virus	MX1_IFI27	6.68065	Respiratory virus infection
JR1539	2	influenza A virus	MX1	3.25708	Respiratory virus infection
JR1539	2	influenza A virus	IFI27	10.5743	Respiratory virus infection
JR1539	2	influenza A virus	MX1_IFI27	6.91572	Respiratory virus infection
JR1727	0	influenza A virus	MX1	5.95403	Respiratory virus infection
JR1727	0	influenza A virus	IFI27	10.9342	Respiratory virus infection
JR1727	0	influenza A virus	MX1_IFI27	8.44412	Respiratory virus infection
JR1727	2	influenza A virus	MX1	2.2087	Respiratory virus infection
JR1727	2	influenza A virus	IFI27	11.9743	Respiratory virus infection
JR1727	2	influenza A virus	MX1_IFI27	7.09152	Respiratory virus infection
JR1727	4	influenza A virus	MX1	-0.163176	Respiratory virus infection
JR1727	4	influenza A virus	IFI27	8.20962	Respiratory virus infection
JR1727	4	influenza A virus	MX1_IFI27	4.02322	Respiratory virus infection
JR1727	6	influenza A virus	MX1	-0.156627	Respiratory virus infection
JR1727	6	influenza A virus	IFI27	7.66022	Respiratory virus infection
JR1727	6	influenza A virus	MX1_IFI27	3.7518	Respiratory virus infection
JR1759	0	influenza A virus	MX1	6.17762	Respiratory virus infection
JR1759	0	influenza A virus	IFI27	6.46505	Respiratory virus infection
JR1759	0	influenza A virus	MX1_IFI27	6.32133	Respiratory virus infection
JR1759	2	influenza A virus	MX1	1.25277	Respiratory virus infection
JR1759	2	influenza A virus	IFI27	12.2339	Respiratory virus infection
JR1759	2	influenza A virus	MX1_IFI27	6.74332	Respiratory virus infection
JR1759	6	influenza A virus	MX1	0.0828283	Respiratory virus infection
JR1759	6	influenza A virus	IFI27	9.10168	Respiratory virus infection
JR1759	6	influenza A virus	MX1_IFI27	4.59225	Respiratory virus infection
JR1760	0	influenza A virus	MX1	6.23031	Respiratory virus infection
JR1760	0	influenza A virus	IFI27	10.3616	Respiratory virus infection
JR1760	0	influenza A virus	MX1_IFI27	8.29595	Respiratory virus infection
JR1760	2	influenza A virus	MX1	1.99579	Respiratory virus infection
JR1760	2	influenza A virus	IFI27	12.1948	Respiratory virus infection
JR1760	2	influenza A virus	MX1_IFI27	7.09531	Respiratory virus infection
JR1760	4	influenza A virus	MX1	2.44293	Respiratory virus infection
JR1760	4	influenza A virus	IFI27	11.1012	Respiratory virus infection
JR1760	4	influenza A virus	MX1_IFI27	6.77208	Respiratory virus infection
JR1760	6	influenza A virus	MX1	0.803309	Respiratory virus infection
JR1760	6	influenza A virus	IFI27	3.69804	Respiratory virus infection
JR1760	6	influenza A virus	MX1_IFI27	2.25068	Respiratory virus infection
JR1784	0	influenza A virus	MX1	5.52833	Respiratory virus infection
JR1784	0	influenza A virus	IFI27	11.8522	Respiratory virus infection
JR1784	0	influenza A virus	MX1_IFI27	8.69026	Respiratory virus infection
JR1784	2	influenza A virus	MX1	4.03249	Respiratory virus infection
JR1784	2	influenza A virus	IFI27	12.031	Respiratory virus infection
JR1784	2	influenza A virus	MX1_IFI27	8.03173	Respiratory virus infection
JR1784	4	influenza A virus	MX1	2.21668	Respiratory virus infection
JR1784	4	influenza A virus	IFI27	9.05497	Respiratory virus infection
JR1784	4	influenza A virus	MX1_IFI27	5.63583	Respiratory virus infection
JR1784	6	influenza A virus	MX1	-1.10479	Respiratory virus infection
JR1784	6	influenza A virus	IFI27	7.02548	Respiratory virus infection
JR1784	6	influenza A virus	MX1_IFI27	2.96034	Respiratory virus infection
JR1818	0	influenza A virus	MX1	5.45483	Respiratory virus infection
JR1818	0	influenza A virus	IFI27	13.8681	Respiratory virus infection
JR1818	0	influenza A virus	MX1_IFI27	9.66146	Respiratory virus infection
JR1818	2	influenza A virus	MX1	2.4331	Respiratory virus infection
JR1818	2	influenza A virus	IFI27	13.8046	Respiratory virus infection
JR1818	2	influenza A virus	MX1_IFI27	8.11886	Respiratory virus infection
JR1825	0	influenza A virus	MX1	5.24123	Respiratory virus infection
JR1825	0	influenza A virus	IFI27	1.3947	Respiratory virus infection
JR1825	0	influenza A virus	MX1_IFI27	3.31796	Respiratory virus infection
JR1825	2	influenza A virus	MX1	3.88654	Respiratory virus infection
JR1825	2	influenza A virus	IFI27	8.43427	Respiratory virus infection
JR1825	2	influenza A virus	MX1_IFI27	6.16041	Respiratory virus infection
JR1825	4	influenza A virus	MX1	3.47703	Respiratory virus infection
JR1825	4	influenza A virus	IFI27	7.98285	Respiratory virus infection
JR1825	4	influenza A virus	MX1_IFI27	5.72994	Respiratory virus infection
JR1825	6	influenza A virus	MX1	0.369447	Respiratory virus infection
JR1825	6	influenza A virus	IFI27	6.36751	Respiratory virus infection
JR1825	6	influenza A virus	MX1_IFI27	3.36848	Respiratory virus infection
JR1866	0	influenza A virus	MX1	4.05314	Respiratory virus infection
JR1866	0	influenza A virus	IFI27	11.6259	Respiratory virus infection
JR1866	0	influenza A virus	MX1_IFI27	7.83951	Respiratory virus infection
JR1866	2	influenza A virus	MX1	4.04419	Respiratory virus infection
JR1866	2	influenza A virus	IFI27	11.3118	Respiratory virus infection
JR1866	2	influenza A virus	MX1_IFI27	7.67797	Respiratory virus infection
JR1866	4	influenza A virus	MX1	1.76839	Respiratory virus infection
JR1866	4	influenza A virus	IFI27	8.58954	Respiratory virus infection
JR1866	4	influenza A virus	MX1_IFI27	5.17896	Respiratory virus infection
JR1866	6	influenza A virus	MX1	-0.845093	Respiratory virus infection
JR1866	6	influenza A virus	IFI27	8.02844	Respiratory virus infection
JR1866	6	influenza A virus	MX1_IFI27	3.59167	Respiratory virus infection
JR1905	0	influenza A virus	MX1	5.71868	Respiratory virus infection
JR1905	0	influenza A virus	IFI27	3.73284	Respiratory virus infection
JR1905	0	influenza A virus	MX1_IFI27	4.72576	Respiratory virus infection
JR1905	2	influenza A virus	MX1	5.3436	Respiratory virus infection
JR1905	2	influenza A virus	IFI27	9.14179	Respiratory virus infection
JR1905	2	influenza A virus	MX1_IFI27	7.2427	Respiratory virus infection
JR1905	4	influenza A virus	MX1	0.750966	Respiratory virus infection
JR1905	4	influenza A virus	IFI27	8.01389	Respiratory virus infection
JR1905	4	influenza A virus	MX1_IFI27	4.38243	Respiratory virus infection
JR1905	6	influenza A virus	MX1	-0.186159	Respiratory virus infection
JR1905	6	influenza A virus	IFI27	5.99777	Respiratory virus infection
JR1905	6	influenza A virus	MX1_IFI27	2.90581	Respiratory virus infection
JR1981	0	influenza A virus	MX1	4.79075	Respiratory virus infection
JR1981	0	influenza A virus	IFI27	12.53	Respiratory virus infection
JR1981	0	influenza A virus	MX1_IFI27	8.66038	Respiratory virus infection
JR1981	2	influenza A virus	MX1	0.337948	Respiratory virus infection
JR1981	2	influenza A virus	IFI27	12.6198	Respiratory virus infection
JR1981	2	influenza A virus	MX1_IFI27	6.47889	Respiratory virus infection
JR1981	4	influenza A virus	MX1	-0.429363	Respiratory virus infection
JR1981	4	influenza A virus	IFI27	6.46641	Respiratory virus infection
JR1981	4	influenza A virus	MX1_IFI27	3.01852	Respiratory virus infection
JR1981	6	influenza A virus	MX1	0.382052	Respiratory virus infection
JR1981	6	influenza A virus	IFI27	1.56548	Respiratory virus infection
JR1981	6	influenza A virus	MX1_IFI27	0.973767	Respiratory virus infection
JR1995	0	influenza A virus	MX1	4.87971	Respiratory virus infection
JR1995	0	influenza A virus	IFI27	12.0917	Respiratory virus infection
JR1995	0	influenza A virus	MX1_IFI27	8.48569	Respiratory virus infection
JR1995	2	influenza A virus	MX1	3.59327	Respiratory virus infection
JR1995	2	influenza A virus	IFI27	11.013	Respiratory virus infection
JR1995	2	influenza A virus	MX1_IFI27	7.30312	Respiratory virus infection
JR1995	4	influenza A virus	MX1	2.46758	Respiratory virus infection
JR1995	4	influenza A virus	IFI27	8.33803	Respiratory virus infection
JR1995	4	influenza A virus	MX1_IFI27	5.40281	Respiratory virus infection
JR1995	6	influenza A virus	MX1	0.554956	Respiratory virus infection
JR1995	6	influenza A virus	IFI27	7.61949	Respiratory virus infection
JR1995	6	influenza A virus	MX1_IFI27	4.08722	Respiratory virus infection
JR0173	0	influenza A virus and human coronavirus 229E	MX1	4.77246	Respiratory virus infection
JR0173	0	influenza A virus and human coronavirus 229E	IFI27	8.59148	Respiratory virus infection
JR0173	0	influenza A virus and human coronavirus 229E	MX1_IFI27	6.68197	Respiratory virus infection
JR0173	2	influenza A virus and human coronavirus 229E	MX1	-0.242819	Respiratory virus infection
JR0173	2	influenza A virus and human coronavirus 229E	IFI27	10.4727	Respiratory virus infection
JR0173	2	influenza A virus and human coronavirus 229E	MX1_IFI27	5.11492	Respiratory virus infection
JR0173	4	influenza A virus and human coronavirus 229E	MX1	-0.17489	Respiratory virus infection
JR0173	4	influenza A virus and human coronavirus 229E	IFI27	5.65611	Respiratory virus infection
JR0173	4	influenza A virus and human coronavirus 229E	MX1_IFI27	2.74061	Respiratory virus infection
JR0173	6	influenza A virus and human coronavirus 229E	MX1	-0.40657	Respiratory virus infection
JR0173	6	influenza A virus and human coronavirus 229E	IFI27	1.60462	Respiratory virus infection
JR0173	6	influenza A virus and human coronavirus 229E	MX1_IFI27	0.599027	Respiratory virus infection
JR0033	0	influenza A virus and human rhinovirus	MX1	6.10776	Respiratory virus infection
JR0033	0	influenza A virus and human rhinovirus	IFI27	12.4093	Respiratory virus infection
JR0033	0	influenza A virus and human rhinovirus	MX1_IFI27	9.25855	Respiratory virus infection
JR0033	2	influenza A virus and human rhinovirus	MX1	3.79444	Respiratory virus infection
JR0033	2	influenza A virus and human rhinovirus	IFI27	14.1154	Respiratory virus infection
JR0033	2	influenza A virus and human rhinovirus	MX1_IFI27	8.9549	Respiratory virus infection
JR0033	4	influenza A virus and human rhinovirus	MX1	3.29053	Respiratory virus infection
JR0033	4	influenza A virus and human rhinovirus	IFI27	9.88391	Respiratory virus infection
JR0033	4	influenza A virus and human rhinovirus	MX1_IFI27	6.58722	Respiratory virus infection
JR0033	6	influenza A virus and human rhinovirus	MX1	0.947201	Respiratory virus infection
JR0033	6	influenza A virus and human rhinovirus	IFI27	12.1907	Respiratory virus infection
JR0033	6	influenza A virus and human rhinovirus	MX1_IFI27	6.56895	Respiratory virus infection
JR0147	0	influenza A virus and human rhinovirus	MX1	6.31184	Respiratory virus infection
JR0147	0	influenza A virus and human rhinovirus	IFI27	5.55289	Respiratory virus infection
JR0147	0	influenza A virus and human rhinovirus	MX1_IFI27	5.93237	Respiratory virus infection
JR0147	4	influenza A virus and human rhinovirus	MX1	-0.0171329	Respiratory virus infection
JR0147	4	influenza A virus and human rhinovirus	IFI27	6.03059	Respiratory virus infection
JR0147	4	influenza A virus and human rhinovirus	MX1_IFI27	3.00673	Respiratory virus infection
JR0147	6	influenza A virus and human rhinovirus	MX1	-0.264859	Respiratory virus infection
JR0147	6	influenza A virus and human rhinovirus	IFI27	1.43195	Respiratory virus infection
JR0147	6	influenza A virus and human rhinovirus	MX1_IFI27	0.583545	Respiratory virus infection
JR0174	2	influenza A virus and human rhinovirus	MX1	4.69883	Respiratory virus infection
JR0174	2	influenza A virus and human rhinovirus	IFI27	14.0507	Respiratory virus infection
JR0174	2	influenza A virus and human rhinovirus	MX1_IFI27	9.37477	Respiratory virus infection
JR0174	4	influenza A virus and human rhinovirus	MX1	2.81647	Respiratory virus infection
JR0174	4	influenza A virus and human rhinovirus	IFI27	11.5418	Respiratory virus infection
JR0174	4	influenza A virus and human rhinovirus	MX1_IFI27	7.17913	Respiratory virus infection
JR0174	6	influenza A virus and human rhinovirus	MX1	0.690958	Respiratory virus infection
JR0174	6	influenza A virus and human rhinovirus	IFI27	13.682	Respiratory virus infection
JR0174	6	influenza A virus and human rhinovirus	MX1_IFI27	7.18646	Respiratory virus infection
JR0199	0	influenza A virus and human rhinovirus	MX1	5.99665	Respiratory virus infection
JR0199	0	influenza A virus and human rhinovirus	IFI27	11.0436	Respiratory virus infection
JR0199	0	influenza A virus and human rhinovirus	MX1_IFI27	8.52013	Respiratory virus infection
JR0199	2	influenza A virus and human rhinovirus	MX1	3.36304	Respiratory virus infection
JR0199	2	influenza A virus and human rhinovirus	IFI27	8.71687	Respiratory virus infection
JR0199	2	influenza A virus and human rhinovirus	MX1_IFI27	6.03995	Respiratory virus infection
JR0199	4	influenza A virus and human rhinovirus	MX1	0.836798	Respiratory virus infection
JR0199	4	influenza A virus and human rhinovirus	IFI27	4.16508	Respiratory virus infection
JR0199	4	influenza A virus and human rhinovirus	MX1_IFI27	2.50094	Respiratory virus infection
JR0199	6	influenza A virus and human rhinovirus	MX1	0.323412	Respiratory virus infection
JR0199	6	influenza A virus and human rhinovirus	IFI27	3.70279	Respiratory virus infection
JR0199	6	influenza A virus and human rhinovirus	MX1_IFI27	2.0131	Respiratory virus infection
JR0311	0	influenza A virus and human rhinovirus	MX1	5.85317	Respiratory virus infection
JR0311	0	influenza A virus and human rhinovirus	IFI27	6.74183	Respiratory virus infection
JR0311	0	influenza A virus and human rhinovirus	MX1_IFI27	6.2975	Respiratory virus infection
JR0311	2	influenza A virus and human rhinovirus	MX1	3.25154	Respiratory virus infection
JR0311	2	influenza A virus and human rhinovirus	IFI27	11.1081	Respiratory virus infection
JR0311	2	influenza A virus and human rhinovirus	MX1_IFI27	7.1798	Respiratory virus infection
JR0311	4	influenza A virus and human rhinovirus	MX1	2.1908	Respiratory virus infection
JR0311	4	influenza A virus and human rhinovirus	IFI27	8.14786	Respiratory virus infection
JR0311	4	influenza A virus and human rhinovirus	MX1_IFI27	5.16933	Respiratory virus infection
JR0311	6	influenza A virus and human rhinovirus	MX1	3.09719	Respiratory virus infection
JR0311	6	influenza A virus and human rhinovirus	IFI27	5.07749	Respiratory virus infection
JR0311	6	influenza A virus and human rhinovirus	MX1_IFI27	4.08734	Respiratory virus infection
JR0354	0	influenza A virus and human rhinovirus	MX1	6.41195	Respiratory virus infection
JR0354	0	influenza A virus and human rhinovirus	IFI27	2.18287	Respiratory virus infection
JR0354	0	influenza A virus and human rhinovirus	MX1_IFI27	4.29741	Respiratory virus infection
JR0354	2	influenza A virus and human rhinovirus	MX1	2.74553	Respiratory virus infection
JR0354	2	influenza A virus and human rhinovirus	IFI27	9.47637	Respiratory virus infection
JR0354	2	influenza A virus and human rhinovirus	MX1_IFI27	6.11095	Respiratory virus infection
JR0354	4	influenza A virus and human rhinovirus	MX1	4.06851	Respiratory virus infection
JR0354	4	influenza A virus and human rhinovirus	IFI27	10.1944	Respiratory virus infection
JR0354	4	influenza A virus and human rhinovirus	MX1_IFI27	7.13146	Respiratory virus infection
JR0354	6	influenza A virus and human rhinovirus	MX1	3.6327	Respiratory virus infection
JR0354	6	influenza A virus and human rhinovirus	IFI27	7.53247	Respiratory virus infection
JR0354	6	influenza A virus and human rhinovirus	MX1_IFI27	5.58259	Respiratory virus infection
JR1152	0	influenza A virus and human rhinovirus	MX1	5.27137	Respiratory virus infection
JR1152	0	influenza A virus and human rhinovirus	IFI27	11.9395	Respiratory virus infection
JR1152	0	influenza A virus and human rhinovirus	MX1_IFI27	8.60545	Respiratory virus infection
JR1152	2	influenza A virus and human rhinovirus	MX1	3.76114	Respiratory virus infection
JR1152	2	influenza A virus and human rhinovirus	IFI27	12.3739	Respiratory virus infection
JR1152	2	influenza A virus and human rhinovirus	MX1_IFI27	8.06752	Respiratory virus infection
JR1152	4	influenza A virus and human rhinovirus	MX1	2.19053	Respiratory virus infection
JR1152	4	influenza A virus and human rhinovirus	IFI27	9.2517	Respiratory virus infection
JR1152	4	influenza A virus and human rhinovirus	MX1_IFI27	5.72112	Respiratory virus infection
JR1152	6	influenza A virus and human rhinovirus	MX1	0.274684	Respiratory virus infection
JR1152	6	influenza A virus and human rhinovirus	IFI27	8.52178	Respiratory virus infection
JR1152	6	influenza A virus and human rhinovirus	MX1_IFI27	4.39823	Respiratory virus infection
JR1178	0	influenza A virus and human rhinovirus	MX1	6.52931	Respiratory virus infection
JR1178	0	influenza A virus and human rhinovirus	IFI27	3.30869	Respiratory virus infection
JR1178	0	influenza A virus and human rhinovirus	MX1_IFI27	4.919	Respiratory virus infection
JR1178	2	influenza A virus and human rhinovirus	MX1	2.58006	Respiratory virus infection
JR1178	2	influenza A virus and human rhinovirus	IFI27	11.9403	Respiratory virus infection
JR1178	2	influenza A virus and human rhinovirus	MX1_IFI27	7.2602	Respiratory virus infection
JR1178	4	influenza A virus and human rhinovirus	MX1	2.10216	Respiratory virus infection
JR1178	4	influenza A virus and human rhinovirus	IFI27	9.87658	Respiratory virus infection
JR1178	4	influenza A virus and human rhinovirus	MX1_IFI27	5.98937	Respiratory virus infection
JR1178	6	influenza A virus and human rhinovirus	MX1	1.87453	Respiratory virus infection
JR1178	6	influenza A virus and human rhinovirus	IFI27	7.90387	Respiratory virus infection
JR1178	6	influenza A virus and human rhinovirus	MX1_IFI27	4.8892	Respiratory virus infection
JR1364	0	influenza A virus and human rhinovirus	MX1	0.910756	Respiratory virus infection
JR1364	0	influenza A virus and human rhinovirus	IFI27	-0.505009	Respiratory virus infection
JR1364	0	influenza A virus and human rhinovirus	MX1_IFI27	0.202873	Respiratory virus infection
JR1364	2	influenza A virus and human rhinovirus	MX1	0.502035	Respiratory virus infection
JR1364	2	influenza A virus and human rhinovirus	IFI27	-0.200705	Respiratory virus infection
JR1364	2	influenza A virus and human rhinovirus	MX1_IFI27	0.150665	Respiratory virus infection
JR1364	4	influenza A virus and human rhinovirus	MX1	3.79373	Respiratory virus infection
JR1364	4	influenza A virus and human rhinovirus	IFI27	0.164194	Respiratory virus infection
JR1364	4	influenza A virus and human rhinovirus	MX1_IFI27	1.97896	Respiratory virus infection
JR1364	6	influenza A virus and human rhinovirus	MX1	5.43644	Respiratory virus infection
JR1364	6	influenza A virus and human rhinovirus	IFI27	9.7158	Respiratory virus infection
JR1364	6	influenza A virus and human rhinovirus	MX1_IFI27	7.57612	Respiratory virus infection
JR1558	0	influenza A virus and human rhinovirus	MX1	5.21475	Respiratory virus infection
JR1558	0	influenza A virus and human rhinovirus	IFI27	10.4964	Respiratory virus infection
JR1558	0	influenza A virus and human rhinovirus	MX1_IFI27	7.85558	Respiratory virus infection
JR1558	2	influenza A virus and human rhinovirus	MX1	0.794136	Respiratory virus infection
JR1558	2	influenza A virus and human rhinovirus	IFI27	12.4955	Respiratory virus infection
JR1558	2	influenza A virus and human rhinovirus	MX1_IFI27	6.64484	Respiratory virus infection
JR1558	4	influenza A virus and human rhinovirus	MX1	-0.0684781	Respiratory virus infection
JR1558	4	influenza A virus and human rhinovirus	IFI27	11.1722	Respiratory virus infection
JR1558	4	influenza A virus and human rhinovirus	MX1_IFI27	5.55184	Respiratory virus infection
JR1558	6	influenza A virus and human rhinovirus	MX1	-0.181161	Respiratory virus infection
JR1558	6	influenza A virus and human rhinovirus	IFI27	6.05783	Respiratory virus infection
JR1558	6	influenza A virus and human rhinovirus	MX1_IFI27	2.93833	Respiratory virus infection
JR1724	0	influenza A virus and human rhinovirus	MX1	6.08661	Respiratory virus infection
JR1724	0	influenza A virus and human rhinovirus	IFI27	7.43099	Respiratory virus infection
JR1724	0	influenza A virus and human rhinovirus	MX1_IFI27	6.7588	Respiratory virus infection
JR1724	2	influenza A virus and human rhinovirus	MX1	5.3006	Respiratory virus infection
JR1724	2	influenza A virus and human rhinovirus	IFI27	13.2645	Respiratory virus infection
JR1724	2	influenza A virus and human rhinovirus	MX1_IFI27	9.28252	Respiratory virus infection
JR1724	4	influenza A virus and human rhinovirus	MX1	1.82749	Respiratory virus infection
JR1724	4	influenza A virus and human rhinovirus	IFI27	8.4349	Respiratory virus infection
JR1724	4	influenza A virus and human rhinovirus	MX1_IFI27	5.13119	Respiratory virus infection
JR1724	6	influenza A virus and human rhinovirus	MX1	1.18618	Respiratory virus infection
JR1724	6	influenza A virus and human rhinovirus	IFI27	5.21537	Respiratory virus infection
JR1724	6	influenza A virus and human rhinovirus	MX1_IFI27	3.20078	Respiratory virus infection
JR1730	0	influenza A virus and human rhinovirus	MX1	5.18906	Respiratory virus infection
JR1730	0	influenza A virus and human rhinovirus	IFI27	7.10213	Respiratory virus infection
JR1730	0	influenza A virus and human rhinovirus	MX1_IFI27	6.1456	Respiratory virus infection
JR1730	2	influenza A virus and human rhinovirus	MX1	2.30876	Respiratory virus infection
JR1730	2	influenza A virus and human rhinovirus	IFI27	13.2654	Respiratory virus infection
JR1730	2	influenza A virus and human rhinovirus	MX1_IFI27	7.78708	Respiratory virus infection
JR1730	4	influenza A virus and human rhinovirus	MX1	-0.173754	Respiratory virus infection
JR1730	4	influenza A virus and human rhinovirus	IFI27	9.21974	Respiratory virus infection
JR1730	4	influenza A virus and human rhinovirus	MX1_IFI27	4.52299	Respiratory virus infection
JR1730	6	influenza A virus and human rhinovirus	MX1	0.0677001	Respiratory virus infection
JR1730	6	influenza A virus and human rhinovirus	IFI27	6.47038	Respiratory virus infection
JR1730	6	influenza A virus and human rhinovirus	MX1_IFI27	3.26904	Respiratory virus infection
JR1774	2	influenza A virus and human rhinovirus	MX1	0.519317	Respiratory virus infection
JR1774	2	influenza A virus and human rhinovirus	IFI27	7.87843	Respiratory virus infection
JR1774	2	influenza A virus and human rhinovirus	MX1_IFI27	4.19888	Respiratory virus infection
JR1774	4	influenza A virus and human rhinovirus	MX1	-1.69873	Respiratory virus infection
JR1774	4	influenza A virus and human rhinovirus	IFI27	4.41215	Respiratory virus infection
JR1774	4	influenza A virus and human rhinovirus	MX1_IFI27	1.35671	Respiratory virus infection
JR1774	6	influenza A virus and human rhinovirus	MX1	-1.31907	Respiratory virus infection
JR1774	6	influenza A virus and human rhinovirus	IFI27	1.35919	Respiratory virus infection
JR1774	6	influenza A virus and human rhinovirus	MX1_IFI27	0.0200597	Respiratory virus infection
JR1820	0	influenza A virus and human rhinovirus	MX1	5.12747	Respiratory virus infection
JR1820	0	influenza A virus and human rhinovirus	IFI27	9.07694	Respiratory virus infection
JR1820	0	influenza A virus and human rhinovirus	MX1_IFI27	7.10221	Respiratory virus infection
JR1820	2	influenza A virus and human rhinovirus	MX1	2.79728	Respiratory virus infection
JR1820	2	influenza A virus and human rhinovirus	IFI27	13.4421	Respiratory virus infection
JR1820	2	influenza A virus and human rhinovirus	MX1_IFI27	8.1197	Respiratory virus infection
JR1820	4	influenza A virus and human rhinovirus	MX1	0.215812	Respiratory virus infection
JR1820	4	influenza A virus and human rhinovirus	IFI27	10.5451	Respiratory virus infection
JR1820	4	influenza A virus and human rhinovirus	MX1_IFI27	5.38046	Respiratory virus infection
JR1820	6	influenza A virus and human rhinovirus	MX1	-0.645424	Respiratory virus infection
JR1820	6	influenza A virus and human rhinovirus	IFI27	4.54539	Respiratory virus infection
JR1820	6	influenza A virus and human rhinovirus	MX1_IFI27	1.94998	Respiratory virus infection
JR1893	0	influenza A virus and human rhinovirus	MX1	6.48877	Respiratory virus infection
JR1893	0	influenza A virus and human rhinovirus	IFI27	4.91304	Respiratory virus infection
JR1893	0	influenza A virus and human rhinovirus	MX1_IFI27	5.7009	Respiratory virus infection
JR1893	2	influenza A virus and human rhinovirus	MX1	2.43438	Respiratory virus infection
JR1893	2	influenza A virus and human rhinovirus	IFI27	11.7682	Respiratory virus infection
JR1893	2	influenza A virus and human rhinovirus	MX1_IFI27	7.1013	Respiratory virus infection
JR1893	4	influenza A virus and human rhinovirus	MX1	3.58697	Respiratory virus infection
JR1893	4	influenza A virus and human rhinovirus	IFI27	8.02958	Respiratory virus infection
JR1893	4	influenza A virus and human rhinovirus	MX1_IFI27	5.80827	Respiratory virus infection
JR1893	6	influenza A virus and human rhinovirus	MX1	0.248991	Respiratory virus infection
JR1893	6	influenza A virus and human rhinovirus	IFI27	7.3115	Respiratory virus infection
JR1893	6	influenza A virus and human rhinovirus	MX1_IFI27	3.78025	Respiratory virus infection
JR1949	0	influenza A virus and human rhinovirus	MX1	5.08984	Respiratory virus infection
JR1949	0	influenza A virus and human rhinovirus	IFI27	11.7363	Respiratory virus infection
JR1949	0	influenza A virus and human rhinovirus	MX1_IFI27	8.41309	Respiratory virus infection
JR1949	2	influenza A virus and human rhinovirus	MX1	2.89855	Respiratory virus infection
JR1949	2	influenza A virus and human rhinovirus	IFI27	10.8445	Respiratory virus infection
JR1949	2	influenza A virus and human rhinovirus	MX1_IFI27	6.87155	Respiratory virus infection
JR1949	6	influenza A virus and human rhinovirus	MX1	-0.69542	Respiratory virus infection
JR1949	6	influenza A virus and human rhinovirus	IFI27	6.3253	Respiratory virus infection
JR1949	6	influenza A virus and human rhinovirus	MX1_IFI27	2.81494	Respiratory virus infection
JR1829	0	influenza A virus and human coronavirus OC43	MX1	5.79529	Respiratory virus infection
JR1829	0	influenza A virus and human coronavirus OC43	IFI27	4.44049	Respiratory virus infection
JR1829	0	influenza A virus and human coronavirus OC43	MX1_IFI27	5.11789	Respiratory virus infection
JR1829	2	influenza A virus and human coronavirus OC43	MX1	4.96921	Respiratory virus infection
JR1829	2	influenza A virus and human coronavirus OC43	IFI27	11.35	Respiratory virus infection
JR1829	2	influenza A virus and human coronavirus OC43	MX1_IFI27	8.15962	Respiratory virus infection
JR1829	4	influenza A virus and human coronavirus OC43	MX1	2.20572	Respiratory virus infection
JR1829	4	influenza A virus and human coronavirus OC43	IFI27	9.0729	Respiratory virus infection
JR1829	4	influenza A virus and human coronavirus OC43	MX1_IFI27	5.63931	Respiratory virus infection
JR1829	6	influenza A virus and human coronavirus OC43	MX1	3.11688	Respiratory virus infection
JR1829	6	influenza A virus and human coronavirus OC43	IFI27	6.45959	Respiratory virus infection
JR1829	6	influenza A virus and human coronavirus OC43	MX1_IFI27	4.78824	Respiratory virus infection
JR1337	0	influenza A virus and respiratory syncytial virus B	MX1	5.31477	Respiratory virus infection
JR1337	0	influenza A virus and respiratory syncytial virus B	IFI27	4.99267	Respiratory virus infection
JR1337	0	influenza A virus and respiratory syncytial virus B	MX1_IFI27	5.15372	Respiratory virus infection
JR1337	2	influenza A virus and respiratory syncytial virus B	MX1	2.52394	Respiratory virus infection
JR1337	2	influenza A virus and respiratory syncytial virus B	IFI27	9.23575	Respiratory virus infection
JR1337	2	influenza A virus and respiratory syncytial virus B	MX1_IFI27	5.87985	Respiratory virus infection
JR1337	4	influenza A virus and respiratory syncytial virus B	MX1	1.11868	Respiratory virus infection
JR1337	4	influenza A virus and respiratory syncytial virus B	IFI27	6.15463	Respiratory virus infection
JR1337	4	influenza A virus and respiratory syncytial virus B	MX1_IFI27	3.63666	Respiratory virus infection
JR1337	6	influenza A virus and respiratory syncytial virus B	MX1	0.0523624	Respiratory virus infection
JR1337	6	influenza A virus and respiratory syncytial virus B	IFI27	2.47886	Respiratory virus infection
JR1337	6	influenza A virus and respiratory syncytial virus B	MX1_IFI27	1.26561	Respiratory virus infection
JR1412	0	influenza B virus	MX1	6.1567	Respiratory virus infection
JR1412	0	influenza B virus	IFI27	12.948	Respiratory virus infection
JR1412	0	influenza B virus	MX1_IFI27	9.55233	Respiratory virus infection
JR1412	2	influenza B virus	MX1	3.70502	Respiratory virus infection
JR1412	2	influenza B virus	IFI27	10.4005	Respiratory virus infection
JR1412	2	influenza B virus	MX1_IFI27	7.05276	Respiratory virus infection
JR1412	4	influenza B virus	MX1	1.10467	Respiratory virus infection
JR1412	4	influenza B virus	IFI27	7.75301	Respiratory virus infection
JR1412	4	influenza B virus	MX1_IFI27	4.42884	Respiratory virus infection
JR1412	6	influenza B virus	MX1	0.668585	Respiratory virus infection
JR1412	6	influenza B virus	IFI27	3.3944	Respiratory virus infection
JR1412	6	influenza B virus	MX1_IFI27	2.03149	Respiratory virus infection
JR1491	0	influenza B virus	MX1	6.27962	Respiratory virus infection
JR1491	0	influenza B virus	IFI27	9.69428	Respiratory virus infection
JR1491	0	influenza B virus	MX1_IFI27	7.98695	Respiratory virus infection
JR1491	2	influenza B virus	MX1	5.15958	Respiratory virus infection
JR1491	2	influenza B virus	IFI27	13.4766	Respiratory virus infection
JR1491	2	influenza B virus	MX1_IFI27	9.31809	Respiratory virus infection
JR1491	4	influenza B virus	MX1	4.15391	Respiratory virus infection
JR1491	4	influenza B virus	IFI27	11.3443	Respiratory virus infection
JR1491	4	influenza B virus	MX1_IFI27	7.74911	Respiratory virus infection
JR1491	6	influenza B virus	MX1	2.2793	Respiratory virus infection
JR1491	6	influenza B virus	IFI27	9.43809	Respiratory virus infection
JR1491	6	influenza B virus	MX1_IFI27	5.85869	Respiratory virus infection
JR1939	0	influenza B virus	MX1	6.16268	Respiratory virus infection
JR1939	0	influenza B virus	IFI27	11.1167	Respiratory virus infection
JR1939	0	influenza B virus	MX1_IFI27	8.63968	Respiratory virus infection
JR1939	2	influenza B virus	MX1	5.09844	Respiratory virus infection
JR1939	2	influenza B virus	IFI27	13.1138	Respiratory virus infection
JR1939	2	influenza B virus	MX1_IFI27	9.10612	Respiratory virus infection
JR1939	4	influenza B virus	MX1	2.40105	Respiratory virus infection
JR1939	4	influenza B virus	IFI27	10.7279	Respiratory virus infection
JR1939	4	influenza B virus	MX1_IFI27	6.56448	Respiratory virus infection
JR1939	6	influenza B virus	MX1	0.732453	Respiratory virus infection
JR1939	6	influenza B virus	IFI27	10.8862	Respiratory virus infection
JR1939	6	influenza B virus	MX1_IFI27	5.80934	Respiratory virus infection
JR1978	0	influenza B virus	MX1	5.75001	Respiratory virus infection
JR1978	0	influenza B virus	IFI27	10.4162	Respiratory virus infection
JR1978	0	influenza B virus	MX1_IFI27	8.08313	Respiratory virus infection
JR1978	2	influenza B virus	MX1	2.92661	Respiratory virus infection
JR1978	2	influenza B virus	IFI27	9.8609	Respiratory virus infection
JR1978	2	influenza B virus	MX1_IFI27	6.39375	Respiratory virus infection
JR1978	4	influenza B virus	MX1	0.44184	Respiratory virus infection
JR1978	4	influenza B virus	IFI27	5.63546	Respiratory virus infection
JR1978	4	influenza B virus	MX1_IFI27	3.03865	Respiratory virus infection
JR1978	6	influenza B virus	MX1	0.359633	Respiratory virus infection
JR1978	6	influenza B virus	IFI27	4.35059	Respiratory virus infection
JR1978	6	influenza B virus	MX1_IFI27	2.35511	Respiratory virus infection
JR1053	0	influenza B virus and human rhinovirus	MX1	6.08247	Respiratory virus infection
JR1053	0	influenza B virus and human rhinovirus	IFI27	8.80418	Respiratory virus infection
JR1053	0	influenza B virus and human rhinovirus	MX1_IFI27	7.44333	Respiratory virus infection
JR1053	2	influenza B virus and human rhinovirus	MX1	5.59326	Respiratory virus infection
JR1053	2	influenza B virus and human rhinovirus	IFI27	13.2115	Respiratory virus infection
JR1053	2	influenza B virus and human rhinovirus	MX1_IFI27	9.40239	Respiratory virus infection
JR1053	4	influenza B virus and human rhinovirus	MX1	5.56188	Respiratory virus infection
JR1053	4	influenza B virus and human rhinovirus	IFI27	12.4061	Respiratory virus infection
JR1053	4	influenza B virus and human rhinovirus	MX1_IFI27	8.98398	Respiratory virus infection
JR1053	6	influenza B virus and human rhinovirus	MX1	3.01285	Respiratory virus infection
JR1053	6	influenza B virus and human rhinovirus	IFI27	11.8929	Respiratory virus infection
JR1053	6	influenza B virus and human rhinovirus	MX1_IFI27	7.45286	Respiratory virus infection
JR1120	0	influenza B virus and human rhinovirus	MX1	5.37559	Respiratory virus infection
JR1120	0	influenza B virus and human rhinovirus	IFI27	7.90702	Respiratory virus infection
JR1120	0	influenza B virus and human rhinovirus	MX1_IFI27	6.64131	Respiratory virus infection
JR1120	2	influenza B virus and human rhinovirus	MX1	1.83704	Respiratory virus infection
JR1120	2	influenza B virus and human rhinovirus	IFI27	11.5392	Respiratory virus infection
JR1120	2	influenza B virus and human rhinovirus	MX1_IFI27	6.68813	Respiratory virus infection
JR1120	4	influenza B virus and human rhinovirus	MX1	3.9887	Respiratory virus infection
JR1120	4	influenza B virus and human rhinovirus	IFI27	9.57035	Respiratory virus infection
JR1120	4	influenza B virus and human rhinovirus	MX1_IFI27	6.77953	Respiratory virus infection
JR1120	6	influenza B virus and human rhinovirus	MX1	-0.546527	Respiratory virus infection
JR1120	6	influenza B virus and human rhinovirus	IFI27	8.93893	Respiratory virus infection
JR1120	6	influenza B virus and human rhinovirus	MX1_IFI27	4.1962	Respiratory virus infection
JR1275	0	influenza B virus and human rhinovirus	MX1	6.94747	Respiratory virus infection
JR1275	0	influenza B virus and human rhinovirus	IFI27	7.03705	Respiratory virus infection
JR1275	0	influenza B virus and human rhinovirus	MX1_IFI27	6.99226	Respiratory virus infection
JR1275	2	influenza B virus and human rhinovirus	MX1	5.47462	Respiratory virus infection
JR1275	2	influenza B virus and human rhinovirus	IFI27	13.0009	Respiratory virus infection
JR1275	2	influenza B virus and human rhinovirus	MX1_IFI27	9.23775	Respiratory virus infection
JR1275	4	influenza B virus and human rhinovirus	MX1	3.34166	Respiratory virus infection
JR1275	4	influenza B virus and human rhinovirus	IFI27	11.5323	Respiratory virus infection
JR1275	4	influenza B virus and human rhinovirus	MX1_IFI27	7.437	Respiratory virus infection
JR1275	6	influenza B virus and human rhinovirus	MX1	0.849085	Respiratory virus infection
JR1275	6	influenza B virus and human rhinovirus	IFI27	8.77571	Respiratory virus infection
JR1275	6	influenza B virus and human rhinovirus	MX1_IFI27	4.8124	Respiratory virus infection
JR1672	0	influenza B virus and human rhinovirus	MX1	4.49254	Respiratory virus infection
JR1672	0	influenza B virus and human rhinovirus	IFI27	9.35968	Respiratory virus infection
JR1672	0	influenza B virus and human rhinovirus	MX1_IFI27	6.92611	Respiratory virus infection
JR1672	2	influenza B virus and human rhinovirus	MX1	3.2036	Respiratory virus infection
JR1672	2	influenza B virus and human rhinovirus	IFI27	11.1928	Respiratory virus infection
JR1672	2	influenza B virus and human rhinovirus	MX1_IFI27	7.19819	Respiratory virus infection
JR1672	6	influenza B virus and human rhinovirus	MX1	-1.08082	Respiratory virus infection
JR1672	6	influenza B virus and human rhinovirus	IFI27	7.0325	Respiratory virus infection
JR1672	6	influenza B virus and human rhinovirus	MX1_IFI27	2.97584	Respiratory virus infection
JR1717	0	influenza B virus and human rhinovirus	MX1	5.35918	Respiratory virus infection
JR1717	0	influenza B virus and human rhinovirus	IFI27	12.5842	Respiratory virus infection
JR1717	0	influenza B virus and human rhinovirus	MX1_IFI27	8.97169	Respiratory virus infection
JR1717	2	influenza B virus and human rhinovirus	MX1	3.27573	Respiratory virus infection
JR1717	2	influenza B virus and human rhinovirus	IFI27	12.8444	Respiratory virus infection
JR1717	2	influenza B virus and human rhinovirus	MX1_IFI27	8.06006	Respiratory virus infection
JR1717	4	influenza B virus and human rhinovirus	MX1	0.0727188	Respiratory virus infection
JR1717	4	influenza B virus and human rhinovirus	IFI27	11.6618	Respiratory virus infection
JR1717	4	influenza B virus and human rhinovirus	MX1_IFI27	5.86728	Respiratory virus infection
JR1717	6	influenza B virus and human rhinovirus	MX1	-0.0619297	Respiratory virus infection
JR1717	6	influenza B virus and human rhinovirus	IFI27	10.9601	Respiratory virus infection
JR1717	6	influenza B virus and human rhinovirus	MX1_IFI27	5.44908	Respiratory virus infection
JR0336	0	human coronavirus HKU1	MX1	4.59075	Respiratory virus infection
JR0336	0	human coronavirus HKU1	IFI27	0.343256	Respiratory virus infection
JR0336	0	human coronavirus HKU1	MX1_IFI27	2.467	Respiratory virus infection
JR0336	2	human coronavirus HKU1	MX1	1.84719	Respiratory virus infection
JR0336	2	human coronavirus HKU1	IFI27	4.8632	Respiratory virus infection
JR0336	2	human coronavirus HKU1	MX1_IFI27	3.3552	Respiratory virus infection
JR0336	4	human coronavirus HKU1	MX1	-0.544157	Respiratory virus infection
JR0336	4	human coronavirus HKU1	IFI27	0.696562	Respiratory virus infection
JR0336	4	human coronavirus HKU1	MX1_IFI27	0.0762028	Respiratory virus infection
JR0148	0	human rhinovirus	MX1	1.34569	Respiratory virus infection
JR0148	0	human rhinovirus	IFI27	-0.530473	Respiratory virus infection
JR0148	0	human rhinovirus	MX1_IFI27	0.407609	Respiratory virus infection
JR0148	2	human rhinovirus	MX1	0.40126	Respiratory virus infection
JR0148	2	human rhinovirus	IFI27	-0.419614	Respiratory virus infection
JR0148	2	human rhinovirus	MX1_IFI27	-0.00917684	Respiratory virus infection
JR0148	4	human rhinovirus	MX1	-0.0815284	Respiratory virus infection
JR0148	4	human rhinovirus	IFI27	-0.511969	Respiratory virus infection
JR0148	4	human rhinovirus	MX1_IFI27	-0.296749	Respiratory virus infection
JR0148	6	human rhinovirus	MX1	0.875865	Respiratory virus infection
JR0148	6	human rhinovirus	IFI27	-0.627343	Respiratory virus infection
JR0148	6	human rhinovirus	MX1_IFI27	0.124261	Respiratory virus infection
JR0153	0	human rhinovirus	MX1	2.34325	Respiratory virus infection
JR0153	0	human rhinovirus	IFI27	-0.176371	Respiratory virus infection
JR0153	0	human rhinovirus	MX1_IFI27	1.08344	Respiratory virus infection
JR0153	2	human rhinovirus	MX1	-0.247755	Respiratory virus infection
JR0153	2	human rhinovirus	IFI27	-0.433607	Respiratory virus infection
JR0153	2	human rhinovirus	MX1_IFI27	-0.340681	Respiratory virus infection
JR0153	6	human rhinovirus	MX1	-1.26437	Respiratory virus infection
JR0153	6	human rhinovirus	IFI27	-0.44115	Respiratory virus infection
JR0153	6	human rhinovirus	MX1_IFI27	-0.852762	Respiratory virus infection
JR0154	0	human rhinovirus	MX1	1.75334	Respiratory virus infection
JR0154	0	human rhinovirus	IFI27	-0.145808	Respiratory virus infection
JR0154	0	human rhinovirus	MX1_IFI27	0.803764	Respiratory virus infection
JR0154	2	human rhinovirus	MX1	1.47125	Respiratory virus infection
JR0154	2	human rhinovirus	IFI27	-0.308234	Respiratory virus infection
JR0154	2	human rhinovirus	MX1_IFI27	0.58151	Respiratory virus infection
JR0154	4	human rhinovirus	MX1	2.97342	Respiratory virus infection
JR0154	4	human rhinovirus	IFI27	-0.0285163	Respiratory virus infection
JR0154	4	human rhinovirus	MX1_IFI27	1.47245	Respiratory virus infection
JR0154	6	human rhinovirus	MX1	2.52741	Respiratory virus infection
JR0154	6	human rhinovirus	IFI27	-0.0111034	Respiratory virus infection
JR0154	6	human rhinovirus	MX1_IFI27	1.25815	Respiratory virus infection
JR0176	0	human rhinovirus	MX1	-0.0982022	Respiratory virus infection
JR0176	0	human rhinovirus	IFI27	0.605688	Respiratory virus infection
JR0176	0	human rhinovirus	MX1_IFI27	0.253743	Respiratory virus infection
JR0176	2	human rhinovirus	MX1	-0.52458	Respiratory virus infection
JR0176	2	human rhinovirus	IFI27	-0.0667613	Respiratory virus infection
JR0176	2	human rhinovirus	MX1_IFI27	-0.295671	Respiratory virus infection
JR0176	4	human rhinovirus	MX1	-1.32761	Respiratory virus infection
JR0176	4	human rhinovirus	IFI27	-0.220277	Respiratory virus infection
JR0176	4	human rhinovirus	MX1_IFI27	-0.773942	Respiratory virus infection
JR0176	6	human rhinovirus	MX1	-0.251661	Respiratory virus infection
JR0176	6	human rhinovirus	IFI27	-0.395416	Respiratory virus infection
JR0176	6	human rhinovirus	MX1_IFI27	-0.323538	Respiratory virus infection
JR0223	0	human rhinovirus	MX1	2.29109	Respiratory virus infection
JR0223	0	human rhinovirus	IFI27	5.37698	Respiratory virus infection
JR0223	0	human rhinovirus	MX1_IFI27	3.83404	Respiratory virus infection
JR0223	2	human rhinovirus	MX1	-0.173643	Respiratory virus infection
JR0223	2	human rhinovirus	IFI27	1.1887	Respiratory virus infection
JR0223	2	human rhinovirus	MX1_IFI27	0.50753	Respiratory virus infection
JR0223	4	human rhinovirus	MX1	-0.020137	Respiratory virus infection
JR0223	4	human rhinovirus	IFI27	0.179484	Respiratory virus infection
JR0223	4	human rhinovirus	MX1_IFI27	0.0796735	Respiratory virus infection
JR0223	6	human rhinovirus	MX1	-0.182648	Respiratory virus infection
JR0223	6	human rhinovirus	IFI27	0.27832	Respiratory virus infection
JR0223	6	human rhinovirus	MX1_IFI27	0.0478358	Respiratory virus infection
JR0228	0	human rhinovirus	MX1	4.73584	Respiratory virus infection
JR0228	0	human rhinovirus	IFI27	-0.0707009	Respiratory virus infection
JR0228	0	human rhinovirus	MX1_IFI27	2.33257	Respiratory virus infection
JR0228	2	human rhinovirus	MX1	1.03293	Respiratory virus infection
JR0228	2	human rhinovirus	IFI27	2.32323	Respiratory virus infection
JR0228	2	human rhinovirus	MX1_IFI27	1.67808	Respiratory virus infection
JR0228	4	human rhinovirus	MX1	-0.475659	Respiratory virus infection
JR0228	4	human rhinovirus	IFI27	1.6007	Respiratory virus infection
JR0228	4	human rhinovirus	MX1_IFI27	0.562518	Respiratory virus infection
JR0228	6	human rhinovirus	MX1	-0.816017	Respiratory virus infection
JR0228	6	human rhinovirus	IFI27	0.323846	Respiratory virus infection
JR0228	6	human rhinovirus	MX1_IFI27	-0.246086	Respiratory virus infection
JR0276	0	human rhinovirus	MX1	5.63503	Respiratory virus infection
JR0276	0	human rhinovirus	IFI27	0.236538	Respiratory virus infection
JR0276	0	human rhinovirus	MX1_IFI27	2.93579	Respiratory virus infection
JR0276	2	human rhinovirus	MX1	1.59058	Respiratory virus infection
JR0276	2	human rhinovirus	IFI27	5.01475	Respiratory virus infection
JR0276	2	human rhinovirus	MX1_IFI27	3.30267	Respiratory virus infection
JR0276	4	human rhinovirus	MX1	0.906058	Respiratory virus infection
JR0276	4	human rhinovirus	IFI27	3.59046	Respiratory virus infection
JR0276	4	human rhinovirus	MX1_IFI27	2.24826	Respiratory virus infection
JR0276	6	human rhinovirus	MX1	-0.0875352	Respiratory virus infection
JR0276	6	human rhinovirus	IFI27	1.05242	Respiratory virus infection
JR0276	6	human rhinovirus	MX1_IFI27	0.482442	Respiratory virus infection
JR0287	0	human rhinovirus	MX1	1.84241	Respiratory virus infection
JR0287	0	human rhinovirus	IFI27	-0.279324	Respiratory virus infection
JR0287	0	human rhinovirus	MX1_IFI27	0.781544	Respiratory virus infection
JR0287	2	human rhinovirus	MX1	2.28262	Respiratory virus infection
JR0287	2	human rhinovirus	IFI27	-0.342136	Respiratory virus infection
JR0287	2	human rhinovirus	MX1_IFI27	0.970243	Respiratory virus infection
JR0287	4	human rhinovirus	MX1	0.693415	Respiratory virus infection
JR0287	4	human rhinovirus	IFI27	-0.147866	Respiratory virus infection
JR0287	4	human rhinovirus	MX1_IFI27	0.272775	Respiratory virus infection
JR0287	6	human rhinovirus	MX1	0.350221	Respiratory virus infection
JR0287	6	human rhinovirus	IFI27	-0.393561	Respiratory virus infection
JR0287	6	human rhinovirus	MX1_IFI27	-0.0216698	Respiratory virus infection
JR0291	0	human rhinovirus	MX1	3.63572	Respiratory virus infection
JR0291	0	human rhinovirus	IFI27	-0.217533	Respiratory virus infection
JR0291	0	human rhinovirus	MX1_IFI27	1.70909	Respiratory virus infection
JR0291	2	human rhinovirus	MX1	3.0088	Respiratory virus infection
JR0291	2	human rhinovirus	IFI27	0.297569	Respiratory virus infection
JR0291	2	human rhinovirus	MX1_IFI27	1.65318	Respiratory virus infection
JR0291	4	human rhinovirus	MX1	0.834438	Respiratory virus infection
JR0291	4	human rhinovirus	IFI27	-0.156477	Respiratory virus infection
JR0291	4	human rhinovirus	MX1_IFI27	0.33898	Respiratory virus infection
JR0291	6	human rhinovirus	MX1	0.370079	Respiratory virus infection
JR0291	6	human rhinovirus	IFI27	-0.26354	Respiratory virus infection
JR0291	6	human rhinovirus	MX1_IFI27	0.0532696	Respiratory virus infection
JR0297	0	human rhinovirus	MX1	4.55818	Respiratory virus infection
JR0297	0	human rhinovirus	IFI27	5.61231	Respiratory virus infection
JR0297	0	human rhinovirus	MX1_IFI27	5.08525	Respiratory virus infection
JR0297	2	human rhinovirus	MX1	0.4229	Respiratory virus infection
JR0297	2	human rhinovirus	IFI27	9.66684	Respiratory virus infection
JR0297	2	human rhinovirus	MX1_IFI27	5.04487	Respiratory virus infection
JR0297	4	human rhinovirus	MX1	0.350596	Respiratory virus infection
JR0297	4	human rhinovirus	IFI27	4.3207	Respiratory virus infection
JR0297	4	human rhinovirus	MX1_IFI27	2.33565	Respiratory virus infection
JR0297	6	human rhinovirus	MX1	2.99011	Respiratory virus infection
JR0297	6	human rhinovirus	IFI27	1.86106	Respiratory virus infection
JR0297	6	human rhinovirus	MX1_IFI27	2.42558	Respiratory virus infection
JR0363	0	human rhinovirus	MX1	5.39404	Respiratory virus infection
JR0363	0	human rhinovirus	IFI27	2.15836	Respiratory virus infection
JR0363	0	human rhinovirus	MX1_IFI27	3.7762	Respiratory virus infection
JR0363	2	human rhinovirus	MX1	3.57082	Respiratory virus infection
JR0363	2	human rhinovirus	IFI27	8.07863	Respiratory virus infection
JR0363	2	human rhinovirus	MX1_IFI27	5.82472	Respiratory virus infection
JR0363	4	human rhinovirus	MX1	2.14503	Respiratory virus infection
JR0363	4	human rhinovirus	IFI27	6.78469	Respiratory virus infection
JR0363	4	human rhinovirus	MX1_IFI27	4.46486	Respiratory virus infection
JR0363	6	human rhinovirus	MX1	1.99373	Respiratory virus infection
JR0363	6	human rhinovirus	IFI27	1.91395	Respiratory virus infection
JR0363	6	human rhinovirus	MX1_IFI27	1.95384	Respiratory virus infection
JR0369	0	human rhinovirus	MX1	2.15388	Respiratory virus infection
JR0369	0	human rhinovirus	IFI27	-0.15818	Respiratory virus infection
JR0369	0	human rhinovirus	MX1_IFI27	0.997848	Respiratory virus infection
JR0369	2	human rhinovirus	MX1	1.38112	Respiratory virus infection
JR0369	2	human rhinovirus	IFI27	-0.342162	Respiratory virus infection
JR0369	2	human rhinovirus	MX1_IFI27	0.519479	Respiratory virus infection
JR0369	4	human rhinovirus	MX1	0.697768	Respiratory virus infection
JR0369	4	human rhinovirus	IFI27	-0.452443	Respiratory virus infection
JR0369	4	human rhinovirus	MX1_IFI27	0.122662	Respiratory virus infection
JR0374	0	human rhinovirus	MX1	2.78789	Respiratory virus infection
JR0374	0	human rhinovirus	IFI27	0.324936	Respiratory virus infection
JR0374	0	human rhinovirus	MX1_IFI27	1.55641	Respiratory virus infection
JR0374	2	human rhinovirus	MX1	3.98015	Respiratory virus infection
[truncated: 251 more rows]

## Sheet: Fig7C(SARS-CoV-2_Challenge)
Subject_ID	Time	biomarker	module_Zscore	replicative_infection	biomarker.sample
[truncated: 448 more rows]

[truncated: 4 more sheets: FigS1B, FigS3, FigS4C, FigS5]
